# Supplementary material for: HIV reservoir quantification by five-target multiplex droplet digital PCR
Source: STAR Protoc. 2021 Oct 11;2(4):100885. doi: 10.1016/j.xpro.2021.100885 (PMC8517383; doi:10.1016/j.xpro.2021.100885)
Supplement: Data S1. Data analysis example (spreadsheet method), related to quantification and statistical analysis steps 8–31 [file mmc2.zip]

Archive with 5 entries (4 files):
- data_S1_spreadsheet_analysis_example_workflow/example_analysis_S1/
- data_S1_spreadsheet_analysis_example_workflow/example_analysis_S1/05162019_PTID1031_ClusterData.csv
- data_S1_spreadsheet_analysis_example_workflow/example_analysis_S1/05162019_PTID1031_plate_layout_CL.csv
- data_S1_spreadsheet_analysis_example_workflow/example_analysis_S1/05162019_PTID1031_well_data.csv
- data_S1_spreadsheet_analysis_example_workflow/example_analysis_S1/V3_annotated_example_data.xlsx
