# Supplementary material for: HIV reservoir quantification by five-target multiplex droplet digital PCR
Source: STAR Protoc. 2021 Oct 11;2(4):100885. doi: 10.1016/j.xpro.2021.100885 (PMC8517383; doi:10.1016/j.xpro.2021.100885)
Supplement: Data S1. Data analysis example (spreadsheet method), related to quantification and statistical analysis steps 8–31 [file mmc2.zip › data_S1_spreadsheet_analysis_example_workflow/example_analysis_S1/05162019_PTID1031_ClusterData.csv]

Target value of 0 = negative
Target value of 1 = positive
Target value of u = unclassified(Advanced Classification Method)
Well	Target 1	Target 2	Target 3	Count	Ch1 Mean	Ch1 StdDev	Ch2 Mean	Ch2 StdDev
A01	0	0	0	6983	3174.231151	466.5342025	792.7841709	85.56221467
A01	1	0	0	998	6572.849112	449.4430858	700.3713737	139.0343843
A01	0	1	0	1507	10402.68569	284.483642	1216.350967	105.6587797
A01	1	1	0	792	13842.73359	460.0831501	1245.622782	123.1561497
A01	0	0	1	874	3284.608686	339.6949476	2269.709388	116.8601131
A01	1	0	1	574	7140.486383	416.3546843	2308.021598	143.6054433
A01	0	1	1	1071	10388.61273	283.3482849	2820.977545	218.2520698
A01	1	1	1	1589	13844.92971	455.4433539	2806.030453	250.1567519
A02	0	0	0	15737	3007.06782	462.7101764	784.8451409	74.46989119
A02	1	0	0	253	6438.803026	464.6209561	693.2300939	116.2234264
A02	0	1	0	281	10158.55412	328.7805699	1208.70127	136.97652
A02	1	1	0	137	13627.41578	488.5088456	1229.998843	125.0181011
A02	0	0	1	141	3102.51593	321.8369369	2216.46911	140.3073422
A02	1	0	1	29	6841.831122	600.6549343	2248.825907	177.1565739
A02	0	1	1	47	10154.18249	368.1064056	2741.422628	275.5000261
A02	1	1	1	125	13585.49826	516.2333048	2666.105084	308.2889286
A03	0	0	0	13594	3490.083337	368.7254142	865.1608327	64.43639999
A03	1	0	0	8	6595.761963	316.8083798	761.6974564	112.000843
A03	0	1	0	2	10532.09033	120.9408093	1244.984009	158.8566483
A03	1	1	0	1	13578.91309	0	1355.904297	0
A03	0	0	1	3	3651.106689	241.2926607	2315.906982	126.4908493
A03	0	1	1	1	10365.05957	0	2799.677979	0
A03	1	1	1	8	13714.3772	248.8261844	2833.456726	213.061088
A04	0	0	0	17093	3456.817721	365.4349947	878.2088704	65.70081929
A04	1	0	0	14	6602.011161	532.1175218	825.0100359	123.0281867
A04	0	1	0	2	10606.17383	1117.401348	1180.278625	140.2188777
A04	1	1	0	1	13707.71387	0	1665.217651	0
A04	0	0	1	6	3621.418945	357.2903679	2206.802063	158.5337504
A04	1	1	1	21	13525.64969	328.5058179	2743.979469	206.0603115
A05	0	0	0	16669	3350.535728	362.3856352	871.6375739	63.99581685
A05	1	0	0	20	6399.849512	647.0435805	835.415918	141.780812
A05	0	1	0	2	9991.850098	294.3117911	1227.813232	115.7020734
A05	1	1	0	4	13275.30786	412.737847	1613.284302	240.9060491
A05	0	0	1	7	3187.104074	122.6052469	2188.580601	65.76076262
A05	0	1	1	1	10157.10059	0	2910.182373	0
A05	1	1	1	12	13596.47738	235.2208527	2712.47762	205.516909
A06	0	0	0	13898	3193.005413	393.2407439	861.3093666	65.785505
A06	1	0	0	3	6570.254883	292.3268589	787.3935954	148.5059424
A06	0	1	0	1	10475.10449	0	1211.463379	0
A06	1	1	0	1	14307.26855	0	1485.592651	0
A06	0	0	1	5	3094.77041	91.72374518	2246.383887	102.9728237
A06	1	1	1	9	13554.25	283.8646856	2854.521023	190.21863
A07	0	0	0	18520	2379.794285	343.9848962	724.7979099	64.55949276
A08	0	0	0	14043	2952.882142	408.8528311	832.4532621	63.86452293
A08	1	0	0	1	5505.742676	0	737.1483765	0
A08	0	1	0	2	10137.80127	449.2524213	1088.074036	267.469959
A08	1	1	0	1	13211.40039	0	1140.293823	0
A08	0	0	1	3	2938.161947	66.45595941	2148.903076	108.8782447
A08	1	1	1	5	13298.85098	398.08276	2857.329053	206.7500357
A09	0	0	0	14535	3071.985786	394.292917	852.0534561	63.41787179
A09	1	0	0	4	6020.21814	296.9314506	763.2176208	88.89753577
A09	0	1	0	1	10270.82031	0	1586.692505	0
A09	1	1	0	2	13605.30029	241.1171976	1292.939148	34.59376641
A09	0	0	1	2	2874.284912	114.0123368	2182.140015	80.01337908
A09	1	1	1	3	13282.87923	216.0850142	2753.539063	92.67852925
A10	0	0	0	15384	3062.468999	389.3830317	853.5716051	65.13620101
A10	1	0	0	2	5990.734375	49.22885697	865.3089905	78.21976026
A10	0	1	0	1	9453.513672	0	1128.960938	0
A10	0	0	1	3	2936.613607	190.4122391	2217.785482	13.59122869
A10	1	1	1	3	13471.18685	326.8456246	2534.621379	655.0690629
A11	0	0	0	10966	3408.114845	403.6218357	862.9756298	76.47137393
A11	1	0	0	21	6442.51516	761.8385965	1007.498942	133.6895698
A11	0	1	0	8	9813.277222	636.9745264	1204.929337	143.1935906
A11	1	1	0	5	14198.30313	2949.768224	1471.319873	144.3615576
A11	0	0	1	4	3465.273071	453.0488225	2166.664948	202.4893255
A11	1	0	1	3	6906.864909	1032.551762	2230.006755	109.5193658
A11	0	1	1	12	10643.816	770.3356043	2426.555522	227.8878821
A11	1	1	1	35	13012.90762	1089.613011	2639.205336	246.2111988
A12	0	0	0	15244	2592.859704	413.6565306	799.0837283	69.49104017
B01	0	0	0	6744	3164.54558	460.0650966	792.4123036	81.26246312
B01	1	0	0	915	6551.932942	436.0974573	695.5745312	136.8267449
B01	0	1	0	1529	10377.9483	293.1444601	1213.718912	105.5227367
B01	1	1	0	820	13774.94985	483.2014587	1247.460734	117.752812
B01	0	0	1	868	3280.413306	331.0223634	2274.935202	118.193615
B01	1	0	1	556	7122.927814	412.8733816	2316.241097	150.1699917
B01	0	1	1	1026	10363.47677	301.517423	2801.705668	232.2188679
B01	1	1	1	1592	13797.95282	440.0088679	2784.251555	253.5251642
B02	0	0	0	14752	3002.457814	467.9059251	786.1352073	75.81015844
B02	1	0	0	266	6469.825421	530.8206776	696.0833375	121.0008288
B02	0	1	0	266	10174.24038	335.475527	1196.490358	107.5779723
B02	1	1	0	135	13525.84413	528.4554645	1230.230911	135.896427
B02	0	0	1	132	3104.309147	355.2524692	2209.683845	152.3056499
B02	1	0	1	32	6872.93045	568.1261982	2224.648289	195.9599099
B02	0	1	1	67	10265.66921	472.0552965	2705.832137	264.8813665
B02	1	1	1	116	13581.55107	536.1532072	2653.573578	317.3806227
B03	0	0	0	14033	3488.528255	367.7568176	874.5108394	65.58645786
B03	1	0	0	11	6438.810724	298.8125434	755.4773726	62.48881805
B03	0	1	0	2	10529.20996	15.06192687	1277.769409	97.96432742
B03	1	1	0	1	13487.74805	0	1635.976929	0
B03	0	0	1	6	3430.544352	191.1204437	2237.024414	136.8369217
B03	0	1	1	1	10490.86816	0	2691.154297	0
B03	1	1	1	6	13805.99023	374.0212712	2873.775146	130.9575545
B04	0	0	0	15423	3494.544651	368.8794347	884.3046776	65.52883729
B04	1	0	0	14	6397.003802	549.1232796	857.7587585	134.5292112
B04	0	1	0	1	10251.57324	0	950.5888672	0
B04	1	1	0	2	13574.79785	617.9519408	1362.216125	1.9824367
B04	0	0	1	7	3518.919503	239.137868	2252.576137	128.9011294
B04	0	1	1	1	10943.36328	0	2945.840088	0
B04	1	1	1	18	13691.25602	296.6623188	2862.289266	180.3825374
B05	0	0	0	16416	3361.327236	367.5727465	877.6166509	63.84765944
B05	1	0	0	11	6522.410511	606.3491248	929.3208896	209.3602088
B05	0	1	0	4	10360.69092	682.285812	1290.966583	139.1876945
B05	1	1	0	1	16134.35742	0	1533.639771	0
B05	0	0	1	6	3345.262777	357.1142152	2223.443278	59.43708413
B05	1	1	1	12	14933.51115	5220.889931	2954.073568	612.0336534
B06	0	0	0	14187	3222.399083	388.0186742	873.8619644	67.50155245
B06	1	0	0	2	6104.017822	506.5035567	844.631897	22.26324665
B06	0	0	1	3	3131.827962	222.2180054	2342.722005	146.8141794
B06	1	1	1	7	13502.05636	346.7180319	2775.053571	188.9538032
B07	0	0	0	15996	2356.975011	344.006457	718.0219853	62.91941782
B07	1	0	0	1	5864.054688	0	883.383667	0
B08	0	0	0	14418	2969.164301	400.2373263	840.6701329	64.69651049
B08	1	0	0	4	6526.643433	1117.139627	819.4718781	236.605611
B08	1	1	1	2	13634.98486	205.6983294	2331.027771	748.0665802
B09	0	0	0	17576	3118.455162	396.8551352	866.1663283	65.06372174
B09	1	0	0	4	6058.065674	177.4063661	798.7004547	65.17163629
B09	0	0	1	1	3032.194336	0	2288.261719	0
B09	1	1	1	6	13541.18066	396.2097213	2850.257528	202.9049132
B10	0	0	0	10826	2959.046902	397.2763945	834.2629492	65.6168348
B10	1	0	0	2	5571.106934	95.6430975	764.9500732	169.3386087
B10	0	1	0	3	10882.50781	766.7814799	1468.901489	165.8752315
B10	1	1	0	1	12980.0918	0	1405.888916	0
B10	0	0	1	3	3581.994141	824.686468	2096.900024	82.32748069
B10	1	1	1	5	12776.35742	414.0538548	2682.839014	230.087812
B11	0	0	0	18754	3318.904047	348.8675168	902.5615982	62.61280546
B11	1	0	0	6	6796.819336	495.0523409	810.800354	77.76933592
B11	0	1	0	2	10327.17529	16.36220232	1374.304993	46.89390268
B11	1	1	0	8	13996.24231	382.6853423	1432.698883	115.9337264
B11	0	0	1	7	3194.472447	126.6750523	2156.365827	85.16532134
B11	1	0	1	1	6568.662109	0	2198.480469	0
B11	0	1	1	3	11209.41927	804.4367343	2668.122314	85.25123132
B11	1	1	1	39	13810.64931	390.2689478	2871.344764	187.7162467
B12	0	0	0	15302	2610.719497	412.0864129	806.9847564	70.58243108
C01	0	0	0	6353	3131.152819	479.6764174	790.2247339	87.28064187
C01	1	0	0	944	6515.942217	446.4959937	689.062301	141.9888479
C01	0	1	0	1391	10290.84913	267.0668792	1202.407058	104.1989072
C01	1	1	0	802	13716.96998	421.1281592	1241.650402	124.5817519
C01	0	0	1	806	3250.034707	331.3017213	2260.638223	116.0938359
C01	1	0	1	591	7072.677689	421.1527063	2289.102496	146.7245976
C01	0	1	1	1022	10290.343	276.9849527	2769.151081	217.5358117
C01	1	1	1	1530	13700.08656	435.915545	2769.540788	257.1994313
C02	0	0	0	14374	2991.58004	466.0998089	786.9610321	74.0505574
C02	1	0	0	256	6463.672533	557.0185061	696.9868047	145.824216
C02	0	1	0	261	10195.16435	314.9610924	1185.986027	108.0099269
C02	1	1	0	149	13582.22746	513.4334242	1226.889761	119.5526982
C02	0	0	1	126	3113.766518	374.6859316	2202.533916	150.2824326
C02	1	0	1	27	6738.277308	520.2624092	2230.304353	187.4084422
C02	0	1	1	65	10236.61352	402.0483967	2697.096345	291.9623112
C02	1	1	1	126	13697.3223	558.3677288	2712.666871	283.6286425
C03	0	0	0	14182	3466.845525	365.4415245	875.1440109	64.84616008
C03	1	0	0	8	6118.412781	376.3780267	843.7673111	195.3125009
C03	0	1	0	5	10644.4666	364.8907059	1316.163452	162.3309788
C03	1	1	0	1	13398.60059	0	1428.900879	0
C03	0	0	1	2	3600.138428	252.9736658	2320.218872	70.72673303
C03	0	1	1	1	10273.36133	0	2950.190186	0
C03	1	1	1	9	13856.63422	444.1856143	2773.863878	221.6749768
C04	0	0	0	14582	3455.038742	367.7942586	878.0011591	63.27549203
C04	1	0	0	12	6488.151774	458.6688628	786.9368134	138.7931308
C04	0	1	0	2	10544.90137	685.7679006	1201.625977	213.296102
C04	1	1	0	1	13416.46875	0	1354.950806	0
C04	0	0	1	11	3559.674494	364.6607111	2278.735485	126.9411134
C04	1	0	1	1	7110.793945	0	2293.769775	0
C04	0	1	1	1	10615.6709	0	2721.405273	0
C04	1	1	1	14	13663.43401	293.4298079	2798.135289	161.0133184
C05	0	0	0	16558	3345.80882	358.7748119	869.2576805	61.40064967
C05	1	0	0	14	6364.717181	660.3038202	792.227356	148.522362
C05	0	1	0	4	10177.83813	537.8141204	1332.615356	335.3666395
C05	1	1	0	3	13444.69043	522.8067192	1277.547852	95.08252403
C05	0	0	1	9	3460.68297	335.0390607	2261.447673	107.9698639
C05	1	0	1	1	6237.180176	0	1978.957153	0
C05	1	1	1	24	13549.46126	382.1350102	2791.187887	160.1562286
C06	0	0	0	13055	3167.01395	394.781338	865.5324297	63.24631856
C06	1	0	0	4	6055.275879	391.8310179	778.4630737	90.89443839
C06	0	0	1	3	3143.514079	339.5083465	2158.162679	91.99283484
C06	0	1	1	1	10235.84863	0	2904.834229	0
C06	1	1	1	8	13468.9491	240.4990412	2909.911652	208.5617464
C07	0	0	0	13943	2340.325822	349.4609142	716.7040093	62.95178552
C08	0	0	0	16485	2967.413255	400.9579626	841.6347614	66.30330549
C08	1	0	0	2	6166.623047	545.4320637	734.1748962	82.21657085
C08	1	1	0	1	12928.23242	0	1411.966919	0
C08	0	0	1	4	2859.790894	169.4413433	2247.256958	136.263371
C08	1	1	1	2	13606.46045	212.5387589	2794.10144	0.443150173
C09	0	0	0	16270	3104.628053	399.169626	865.4631625	65.37695635
C09	1	0	0	6	6389.115885	461.5409984	775.3271993	81.91919087
C09	1	1	0	1	13382.77734	0	1257.877319	0
C09	0	1	1	1	10492.20117	0	2699.431885	0
C09	1	1	1	2	13596.26758	472.9232352	2668.935547	94.65943186
C10	0	0	0	16869	3099.628048	399.3228585	861.213302	66.46168278
C10	1	0	0	2	5666.057861	338.6796342	756.8769226	161.9137717
C10	0	1	0	1	10865.00879	0	1179.233154	0
C10	0	0	1	2	3062.080566	29.92221781	2294.804932	211.2785344
C10	1	1	1	5	13570.16582	288.1750084	2824.409717	104.3219457
C11	0	0	0	18090	3242.194151	343.2397953	889.71144	59.77736104
C11	1	0	0	3	6535.518392	409.1665578	833.1529948	104.0919679
C11	0	1	0	4	10286.80396	165.9947095	1298.851868	105.13184
C11	1	1	0	3	13129.92318	753.6382627	1395.689616	63.59257911
C11	0	0	1	10	3202.563452	164.1127371	2223.687256	89.61717421
C11	0	1	1	1	10315.44336	0	2741.111816	0
C11	1	1	1	35	13730.62458	288.5180023	2922.810624	123.2900064
C12	0	0	0	12581	2548.2665	407.7392681	789.2849233	66.01786406
D01	0	0	0	8980	160.5213799	54.45325914	731.4907397	50.39770169
D01	1	0	0	859	5722.970531	414.8172869	714.4580335	76.74764461
D01	0	1	0	2004	188.9636346	103.7677176	1837.782999	87.49106886
D01	1	1	0	880	5640.720464	489.4504025	1927.235061	112.8975373
D01	0	0	1	1458	179.8234592	153.824161	3062.734615	142.6113768
D01	1	0	1	543	5598.59448	435.2065514	3182.491128	202.4006699
D01	0	1	1	1324	190.3367106	180.1584037	4300.72315	174.1864505
D01	1	1	1	1585	5497.607463	479.9063324	4504.648994	183.1314791
D02	0	0	0	16106	156.1717705	29.76115209	689.4264578	49.77392504
D02	1	0	0	101	5334.747723	605.7793813	713.8000216	109.4316587
D02	0	1	0	542	181.425481	58.26001839	1777.865653	100.1312585
D02	1	1	0	74	5310.77316	530.1819829	1848.560751	121.0519748
D02	0	0	1	268	166.509871	23.12490421	2905.262025	169.7813547
D02	1	0	1	10	4366.085718	1111.381985	3196.444458	199.7198226
D02	0	1	1	56	320.2697048	440.4467909	4101.662271	186.4424529
D02	1	1	1	81	5131.238323	676.9632028	4252.623122	263.1772697
D03	0	0	0	13701	239.8492183	22.82158917	828.9832725	49.86753429
D03	1	0	0	1	5234.042969	0	1015.849121	0
D03	0	1	0	13	268.3751561	20.16568321	1838.106633	62.24605877
D03	1	1	0	13	5288.389235	264.9706563	1972.755465	119.171741
D03	0	0	1	10	231.5654465	21.64255119	2905.544507	69.57114386
D03	1	0	1	6	5011.203695	419.4167653	3008.448934	183.604574
D03	0	1	1	1	261.364502	0	3828.46875	0
D03	1	1	1	2	4837.381836	159.0969542	4276.869385	71.90564715
D04	0	0	0	13205	221.8329159	21.93889242	827.4822438	49.17109491
D04	1	0	0	1	5172.108887	0	775.0279541	0
D04	0	1	0	9	259.7639075	35.98382815	1856.944444	36.85404048
D04	1	1	0	16	5414.110138	265.1391056	1950.664696	212.393011
D04	0	0	1	9	245.8421309	20.22576774	2945.539035	68.8763861
D04	1	0	1	8	5148.143463	508.437144	3122.635132	88.89137637
D04	0	1	1	1	242.8934021	0	4118.035645	0
D04	1	1	1	1	5161.347168	0	4403.411133	0
D05	0	0	0	18604	256.6463844	23.41062138	848.8713929	52.20394921
D05	1	0	0	4	5489.937012	443.6459866	964.6421356	240.4835295
D05	0	1	0	17	294.6084047	36.89656073	1837.084264	143.0145056
D05	1	1	0	28	5387.861311	285.5890877	1997.987074	138.0372579
D05	0	0	1	22	259.6365176	19.15415854	2951.32646	118.9950799
D05	1	0	1	12	5051.2712	665.5969682	3092.836222	149.8935856
D05	0	1	1	4	240.4982185	55.32717571	4047.101257	147.5629993
D05	1	1	1	4	5458.042603	166.8047033	4272.147156	449.5605326
D06	0	0	0	17241	225.1437353	21.81045839	803.3005877	49.34895724
D06	1	0	0	1	5606.260742	0	769.5407104	0
D06	0	1	0	9	237.7704349	23.81278235	1880.904433	72.78760805
D06	1	1	0	18	5189.619507	881.4200467	1963.853665	171.1039745
D06	0	0	1	12	233.6205177	16.91302849	2987.467367	114.6963272
D06	1	0	1	7	5026.413156	464.8525422	2992.30542	371.7754062
D06	1	1	1	2	5317.467773	150.0841048	4427.81665	184.18647
D07	0	0	0	17869	151.0997896	19.67354156	636.9545871	39.49546571
D07	1	1	0	1	5630.539063	0	2086.812744	0
D08	0	0	0	14720	212.2794486	20.95105622	761.6558286	47.91431349
D08	0	1	0	8	230.4644337	22.6018052	1801.28688	52.42646749
D08	1	1	0	4	5256.30603	358.6958604	1888.522827	161.0145501
D08	0	0	1	3	179.833608	5.440848355	2976.585449	72.85125288
D08	1	0	1	2	5078.435547	160.4904517	3100.644775	106.1181525
D09	0	0	0	18260	221.591902	21.01864588	784.2332207	47.28491695
D09	1	0	0	3	4687.479248	1466.35462	1019.34432	248.8402683
D09	0	1	0	12	245.3408699	20.61873956	1836.715678	93.03193172
D09	1	1	0	11	5492.918368	232.3510924	1995.121072	105.7404824
D09	0	0	1	6	247.6077932	25.59058835	2919.488403	60.99216683
D09	1	0	1	2	5184.41748	760.5485859	3170.460571	259.3654208
D09	1	1	1	1	5509.338379	0	4593.776367	0
D10	0	0	0	17579	230.757581	21.25800577	789.8864701	48.46725259
D10	0	1	0	7	296.8303092	165.7660893	1812.664969	145.5338046
D10	1	1	0	6	5414.034668	44.16837127	2010.957845	43.36957064
D10	0	0	1	10	238.9402344	23.37213075	2940.929614	135.0401526
D10	1	0	1	2	5352.212646	6.727527164	3092.578247	1.482403792
D10	1	1	1	1	5144.954102	0	4349.713867	0
D11	0	0	0	17684	339.7515085	24.42291175	909.4914919	51.77929906
D11	1	0	0	7	5271.371233	134.6826679	954.8311419	20.71615119
D11	0	1	0	8	356.7059059	9.427917292	1856.671051	214.546778
D11	1	1	0	9	5325.49783	113.1473718	1974.166111	86.46832748
D11	0	0	1	14	345.4951085	23.9793214	2977.621198	117.4382415
D11	1	0	1	4	5401.947266	333.7346791	3201.782593	228.69557
D11	0	1	1	1	1877.410278	0	4040.31543	0
D11	1	1	1	36	5179.102342	317.3557399	4245.590495	154.4971966
D12	0	0	0	14389	177.8259414	21.49749762	694.1571954	44.56039488
D12	0	0	1	1	178.6962585	0	2796.442383	0
E01	0	0	0	7955	157.6102215	70.75377108	709.1534851	52.84090922
E01	1	0	0	925	5462.484944	484.4056751	693.3113022	84.17488249
E01	0	1	0	2072	184.9621365	109.9044173	1788.424461	84.66034683
E01	1	1	0	992	5433.80788	422.6575076	1851.019425	107.6282045
E01	0	0	1	1534	170.1452217	90.3230082	2957.844159	139.5540862
E01	1	0	1	637	5424.684333	406.9506224	3097.536111	170.5709995
E01	0	1	1	1325	197.460629	177.331685	4151.017833	162.1594689
E01	1	1	1	1729	5322.645411	456.3599074	4330.441092	180.7254216
E02	0	0	0	12846	156.2560727	29.73421948	686.7737835	48.24111885
E02	1	0	0	68	5194.478749	741.1750404	699.6377581	92.31419957
E02	0	1	0	420	198.2309922	182.0060375	1765.628086	109.8509126
E02	1	1	0	61	5260.320557	540.8276029	1812.180614	146.2787963
E02	0	0	1	197	169.1676925	37.19949377	2888.637557	162.5289595
E02	1	0	1	14	5157.749564	833.7186383	3008.63644	285.390506
E02	0	1	1	77	271.9451198	356.8964805	4096.142613	196.2020955
E02	1	1	1	77	4956.026725	615.1213529	4180.087228	187.8785924
E03	0	0	0	15951	242.0268744	22.88195603	833.4596047	50.58097726
E03	0	1	0	8	262.8344669	31.79943936	1811.903763	204.377136
E03	1	1	0	12	5196.45223	464.7933051	1920.593801	158.3189981
E03	0	0	1	8	248.0524483	22.81575657	3000.031006	38.2583748
E03	1	0	1	3	5455.081217	413.5778615	2775.653076	416.1036966
E03	1	1	1	2	5299.619873	358.985476	4323.081055	457.0913629
E04	0	0	0	16725	219.4896366	21.60981305	821.1268445	49.47452346
E04	1	0	0	6	4706.038778	946.5698038	994.2834981	186.1554641
E04	0	1	0	9	234.1668294	23.10592605	1892.114746	103.5173944
E04	1	1	0	20	5368.768701	214.2008213	1924.736206	132.117475
E04	0	0	1	14	236.7693721	20.51270629	2957.281651	100.3325315
E04	1	0	1	10	5199.097314	294.8324713	2991.391187	301.2199149
E04	1	1	1	1	5186.839355	0	4262.37793	0
E05	0	0	0	19156	253.3127336	22.71860866	837.2561138	49.98894487
E05	1	0	0	8	5459.445984	170.4464176	880.157959	54.5590208
E05	0	1	0	25	271.1586377	21.80267532	1863.785381	92.53209674
E05	1	1	0	31	5322.097026	453.5823867	1938.292421	181.1625403
E05	0	0	1	14	260.6396147	26.37944389	2874.672154	68.95855834
E05	1	0	1	16	5252.593811	236.4426125	3045.228363	220.4260908
E05	1	1	1	2	5053.089844	337.4977853	4251.092529	88.09452545
E06	0	0	0	15779	226.7897313	22.74314086	805.626727	49.28715157
E06	1	0	0	1	4978.447754	0	928.975647	0
E06	0	1	0	6	225.8002523	22.98905896	1902.163045	32.64277057
E06	1	1	0	15	5531.244401	208.7230659	1962.827344	106.58602
E06	0	0	1	13	234.3685655	19.49728358	2988.486798	97.68378383
E06	1	0	1	4	5470.549805	235.5033873	3274.922241	158.5898924
E06	1	1	1	1	5238.693359	0	4366.150391	0
E07	0	0	0	15974	150.0331668	19.05823487	630.7422531	38.52614813
E08	0	0	0	17409	212.6598232	21.41036126	763.3299339	49.7483146
E08	0	1	0	8	242.8324852	30.20044319	1789.12825	90.21277845
E08	1	1	0	13	5253.396522	372.6404228	1843.023175	199.3020204
E08	0	0	1	4	240.9846306	21.72025043	2948.772827	199.4002069
E08	1	0	1	2	5240.959961	7.052423395	3069.010376	288.9869111
E09	0	0	0	16199	218.9171735	20.94882793	774.052816	47.10504566
E09	0	1	0	11	277.4036851	117.5550344	1795.868763	83.45969
E09	1	1	0	9	5399.680067	140.7559284	2018.539795	109.710829
E09	0	0	1	6	232.0241063	26.42648284	2945.895426	117.1024525
E09	1	0	1	6	5289.036458	183.1350162	3055.299886	113.236955
E09	1	1	1	1	4997.900879	0	4274.967285	0
E10	0	0	0	15497	228.9747524	21.32194847	782.4005202	47.69777529
E10	1	0	0	1	5583.296387	0	891.4832764	0
E10	0	1	0	7	247.6425912	12.03180052	1867.801374	45.91381008
E10	1	1	0	5	5151.016602	332.7564131	1963.545068	116.2685878
E10	0	0	1	3	226.9580231	22.44396461	2875.37085	65.710687
E10	0	1	1	1	890.4393311	0	3842.3125	0
E10	1	1	1	1	5021.005371	0	4377.999512	0
E11	0	0	0	16049	334.3196417	23.93665364	899.2451639	48.47718012
E11	1	0	0	8	5323.905945	137.7553677	887.4031448	91.55267699
E11	0	1	0	14	359.1862161	35.96484592	1821.196132	191.5789205
E11	1	1	0	12	5375.110148	145.4222553	2013.90391	67.2925181
E11	0	0	1	9	327.1790195	17.1144946	2967.447591	144.4556959
E11	1	0	1	4	5259.188965	71.92785668	3119.070374	103.6661692
E11	1	1	1	34	5113.103458	289.907531	4247.469217	160.1957702
E12	0	0	0	15557	176.5091968	21.09195477	686.5912043	45.7585391
E12	0	1	0	1	191.0415344	0	1430.504517	0
F01	0	0	0	7077	159.9715266	59.18421734	712.9665212	51.38179568
F01	1	0	0	762	5549.32343	380.4132572	699.3628723	75.78950234
F01	0	1	0	1881	188.2874372	117.3782325	1797.75082	86.614887
F01	1	1	0	852	5486.020445	414.0448167	1861.058769	112.5850017
F01	0	0	1	1343	174.9923208	102.8489671	2982.855112	138.324221
F01	1	0	1	492	5466.784622	411.9978486	3100.289808	191.6997502
F01	0	1	1	1307	207.5101331	225.112187	4188.217683	168.0676802
F01	1	1	1	1653	5337.141045	446.4192405	4357.568953	174.4378703
F02	0	0	0	17059	156.9312559	40.81212358	684.039306	51.38140004
F02	1	0	0	103	5303.162882	579.8487991	705.9312086	84.04359719
F02	0	1	0	531	192.6651524	152.4945026	1756.621747	104.0688172
F02	1	1	0	82	5268.704361	526.0192572	1822.372819	123.9181547
F02	0	0	1	249	172.3075984	89.39202591	2895.909515	193.8689396
F02	1	0	1	17	5186.456916	731.0644473	3174.367331	204.3723595
F02	0	1	1	93	255.7251778	322.6362498	4060.50499	192.7257538
F02	1	1	1	92	5015.724609	652.9708797	4186.010418	244.1892044
F03	0	0	0	15666	243.8044214	22.96046941	836.3143336	51.67558862
F03	1	0	0	1	5248.631836	0	1028.05249	0
F03	0	1	0	9	252.4672207	24.20601434	1822.626926	143.3395001
F03	1	1	0	14	5277.638672	252.4105214	1974.183681	82.29128431
F03	0	0	1	12	249.5110423	19.20253303	2963.413656	229.4688508
F03	1	0	1	3	5046.737956	226.8560517	3213.480225	82.60522074
F03	0	1	1	2	268.689682	10.75845445	4446.968628	663.7448734
F03	1	1	1	2	5151.107666	119.1685539	4606.513672	522.6292511
F04	0	0	0	14782	220.5596047	21.33218518	823.6156285	48.03008293
F04	1	0	0	2	4896.367676	179.1058664	993.3956299	274.9504271
F04	0	1	0	10	234.3363174	30.91142195	1792.80791	138.4580037
F04	1	1	0	23	5399.02469	216.5005577	1945.659742	137.1380122
F04	0	0	1	9	222.7738868	19.89803102	2980.559326	176.9167697
F04	1	0	1	5	5354.163574	331.9685203	3273.956934	155.5968394
F04	0	1	1	2	230.3154297	28.17361318	4115.084595	111.208251
F04	1	1	1	1	5126.211426	0	4322.875977	0
F05	0	0	0	16841	255.9000624	25.52420361	844.6757726	49.36514787
F05	1	0	0	6	5303.397786	225.1158969	947.4483439	169.7857494
F05	0	1	0	15	395.358963	482.6287136	1837.906828	142.3195916
F05	1	1	0	33	5232.442353	363.2006385	1917.10548	197.3748366
F05	0	0	1	16	263.2240934	30.58959069	2969.44902	158.2441572
F05	1	0	1	12	5219.447713	418.8006758	2994.773824	242.9662564
F05	1	1	1	1	5068.277344	0	3989.708252	0
F06	0	0	0	14940	226.3945754	22.24381357	806.2877046	50.51096747
F06	1	0	0	2	5196.997559	405.7812366	908.8163452	230.7061033
F06	0	1	0	12	253.6079903	25.12171977	1764.161672	198.1170881
F06	1	1	0	20	5408.879297	310.3911209	1964.406415	79.23204337
F06	0	0	1	13	230.9067758	19.9002561	2932.381498	106.2981215
F06	1	0	1	3	5388.9375	479.006791	2841.431071	403.3022784
F06	1	1	1	1	5145.579102	0	4255.080566	0
F07	0	0	0	16051	151.9568917	19.77179815	635.8015528	38.85125145
F07	0	1	0	1	127.9325562	0	1844.765381	0
F07	1	0	1	1	5181.212891	0	3000.754639	0
F08	0	0	0	15037	214.812988	21.57950681	769.5580122	48.42582101
F08	1	0	0	1	5526.400391	0	727.1752319	0
F08	0	1	0	6	222.1970851	24.99725021	1822.19047	40.45105867
F08	1	1	0	3	5296.147461	342.3664636	1881.739421	64.85030411
F08	0	0	1	4	220.9701462	11.87215889	2922.970215	270.2324802
F08	1	1	1	1	5179.351563	0	4382.092773	0
F09	0	0	0	16385	222.0081888	21.13543866	781.357847	46.877808
F09	1	0	0	1	2823.02124	0	850.52771	0
F09	0	1	0	10	253.6760788	34.27868598	1808.145874	54.31174003
F09	1	1	0	8	5524.598694	290.9324705	2007.395782	131.6613577
F09	0	0	1	8	240.6376991	18.94597242	2989.099701	115.5772721
F09	1	0	1	3	5138.064453	195.3153287	3061.7736	28.68152176
F09	1	1	1	4	4994.393555	371.3637138	4137.877319	181.8040533
F10	0	0	0	12693	227.9600711	21.82057317	780.1652136	47.03212588
F10	1	0	0	1	5389.013672	0	770.6437988	0
F10	0	1	0	11	264.783948	23.80772094	1853.091952	71.29164561
F10	1	1	0	1	5366.410156	0	2012.090942	0
F10	0	0	1	6	229.3701401	15.77078154	2903.266642	94.61624257
F10	1	0	1	3	5226.885579	125.7912998	3037.387126	117.3307404
F10	1	1	1	1	5000.706543	0	4302.115234	0
F11	0	0	0	18013	341.1235593	23.84426291	906.3466549	49.21912278
F11	1	0	0	2	5357.434814	378.3763603	991.4700012	92.11218154
F11	0	1	0	8	354.4109154	16.50686601	1791.31459	246.4961711
F11	1	1	0	16	5357.248444	165.4525464	2031.02565	99.46901516
F11	0	0	1	17	331.9545486	22.15954438	2903.072869	233.0602407
F11	1	0	1	4	5051.0448	324.9108882	3196.723145	145.5229034
F11	0	1	1	2	1608.241699	221.0319814	4102.166992	79.75736361
F11	1	1	1	29	5136.547279	199.6509119	4258.570363	182.0436323
F12	0	0	0	17329	177.8064043	21.83419092	688.5072402	45.64554423
G01	0	0	0	4854	730.0346122	36.86171656	680.2858427	42.59514337
G01	1	0	0	2577	5271.003702	279.791383	586.9775228	60.07858298
G01	0	1	0	667	12726.34417	442.0075298	587.8655457	98.94466514
G01	1	1	0	384	16582.58342	501.0272243	616.15553	108.1257137
G01	0	0	1	682	708.861784	56.81359111	3512.734602	114.6832764
G01	1	0	1	400	5355.891155	262.7978294	3628.999125	123.1001267
G01	0	1	1	3391	12441.43714	360.6176009	3670.830065	154.3691023
G01	1	1	1	1894	16181.24192	536.8799605	3623.749954	172.6170614
G02	0	0	0	4375	721.4133571	35.4084426	655.6947569	40.89426381
G02	1	0	0	2902	5084.0423	305.8217144	573.6373063	59.01159079
G02	0	1	0	623	12325.66932	404.0816757	557.4544638	91.75461248
G02	1	1	0	391	16052.47434	578.6971367	582.159324	98.76805238
G02	0	0	1	730	704.7276338	51.19197309	3389.314912	130.6386628
G02	1	0	1	440	5112.310537	318.3700205	3480.695101	149.0041878
G02	0	1	1	3788	12030.26844	429.0463563	3518.360145	165.3395224
G02	1	1	1	2274	15633.12915	542.9835814	3483.721833	175.2798017
G03	0	0	0	12059	771.585025	33.38712325	696.1836851	40.31062854
G03	1	0	0	307	5332.022219	245.8659081	617.1021605	61.62715178
G03	0	1	0	98	12862.24769	476.3365134	627.3580328	86.29147359
G03	1	1	0	4	16563.93774	467.8983378	717.2080536	112.7517705
G03	0	0	1	91	754.0302191	39.01704645	3558.858683	99.6833792
G03	1	0	1	3	5375.804769	1540.48269	3696.055339	45.5863261
G03	0	1	1	991	12548.3568	341.1489273	3773.72424	161.7366793
G03	1	1	1	26	16456.40452	522.9706477	3814.606051	220.678776
G04	0	0	0	15372	781.3440346	32.91339956	706.1635236	41.83964058
G04	1	0	0	290	5522.290603	309.1949012	629.75328	64.33333132
G04	0	1	0	131	12993.92203	381.1804059	676.3701305	84.92006047
G04	1	1	0	1	17782.77734	0	749.9058228	0
G04	0	0	1	138	767.0437436	139.854347	3611.151418	124.4223887
G04	1	0	1	4	5606.567993	316.7384316	3772.674255	112.8009689
G04	0	1	1	1557	12661.69849	425.6397185	3860.125612	176.2806165
G04	1	1	1	37	16451.00269	764.3993272	3829.281857	208.6673774
G05	0	0	0	14775	780.4492007	32.73339658	701.2187136	40.43613273
G05	1	0	0	269	5421.597857	351.0095107	628.728694	61.68177856
G05	0	1	0	157	12970.61531	302.0340895	668.1519153	98.10033714
G05	1	1	0	3	16796.83919	305.2178116	707.5362549	58.53039487
G05	0	0	1	119	753.6898445	33.19050391	3570.903267	115.804856
G05	1	0	1	3	5361.868652	144.4031978	3778.217855	133.6767372
G05	0	1	1	1315	12548.6359	415.2710404	3801.163474	172.5630467
G05	1	1	1	21	16413.92513	900.2128057	3745.115734	243.2600472
G06	0	0	0	13602	793.4643269	34.84742389	708.3696022	39.9242612
G06	1	0	0	202	5474.263958	279.2130056	633.5015501	57.13543362
G06	0	1	0	106	13023.28907	249.1767931	671.5782718	90.18144573
G06	0	0	1	80	774.621283	40.5244786	3617.823004	112.6765235
G06	1	0	1	2	5708.951416	188.0776289	3934.185669	27.65433164
G06	0	1	1	962	12618.7067	384.612672	3846.603962	152.6216209
G06	1	1	1	23	16612.62878	510.6194282	3852.065005	197.9684644
G07	0	0	0	16578	780.3883215	31.75585185	695.4223992	40.23804383
G07	1	0	0	9	5486.761013	477.9987869	639.3737861	60.28241307
G07	0	1	0	11	12853.56783	258.830086	649.5119241	73.47369461
G07	0	0	1	10	775.0883423	34.57622984	3498.304272	136.8348036
G07	0	1	1	17	12394.86834	174.7952217	3749.128605	86.35471235
G08	0	0	0	13287	792.4463958	33.87032605	703.1728019	40.71618372
G08	1	0	0	194	5491.733088	317.1292888	638.1538777	59.62930145
G08	0	1	0	82	12855.18109	280.1471953	672.8324611	88.17526851
G08	0	0	1	85	777.8480081	48.88904639	3584.168184	107.4406697
G08	0	1	1	704	12579.26046	380.8804271	3813.551502	170.2024606
G08	1	1	1	16	16461.59174	568.2868569	3815.520279	200.9872536
G09	0	0	0	15491	793.311881	31.55940652	708.2018717	39.69154943
G09	1	0	0	289	5562.55441	263.3345252	642.645838	58.73677177
G09	0	1	0	116	12986.70675	256.7887587	673.6009343	89.01154151
G09	1	1	0	1	17172.82031	0	722.1218872	0
G09	0	0	1	85	775.186955	28.98577279	3611.996045	91.69296428
G09	1	0	1	5	5144.895361	1243.092786	3812.537256	108.9558263
G09	0	1	1	1002	12635.93346	404.5054226	3849.613067	169.8877507
G09	1	1	1	13	16544.48836	609.8799685	3966.913537	292.8245222
G10	0	0	0	16613	786.1268439	32.03318956	697.9861724	39.67342036
G10	1	0	0	363	5465.189949	282.8125131	627.0440904	61.04691171
G10	0	1	0	172	12854.66481	245.9389632	670.3153608	92.67275915
G10	1	1	0	2	16837.48145	532.8173892	673.3189392	36.27508714
G10	0	0	1	172	760.3014949	36.80601105	3554.877979	141.2089801
G10	1	0	1	7	5429.324637	734.5861268	3785.108817	202.206639
G10	0	1	1	1123	12534.19416	344.570013	3816.726747	171.702208
G10	1	1	1	27	16294.3784	510.2099291	3770.056324	168.4555336
G11	0	0	0	15315	776.6778263	32.07174797	688.4064027	40.05553535
G11	1	0	0	1	4782.246582	0	666.9955444	0
G11	0	1	0	371	12704.90608	436.3307336	674.9503112	101.8944544
G11	0	0	1	505	755.0054964	59.21896254	3510.759969	109.3608811
G11	1	0	1	3	4637.154785	2132.139341	3606.76766	53.74500968
G11	0	1	1	1255	12353.6366	435.0805733	3741.450651	161.5736603
G12	0	0	0	14494	779.5890435	32.95364314	688.6720806	40.14057918
G12	1	0	0	58	5294.384025	231.5348642	614.308578	52.23421696
G12	0	1	0	76	12690.16289	328.5911919	668.8031492	94.97939469
G12	0	0	1	57	753.4261036	30.88919679	3494.217302	110.9769673
G12	0	1	1	322	12328.09673	373.1414754	3734.937856	157.9367013
G12	1	1	1	4	16163.54199	134.152018	4084.522156	783.7124696
H01	0	0	0	5629	755.9729851	36.03611829	707.8835231	41.70935337
H01	1	0	0	2592	5462.151705	257.6954125	613.9247186	60.21225848
H01	0	1	0	638	13257.61034	312.0534512	636.1965656	94.23087518
H01	1	1	0	300	17120.57059	473.7592475	674.8346501	99.4261075
H01	0	0	1	703	731.9394496	41.29982919	3666.558694	116.8873901
H01	1	0	1	357	5523.215262	246.2184548	3783.038972	123.8996591
H01	0	1	1	3178	12887.63019	361.5653779	3846.849435	148.8054414
H01	1	1	1	1478	16767.83978	491.173775	3820.390999	163.5636127
H02	0	0	0	5044	766.7429269	39.0468425	705.9281983	41.3965491
H02	1	0	0	2560	5462.067526	267.8595245	620.9298269	60.50990934
H02	0	1	0	591	13170.02569	465.0800525	646.6656648	92.24407176
H02	1	1	0	287	17050.07114	488.3409568	677.6526297	100.6102716
H02	0	0	1	603	740.5662656	37.36431069	3641.550184	109.3170293
H02	1	0	1	303	5528.641548	268.9747049	3757.868739	117.2930374
H02	0	1	1	2935	12815.74786	327.3546334	3835.795452	148.836163
H02	1	1	1	1451	16706.28052	454.9387165	3811.340482	162.7060802
H03	0	0	0	13428	766.4573518	33.69122461	692.7951611	41.28012623
H03	1	0	0	376	5368.046613	285.9350227	615.7294731	60.38854008
H03	0	1	0	118	12777.23793	391.3479903	641.2077117	97.31320783
H03	1	1	0	3	17094.90495	771.9177482	767.1131185	68.38419326
H03	0	0	1	130	752.3336684	143.1356715	3549.7029	115.7754426
H03	1	0	1	3	5330.061686	79.0870277	3715.013509	76.62338649
H03	0	1	1	1152	12491.10218	440.3831647	3768.742423	171.4053828
H03	1	1	1	31	16175.77608	519.6375989	3744.710237	161.0243457
H04	0	0	0	14938	759.0680383	33.00249706	682.6071315	40.0400101
H04	1	0	0	252	5293.537272	273.3903827	611.18702	50.56397975
H04	0	1	0	112	12675.80156	328.0031231	635.0878315	119.949897
H04	1	1	0	5	16210.20801	421.9208111	735.0900513	74.38581524
H04	0	0	1	94	730.670155	35.60585435	3499.449055	108.3502864
H04	1	0	1	6	5335.390828	834.6339873	3594.464152	145.5638375
H04	0	1	1	1454	12343.78564	397.9603608	3728.554004	167.1669243
H04	1	1	1	24	15991.84509	439.8103011	3676.656718	143.2232053
H05	0	0	0	13573	777.0684292	31.91609349	696.0631626	39.90171311
H05	1	0	0	227	5356.349838	321.0913463	632.1950178	56.65743718
H05	0	1	0	160	12806.4187	420.6136028	647.6582724	84.09623786
H05	1	1	0	4	16888.19287	368.0799859	722.7443695	130.1204972
H05	0	0	1	121	754.4349194	34.85941147	3552.030566	85.28320678
H05	1	0	1	3	4835.782715	836.51205	3753.049398	81.21899189
H05	0	1	1	1227	12476.73289	342.308264	3776.548373	153.5473303
H05	1	1	1	16	16000.59906	497.3711783	3814.932327	236.0972953
H06	0	0	0	14174	787.8152426	33.00404961	707.1298542	41.10331261
H06	1	0	0	261	5422.45108	303.1222187	637.1743092	61.22297282
H06	0	1	0	124	12895.53487	429.7275685	683.2938732	86.09809719
H06	1	1	0	4	17086.19531	408.9476834	682.1439819	78.67277119
H06	0	0	1	118	764.5448039	38.32785979	3600.728363	119.9729623
H06	1	0	1	3	5792.999512	707.131169	3742.404378	146.9181489
H06	0	1	1	1004	12613.43539	429.0737502	3855.899514	169.5224734
H06	1	1	1	21	16520.57436	788.1995002	3830.424514	177.9003974
H07	0	0	0	16463	781.5790934	32.54140364	700.0557565	41.10724668
H07	1	0	0	8	5302.233948	279.4197765	636.2359848	67.94911618
H07	0	1	0	10	12929.42979	365.4790654	703.9414368	139.5367232
H07	0	0	1	12	767.0336761	31.03912659	3540.143921	105.4979135
H07	0	1	1	18	12520.61035	309.4987317	3854.752102	154.9387626
H08	0	0	0	16056	782.1266607	33.49282434	694.6351551	41.32401034
H08	1	0	0	239	5356.886893	357.6305672	637.0322294	62.88956892
H08	0	1	0	96	12768.98816	286.0495855	657.3723501	101.7730957
H08	1	1	0	3	17497.47331	641.0450941	783.6970011	32.72401967
H08	0	0	1	114	758.6174943	31.07644737	3535.463623	109.7534435
H08	0	1	1	897	12439.89918	346.5377757	3787.949932	175.0657727
H08	1	1	1	9	16052.53472	316.8097262	3475.132921	521.5028434
H09	0	0	0	13450	783.7933712	33.42275131	698.2973778	38.80192977
H09	1	0	0	239	5378.907378	236.5737148	628.8335164	54.49561468
H09	0	1	0	76	12803.51141	287.4701553	661.3482381	85.07174512
H09	1	1	0	2	16578.07227	124.8982595	627.3845215	6.633700861
H09	0	0	1	73	767.5951797	80.32896318	3540.670253	107.7341947
H09	0	1	1	868	12484.87145	316.4409169	3798.21686	150.5601252
H09	1	1	1	18	16376.94374	794.7863042	3858.477607	295.3246434
H10	0	0	0	16113	778.1566749	32.86784891	691.9150496	38.83023461
H10	1	0	0	338	5397.109204	231.9809937	624.4040101	59.1496019
H10	0	1	0	146	12735.51931	447.3396754	673.9576205	85.44359655
H10	1	1	0	2	16595.60352	88.38282338	625.6577759	2.342463846
H10	0	0	1	123	764.7010736	82.90304191	3515.843192	118.5703689
H10	0	1	1	1009	12445.58465	325.0830612	3782.403254	139.3879292
H10	1	1	1	20	16102.66577	633.8403509	3802.073352	224.0314183
H11	0	0	0	15167	767.7557768	30.96699035	680.5496283	38.92608317
H11	0	1	0	385	12594.41399	290.266748	665.9807173	102.6126332
H11	0	0	1	443	745.5071935	34.70614795	3478.841298	117.8854552
H11	1	0	1	3	5633.401204	532.2670536	3629.109212	92.33479529
H11	0	1	1	1160	12273.04603	361.6155624	3698.823542	142.8903143
H11	1	1	1	1	14569.14063	0	4621.59668	0
H12	0	0	0	15214	771.4674237	31.97167991	684.2557207	39.25820581
H12	1	0	0	59	5240.724783	291.8872429	617.4158082	69.99555105
H12	0	1	0	89	12690.22482	332.6964029	673.7204031	95.82653876
H12	0	0	1	69	753.3331113	40.41286247	3482.58357	110.1860085
H12	1	0	1	1	5265.17627	0	3460.746338	0
H12	0	1	1	349	12303.0325	347.3730884	3718.836412	148.8223965
H12	1	1	1	1	16067.40527	0	3771.248291	0
