# Supplementary material for: HIV reservoir quantification by five-target multiplex droplet digital PCR
Source: STAR Protoc. 2021 Oct 11;2(4):100885. doi: 10.1016/j.xpro.2021.100885 (PMC8517383; doi:10.1016/j.xpro.2021.100885)
Supplement: Data S1. Data analysis example (spreadsheet method), related to quantification and statistical analysis steps 8–31 [file mmc2.zip › data_S1_spreadsheet_analysis_example_workflow/example_analysis_S1/05162019_PTID1031_plate_layout_CL.csv]

Assay	1	2	3	4	5	6	7	8	9	10	11	12
A	assay1	assay1	assay1	assay1	assay1	assay1	assay1	assay1	assay1	assay1	assay1	assay1
B	assay1	assay1	assay1	assay1	assay1	assay1	assay1	assay1	assay1	assay1	assay1	assay1
C	assay1	assay1	assay1	assay1	assay1	assay1	assay1	assay1	assay1	assay1	assay1	assay1
D	assay2	assay2	assay2	assay2	assay2	assay2	assay2	assay2	assay2	assay2	assay2	assay2
E	assay2	assay2	assay2	assay2	assay2	assay2	assay2	assay2	assay2	assay2	assay2	assay2
F	assay2	assay2	assay2	assay2	assay2	assay2	assay2	assay2	assay2	assay2	assay2	assay2
G	RPP30_deltaD	RPP30_deltaD	RPP30_deltaD	RPP30_deltaD	RPP30_deltaD	RPP30_deltaD	RPP30_deltaD	RPP30_deltaD	RPP30_deltaD	RPP30_deltaD	RPP30_deltaD	RPP30_deltaD
H	RPP30_deltaD	RPP30_deltaD	RPP30_deltaD	RPP30_deltaD	RPP30_deltaD	RPP30_deltaD	RPP30_deltaD	RPP30_deltaD	RPP30_deltaD	RPP30_deltaD	RPP30_deltaD	RPP30_deltaD
Dilution	1	2	3	4	5	6	7	8	9	10	11	12
A	1	1	1	1	1	1	1	1	1	1	1	1
B	1	1	1	1	1	1	1	1	1	1	1	1
C	1	1	1	1	1	1	1	1	1	1	1	1
D	1	1	1	1	1	1	1	1	1	1	1	1
E	1	1	1	1	1	1	1	1	1	1	1	1
F	1	1	1	1	1	1	1	1	1	1	1	1
G	2	2	100	100	100	100	100	100	100	100	100	100
H	2	2	100	100	100	100	100	100	100	100	100	100
SampleID	1	2	3	4	5	6	7	8	9	10	11	12
A	05162019_PTID1031_P1	05162019_PTID1031_P2	1031_1	1031_2	1031_3	1031_4	1031_5	1031_6	1031_7	1031_8	05162019_PTID1031_Pos C	05162019_PTID1031_Neg C
B	05162019_PTID1031_P1	05162019_PTID1031_P2	1031_1	1031_2	1031_3	1031_4	1031_5	1031_6	1031_7	1031_8	05162019_PTID1031_Pos C	05162019_PTID1031_Neg C
C	05162019_PTID1031_P1	05162019_PTID1031_P2	1031_1	1031_2	1031_3	1031_4	1031_5	1031_6	1031_7	1031_8	05162019_PTID1031_Pos C	05162019_PTID1031_Neg C
D	05162019_PTID1031_P1	05162019_PTID1031_P2	1031_1	1031_2	1031_3	1031_4	1031_5	1031_6	1031_7	1031_8	05162019_PTID1031_Pos C	05162019_PTID1031_Neg C
E	05162019_PTID1031_P1	05162019_PTID1031_P2	1031_1	1031_2	1031_3	1031_4	1031_5	1031_6	1031_7	1031_8	05162019_PTID1031_Pos C	05162019_PTID1031_Neg C
F	05162019_PTID1031_P1	05162019_PTID1031_P2	1031_1	1031_2	1031_3	1031_4	1031_5	1031_6	1031_7	1031_8	05162019_PTID1031_Pos C	05162019_PTID1031_Neg C
G	05162019_PTID1031_P1	05162019_PTID1031_P2	1031_1	1031_2	1031_3	1031_4	1031_5	1031_6	1031_7	1031_8	05162019_PTID1031_Pos C	05162019_PTID1031_Neg C
H	05162019_PTID1031_P1	05162019_PTID1031_P2	1031_1	1031_2	1031_3	1031_4	1031_5	1031_6	1031_7	1031_8	05162019_PTID1031_Pos C	05162019_PTID1031_Neg C
Draw date	1	2	3	4	5	6	7	8	9	10	11	12
A	5/16/2019	5/16/2019	10/28/2004	1/8/2008	4/8/2009	12/16/2009	9/16/2010	6/20/2011	2/22/2012	11/5/2012	4/30/2019	4/30/2019
B	5/16/2019	5/16/2019	10/28/2004	1/8/2008	4/8/2009	12/16/2009	9/16/2010	6/20/2011	2/22/2012	11/5/2012	4/30/2019	4/30/2019
C	5/16/2019	5/16/2019	10/28/2004	1/8/2008	4/8/2009	12/16/2009	9/16/2010	6/20/2011	2/22/2012	11/5/2012	4/30/2019	4/30/2019
D	5/16/2019	5/16/2019	10/28/2004	1/8/2008	4/8/2009	12/16/2009	9/16/2010	6/20/2011	2/22/2012	11/5/2012	4/30/2019	4/30/2019
E	5/16/2019	5/16/2019	10/28/2004	1/8/2008	4/8/2009	12/16/2009	9/16/2010	6/20/2011	2/22/2012	11/5/2012	4/30/2019	4/30/2019
F	5/16/2019	5/16/2019	10/28/2004	1/8/2008	4/8/2009	12/16/2009	9/16/2010	6/20/2011	2/22/2012	11/5/2012	4/30/2019	4/30/2019
G	5/16/2019	5/16/2019	10/28/2004	1/8/2008	4/8/2009	12/16/2009	9/16/2010	6/20/2011	2/22/2012	11/5/2012	4/30/2019	4/30/2019
H	5/16/2019	5/16/2019	10/28/2004	1/8/2008	4/8/2009	12/16/2009	9/16/2010	6/20/2011	2/22/2012	11/5/2012	4/30/2019	4/30/2019
ExperimentID	1	2	3	4	5	6	7	8	9	10	11	12
A	05162019_PTID1031	05162019_PTID1031	05162019_PTID1031	05162019_PTID1031	05162019_PTID1031	05162019_PTID1031	05162019_PTID1031	05162019_PTID1031	05162019_PTID1031	05162019_PTID1031	05162019_PTID1031	05162019_PTID1031
B	05162019_PTID1031	05162019_PTID1031	05162019_PTID1031	05162019_PTID1031	05162019_PTID1031	05162019_PTID1031	05162019_PTID1031	05162019_PTID1031	05162019_PTID1031	05162019_PTID1031	05162019_PTID1031	05162019_PTID1031
C	05162019_PTID1031	05162019_PTID1031	05162019_PTID1031	05162019_PTID1031	05162019_PTID1031	05162019_PTID1031	05162019_PTID1031	05162019_PTID1031	05162019_PTID1031	05162019_PTID1031	05162019_PTID1031	05162019_PTID1031
D	05162019_PTID1031	05162019_PTID1031	05162019_PTID1031	05162019_PTID1031	05162019_PTID1031	05162019_PTID1031	05162019_PTID1031	05162019_PTID1031	05162019_PTID1031	05162019_PTID1031	05162019_PTID1031	05162019_PTID1031
E	05162019_PTID1031	05162019_PTID1031	05162019_PTID1031	05162019_PTID1031	05162019_PTID1031	05162019_PTID1031	05162019_PTID1031	05162019_PTID1031	05162019_PTID1031	05162019_PTID1031	05162019_PTID1031	05162019_PTID1031
F	05162019_PTID1031	05162019_PTID1031	05162019_PTID1031	05162019_PTID1031	05162019_PTID1031	05162019_PTID1031	05162019_PTID1031	05162019_PTID1031	05162019_PTID1031	05162019_PTID1031	05162019_PTID1031	05162019_PTID1031
G	05162019_PTID1031	05162019_PTID1031	05162019_PTID1031	05162019_PTID1031	05162019_PTID1031	05162019_PTID1031	05162019_PTID1031	05162019_PTID1031	05162019_PTID1031	05162019_PTID1031	05162019_PTID1031	05162019_PTID1031
H	05162019_PTID1031	05162019_PTID1031	05162019_PTID1031	05162019_PTID1031	05162019_PTID1031	05162019_PTID1031	05162019_PTID1031	05162019_PTID1031	05162019_PTID1031	05162019_PTID1031	05162019_PTID1031	05162019_PTID1031
