# Supplementary material for: HIV reservoir quantification by five-target multiplex droplet digital PCR
Source: STAR Protoc. 2021 Oct 11;2(4):100885. doi: 10.1016/j.xpro.2021.100885 (PMC8517383; doi:10.1016/j.xpro.2021.100885)
Supplement: Data S1. Data analysis example (spreadsheet method), related to quantification and statistical analysis steps 8–31 [file mmc2.zip › data_S1_spreadsheet_analysis_example_workflow/example_analysis_S1/05162019_PTID1031_well_data.csv]

Well	Sample	Target	Conc(copies/�L)	Status	Experiment	SampleType	TargetType	Supermix	DyeName(s)	Copies/20�LWell	TotalConfMax	TotalConfMin	PoissonConfMax	PoissonConfMin	Accepted Droplets	Positives	Negatives	Ch1+Ch2+	Ch1+Ch2-	Ch1-Ch2+	Ch1-Ch2-	Linkage	CNV	TotalCNVMax	TotalCNVMin	PoissonCNVMax	PoissonCNVMin	ReferenceCopies	UnknownCopies	Threshold1	Threshold2	Threshold3	ReferenceUsed	Ratio	TotalRatioMax	TotalRatioMin	PoissonRatioMax	PoissonRatioMin	Fractional Abundance	TotalFractionalAbundanceMax	TotalFractionalAbundanceMin	PoissonFractionalAbundanceMax	PoissonFractionalAbundanceMin	MeanAmplitudeOfPositives	MeanAmplitudeOfNegatives	MeanAmplitudeTotal	ExperimentComments	MergedWells	TotalConfidenceMax68
A01	P1	pol late	377.9164429	Manual	DQ	Unknown	Unknown	ddPCR Supermix for Probes (no dUTP)	FAM Lo	7558.329102			389.8082275	366.1436462	14388	3953	10435													5425	8925	11775	env	0.955486163			0.997400651	0.913571676	48.86182175			49.95793307	47.76571042	11035.00655	4967.84434	6634.753725
A01	P1	tat	497.1817322	Manual	DQ	Unknown	Unknown	ddPCR Supermix for Probes (no dUTP)	FAM Hi	9943.634766			511.2062378	483.3224487	14388	4959	9429													5425	8925	11775	env	1.257024601			1.309314471	1.204734731	55.69388125			56.72034821	54.66741429	12052.04474	3785.634396	6634.753725
A01	P1	env	395.5226746	Manual	DQ	Unknown	Unknown	ddPCR Supermix for Probes (no dUTP)	HEX Hi	7910.453613			407.7380981	383.4328003	14388	4108	10280													1775														2626.236549	880.7934482	1379.14487
A02	P2	pol late	38.84319305	Manual	DQ	Unknown	Unknown	ddPCR Supermix for Probes (no dUTP)	FAM Lo	776.8638916			42.11204147	35.58340454	16750	544	16206													5425	8925	11775	env	1.600481535			1.816964805	1.383998265	61.54558352			64.74681287	58.34435416	9912.818956	3152.627503	3372.182377
A02	P2	tat	42.18729782	Manual	DQ	Unknown	Unknown	ddPCR Supermix for Probes (no dUTP)	FAM Hi	843.7459717			45.59659195	38.78785706	16750	590	16160													5425	8925	11775	env	1.738270875			1.969827267	1.506714483	63.48060343			66.56879305	60.3924138	11689.7348	3068.509362	3372.182377
A02	P2	env	24.26969147	Manual	DQ	Unknown	Unknown	ddPCR Supermix for Probes (no dUTP)	HEX Hi	485.3938293			26.84476852	21.70023918	16750	342	16408													1775														2455.696184	794.4082212	828.3282501
A03	1031-1	pol late	1.469669938	Manual	DQ	Unknown	Unknown	ddPCR Supermix for Probes (no dUTP)	FAM Lo	29.39339828			2.288640022	0.874405265	13617	17	13600													5425	8925	11775	env	1.416927177			2.479508942	0.354345413	58.62514976			76.81525569	40.43504384	10356.47214	3491.659959	3500.230262
A03	1031-1	tat	1.037223339	Manual	DQ	Unknown	Unknown	ddPCR Supermix for Probes (no dUTP)	FAM Hi	20.74446678			1.745913386	0.552639842	13617	12	13605													5425	8925	11775	env	1			1.813490965	0.186509035	50			70.33727412	29.66272588	12893.59757	3491.945042	3500.230262
A03	1031-1	env	1.037223339	Manual	DQ	Unknown	Unknown	ddPCR Supermix for Probes (no dUTP)	HEX Hi	20.74446678			1.745913386	0.552639842	13617	12	13605													1775														2701.254395	865.1919009	866.8099335
A04	1031-2	pol late	2.474032164	Manual	DQ	Unknown	Unknown	ddPCR Supermix for Probes (no dUTP)	FAM Lo	49.48064423			3.376217365	1.749289155	17137	36	17101													5425	8925	11775	env	1.333683992			2.004065651	0.663302334	57.14929685			69.4587293	44.83986441	10838.18094	3457.711605	3473.215888
A04	1031-2	tat	1.648776531	Manual	DQ	Unknown	Unknown	ddPCR Supermix for Probes (no dUTP)	FAM Hi	32.97553253			2.402968645	1.071991563	17137	24	17113													5425	8925	11775	env	0.888810946			1.381652183	0.395969709	47.05663887			60.87097622	33.24230152	13289.94604	3459.448488	3473.215888
A04	1031-2	env	1.855036259	Manual	DQ	Unknown	Unknown	ddPCR Supermix for Probes (no dUTP)	HEX Hi	37.10072327			2.648992062	1.238427401	17137	27	17110													1775														2624.606712	878.2466474	880.9981046
A05	1031-3	pol late	2.536560774	Manual	DQ	Unknown	Unknown	ddPCR Supermix for Probes (no dUTP)	FAM Lo	50.73121643			3.461581469	1.793486953	16715	36	16679													5425	8925	11775	env	1.800862862			2.794096077	0.807629647	64.29671678			76.95770325	51.63573032	9562.665283	3351.671598	3365.048551
A05	1031-3	tat	1.338058949	Manual	DQ	Unknown	Unknown	ddPCR Supermix for Probes (no dUTP)	FAM Hi	26.76117897			2.037201166	0.820894837	16715	19	16696													5425	8925	11775	env	0.949971588			1.552769601	0.347173575	48.71720152			64.57033969	32.86406335	12968.40846	3354.119955	3365.048551
A05	1031-3	env	1.408525229	Manual	DQ	Unknown	Unknown	ddPCR Supermix for Probes (no dUTP)	HEX Hi	28.17050552			2.123221874	0.875834048	16715	20	16695													1775														2538.998901	871.8145434	873.8093796
A06	1031-4	pol late	1.099465847	Manual	DQ	Unknown	Unknown	ddPCR Supermix for Probes (no dUTP)	FAM Lo	21.98931694			1.815939903	0.602126241	13917	13	13904													5425	8925	11775	env	0.928538018			1.639947893	0.217128143	48.14724986			67.27498193	29.01951779	12000.48332	3193.493828	3201.720519
A06	1031-4	tat	0.930250287	Manual	DQ	Unknown	Unknown	ddPCR Supermix for Probes (no dUTP)	FAM Hi	18.60500526			1.599724412	0.480255544	13917	11	13906													5425	8925	11775	env	0.785629459			1.416262389	0.154996528	43.99733969			63.77586743	24.21881196	13342.78391	3193.69868	3201.720519
A06	1031-4	env	1.184082747	Manual	DQ	Unknown	Unknown	ddPCR Supermix for Probes (no dUTP)	HEX Hi	23.68165588			1.922707796	0.66446197	13917	14	13903													1775														2637.329189	861.3635053	863.1500627
A07	1031-5	pol late	0	Manual	DQ	Unknown	Unknown	ddPCR Supermix for Probes (no dUTP)	FAM Lo	0			0.19033429	0	18520	0	18520													5425	8925	11775	env											0	2379.794285	2379.794285
A07	1031-5	tat	0	Manual	DQ	Unknown	Unknown	ddPCR Supermix for Probes (no dUTP)	FAM Hi	0			0.19033429	0	18520	0	18520													5425	8925	11775	env											0	2379.794285	2379.794285
A07	1031-5	env	0	Manual	DQ	Unknown	Unknown	ddPCR Supermix for Probes (no dUTP)	HEX Hi	0			0.19033429	0	18520	0	18520													1775														0	724.7979099	724.7979099
A08	1031-6	pol late	0.586079359	Manual	DQ	Unknown	Unknown	ddPCR Supermix for Probes (no dUTP)	FAM Lo	11.72158718			1.141617179	0.248964339	14055	7	14048													5425	8925	11775	env	0.874968844			1.786015499	0	46.66578044			72.58085761	20.75070327	12173.05685	2953.901908	2958.493447
A08	1031-6	tat	0.669828832	Manual	DQ	Unknown	Unknown	ddPCR Supermix for Probes (no dUTP)	FAM Hi	13.39657688			1.254482508	0.303217739	14055	8	14047													5425	8925	11775	env	1			2.004205457	0	50			75.10513643	24.89486357	12497.65723	2953.060735	2958.493447
A08	1031-6	env	0.669828832	Manual	DQ	Unknown	Unknown	ddPCR Supermix for Probes (no dUTP)	HEX Hi	13.39657688			1.254482508	0.303217739	14055	8	14047													1775														2591.669312	832.5047875	833.5060907
A09	1031-7	pol late	0.728089094	Manual	DQ	Unknown	Unknown	ddPCR Supermix for Probes (no dUTP)	FAM Lo	14.56178188			1.319305301	0.347161382	14547	9	14538													5425	8925	11775	env	1.800247695			3.833411008	0	64.28887339			90.21749127	38.36025551	10126.67898	3072.453762	3076.8181
A09	1031-7	tat	0.485342652	Manual	DQ	Unknown	Unknown	ddPCR Supermix for Probes (no dUTP)	FAM Hi	9.706852913			0.992254078	0.190068677	14547	6	14541													5425	8925	11775	env	1.20004131			2.676026397	0	54.54630803			85.04072249	24.05189357	12888.3431	3072.769606	3076.8181
A09	1031-7	env	0.404438287	Manual	DQ	Unknown	Unknown	ddPCR Supermix for Probes (no dUTP)	HEX Hi	8.088766098			0.879021704	0.14218466	14547	5	14542													1775														2524.979443	852.1401751	852.7151525
A10	1031-8	pol late	0.382206738	Manual	DQ	Unknown	Unknown	ddPCR Supermix for Probes (no dUTP)	FAM Lo	7.644134521			0.830693603	0.134369746	15393	5	15388													5425	8925	11775	env	0.833306206			1.858211547	0	45.45373834			75.94769225	14.95978442	10479.00586	3062.859789	3065.268723
A10	1031-8	tat	0.305755466	Manual	DQ	Unknown	Unknown	ddPCR Supermix for Probes (no dUTP)	FAM Hi	6.115109444			0.721022129	0.092253335	15393	4	15389													5425	8925	11775	env	0.666623327			1.546003679	0	39.99843974			71.6577789	8.339100585	12466.76855	3062.82503	3065.268723
A10	1031-8	env	0.458663017	Manual	DQ	Unknown	Unknown	ddPCR Supermix for Probes (no dUTP)	HEX Hi	9.173260689			0.937698007	0.179621696	15393	6	15387													1775														2376.20343	853.5910282	854.1845236
A11	POS	pol late	6.831276417	Manual	DQ	Unknown	Unknown	ddPCR Supermix for Probes (no dUTP)	FAM Lo	136.6255341			8.653701782	5.286072731	11054	64	10990													5425	8925	11775	env	1.185723749			1.617788735	0.753658763	54.24856411			63.29252198	45.20460624	10663.38586	3420.698862	3462.632277
A11	POS	tat	6.403157711	Manual	DQ	Unknown	Unknown	ddPCR Supermix for Probes (no dUTP)	FAM Hi	128.0631561			8.171652794	4.911632061	11054	60	10994													5425	8925	11775	env	1.111413989			1.522527096	0.700300882	52.63837384			61.8601491	43.41659858	12211.25487	3414.886474	3462.632277
A11	POS	env	5.761271477	Manual	DQ	Unknown	Unknown	ddPCR Supermix for Probes (no dUTP)	HEX Hi	115.2254333			7.445791721	4.353450775	11054	54	11000													1775														2534.213576	863.7767517	871.9370184
A12	NEG	pol late	0	Manual	DQ	Unknown	Unknown	ddPCR Supermix for Probes (no dUTP)	FAM Lo	0			0.231241956	0	15244	0	15244													5425	8925	11775	env											0	2592.859704	2592.859704
A12	NEG	tat	0	Manual	DQ	Unknown	Unknown	ddPCR Supermix for Probes (no dUTP)	FAM Hi	0			0.231241956	0	15244	0	15244													5425	8925	11775	env											0	2592.859704	2592.859704
A12	NEG	env	0	Manual	DQ	Unknown	Unknown	ddPCR Supermix for Probes (no dUTP)	HEX Hi	0			0.231241956	0	15244	0	15244													1775														0	799.0837283	799.0837283
B01	P1	pol late	380.559082	Manual	DQ	Unknown	Unknown	ddPCR Supermix for Probes (no dUTP)	FAM Lo	7611.181641			392.6431885	368.5978088	14050	3883	10167													5425	8925	11775	env	0.953535798			0.995725931	0.911345666	48.81076657			49.91629048	47.70524266	11129.83937	4985.728756	6683.777262
B01	P1	tat	513.1975098	Manual	DQ	Unknown	Unknown	ddPCR Supermix for Probes (no dUTP)	FAM Hi	10263.9502			527.671875	498.8990173	14050	4967	9083													5425	8925	11775	env	1.28587707			1.339599757	1.232154382	56.25311556			57.28125493	55.2249762	12031.93273	3759.161141	6683.777262
B01	P1	env	399.1030884	Manual	DQ	Unknown	Unknown	ddPCR Supermix for Probes (no dUTP)	HEX Hi	7982.061523			411.5314941	386.8045959	14050	4042	10008													1775														2614.931295	885.2091616	1382.827444
B02	P2	pol late	41.69705582	Manual	DQ	Unknown	Unknown	ddPCR Supermix for Probes (no dUTP)	FAM Lo	833.9411011			45.19041061	38.21404648	15766	549	15217													5425	8925	11775	env	1.592548441			1.806623967	1.378472916	61.42791455			64.61294258	58.24288653	9731.067791	3160.687011	3389.479289
B02	P2	tat	44.40612793	Manual	DQ	Unknown	Unknown	ddPCR Supermix for Probes (no dUTP)	FAM Hi	888.1225586			48.01343918	40.80984116	15766	584	15182													5425	8925	11775	env	1.696016863			1.921340138	1.470693589	62.90824388			66.00823782	59.80824993	11636.29565	3072.25226	3389.479289
B02	P2	env	26.18259811	Manual	DQ	Unknown	Unknown	ddPCR Supermix for Probes (no dUTP)	HEX Hi	523.6519775			28.94077301	23.43087196	15766	347	15419													1775														2455.251588	795.5491507	832.0781844
B03	1031-1	pol late	1.507115126	Manual	DQ	Unknown	Unknown	ddPCR Supermix for Probes (no dUTP)	FAM Lo	30.14230347			2.319580793	0.911155164	14060	18	14042													5425	8925	11775	env	1.384861882			2.38640816	0.383315604	58.06885054			75.67825049	40.4594506	9286.144857	3490.004953	3497.425332
B03	1031-1	tat	0.837047756	Manual	DQ	Unknown	Unknown	ddPCR Supermix for Probes (no dUTP)	FAM Hi	16.74095535			1.474775553	0.416691661	14060	10	14050													5425	8925	11775	env	0.769148627			1.414577612	0.123719643	43.47563656			64.09711624	22.85415687	12787.29775	3490.813323	3497.425332
B03	1031-1	env	1.088278294	Manual	DQ	Unknown	Unknown	ddPCR Supermix for Probes (no dUTP)	HEX Hi	21.76556587			1.797456384	0.596000612	14060	13	14047													1775														2565.842435	874.5292501	876.0930532
B04	1031-2	pol late	2.589165449	Manual	DQ	Unknown	Unknown	ddPCR Supermix for Probes (no dUTP)	FAM Lo	51.78330994			3.56378603	1.811207771	15466	34	15432													5425	8925	11775	env	1.308031173			1.98108924	0.634973107	56.67302888			69.30785276	44.03820499	10680.88992	3495.476252	3511.272455
B04	1031-2	tat	1.674691558	Manual	DQ	Unknown	Unknown	ddPCR Supermix for Probes (no dUTP)	FAM Hi	33.49383163			2.479467154	1.066578984	15466	22	15444													5425	8925	11775	env	0.846044336			1.330710604	0.361378068	45.83012009			60.05205021	31.60818996	13399.41548	3497.186781	3511.272455
B04	1031-2	env	1.979437113	Manual	DQ	Unknown	Unknown	ddPCR Supermix for Probes (no dUTP)	HEX Hi	39.5887413			2.844964266	1.310547829	15466	26	15440													1775														2701.349224	884.3468061	887.4013815
B05	1031-3	pol late	1.717684507	Manual	DQ	Unknown	Unknown	ddPCR Supermix for Probes (no dUTP)	FAM Lo	34.3536911			2.503430367	1.116782308	16450	24	16426													5425	8925	11775	env	1.333576744			2.15695491	0.510198579	57.14732749			72.26744513	42.02720986	11128.45862	3363.025828	3374.355335
B05	1031-3	tat	1.216434121	Manual	DQ	Unknown	Unknown	ddPCR Supermix for Probes (no dUTP)	FAM Hi	24.32868195			1.894175649	0.723769844	16450	17	16433													5425	8925	11775	env	0.944415723			1.577753973	0.311077472	48.5706689			65.32231425	31.81902354	13928.19146	3363.437352	3374.355335
B05	1031-3	env	1.28802824	Manual	DQ	Unknown	Unknown	ddPCR Supermix for Probes (no dUTP)	HEX Hi	25.7605648			1.982287765	0.77873075	16450	18	16432													1775														2710.530138	877.7918073	879.7972352
B06	1031-4	pol late	0.745939314	Manual	DQ	Unknown	Unknown	ddPCR Supermix for Probes (no dUTP)	FAM Lo	14.91878605			1.351658463	0.355671167	14199	9	14190													5425	8925	11775	env	0.89996833			1.72733267	0.072603989	47.36754375			70.2869876	24.44809989	11858.0478	3222.379935	3227.853631
B06	1031-4	tat	0.580134094	Manual	DQ	Unknown	Unknown	ddPCR Supermix for Probes (no dUTP)	FAM Hi	11.60268211			1.130033851	0.246439189	14199	7	14192													5425	8925	11775	env	0.699925988			1.392609092	0.007242884	41.1739095			65.14427012	17.20354888	13502.05636	3222.786028	3227.853631
B06	1031-4	env	0.828850627	Manual	DQ	Unknown	Unknown	ddPCR Supermix for Probes (no dUTP)	HEX Hi	16.57701302			1.460329413	0.412611753	14199	10	14189													1775														2645.354102	873.8578443	875.1054647
B07	1031-5	pol late	0.073545501	Manual	DQ	Unknown	Unknown	ddPCR Supermix for Probes (no dUTP)	FAM Lo	1.470910072			0.351294756	0.003088818	15997	1	15996													5425	8925	11775	env						100			249.8093527	0	5864.054688	2356.975011	2357.194244
B07	1031-5	tat	0	Manual	DQ	Unknown	Unknown	ddPCR Supermix for Probes (no dUTP)	FAM Hi	0			0.220356077	0	15997	0	15997													5425	8925	11775	env											0	2357.194244	2357.194244
B07	1031-5	env	0	Manual	DQ	Unknown	Unknown	ddPCR Supermix for Probes (no dUTP)	HEX Hi	0			0.220356077	0	15997	0	15997													1775														0	718.0323223	718.0323223
B08	1031-6	pol late	0.489482254	Manual	DQ	Unknown	Unknown	ddPCR Supermix for Probes (no dUTP)	FAM Lo	9.789645195			1.00071907	0.191689625	14424	6	14418													5425	8925	11775	env	3.000415874			8.207354197	0	75.00259895			107.5391975	42.46600035	8896.090576	2969.164301	2971.629745
B08	1031-6	tat	0.163138136	Manual	DQ	Unknown	Unknown	ddPCR Supermix for Probes (no dUTP)	FAM Hi	3.262762785			0.52261126	0.024713971	14424	2	14422													5425	8925	11775	env	1			3.158088586	0	50			103.9522147	0	13634.98486	2970.150983	2971.629745
B08	1031-6	env	0.163138136	Manual	DQ	Unknown	Unknown	ddPCR Supermix for Probes (no dUTP)	HEX Hi	3.262762785			0.52261126	0.024713971	14424	2	14422													1775														2331.027771	840.6642534	840.870904
B09	1031-7	pol late	0.669133544	Manual	DQ	Unknown	Unknown	ddPCR Supermix for Probes (no dUTP)	FAM Lo	13.38267136			1.178867102	0.333114028	17587	10	17577													5425	8925	11775	env	1.428693257			2.842498143	0.014888371	58.82559491			82.79427639	34.85691343	10547.93467	3118.450255	3122.674673
B09	1031-7	tat	0.401434481	Manual	DQ	Unknown	Unknown	ddPCR Supermix for Probes (no dUTP)	FAM Hi	8.028689384			0.820678234	0.157212183	17587	6	17581													5425	8925	11775	env	0.857118495			1.820284178	0	46.15313979			74.07997807	18.22630151	13541.18066	3119.119071	3122.674673
B09	1031-7	env	0.46835354	Manual	DQ	Unknown	Unknown	ddPCR Supermix for Probes (no dUTP)	HEX Hi	9.367071152			0.912257075	0.198960558	17587	7	17580													1775														2769.972412	866.1509777	866.9087391
B10	1031-8	pol late	0.868564487	Manual	DQ	Unknown	Unknown	ddPCR Supermix for Probes (no dUTP)	FAM Lo	17.37129021			1.626802444	0.393163115	10840	8	10832													5425	8925	11775	env	1			2.004317755	0	50			75.10794389	24.89205611	11000.5116	2961.413891	2967.346805
B10	1031-8	tat	0.977180183	Manual	DQ	Unknown	Unknown	ddPCR Supermix for Probes (no dUTP)	FAM Hi	19.5436039			1.770813346	0.4659051	10840	9	10831													5425	8925	11775	env	1.125051966			2.221696594	0.028407338	52.94232724			77.22669528	28.6579592	12167.71137	2959.701778	2967.346805
B10	1031-8	env	0.868564487	Manual	DQ	Unknown	Unknown	ddPCR Supermix for Probes (no dUTP)	HEX Hi	17.37129021			1.626802444	0.393163115	10840	8	10832													1775														2463.111893	834.4786911	835.6806344
B11	POS	pol late	3.380485058	Manual	DQ	Unknown	Unknown	ddPCR Supermix for Probes (no dUTP)	FAM Lo	67.60970306			4.367601871	2.555063486	18820	54	18766													5425	8925	11775	env	1.080115005			1.497752124	0.662477886	51.92573499			61.57789244	42.27357753	12924.71926	3320.86595	3348.422171
B11	POS	tat	3.255108595	Manual	DQ	Unknown	Unknown	ddPCR Supermix for Probes (no dUTP)	FAM Hi	65.10217285			4.225244045	2.446625471	18820	52	18768													5425	8925	11775	env	1.040055369			1.445910146	0.634200593	50.9817226			60.73356675	41.22987846	13555.15135	3320.142657	3348.422171
B11	POS	env	3.129745483	Manual	DQ	Unknown	Unknown	ddPCR Supermix for Probes (no dUTP)	HEX Hi	62.59490967			4.082589626	2.338510752	18820	50	18770													1775														2745.59708	902.8084825	907.7043076
B12	NEG	pol late	0	Manual	DQ	Unknown	Unknown	ddPCR Supermix for Probes (no dUTP)	FAM Lo	0			0.230365381	0	15302	0	15302													5425	8925	11775	env											0	2610.719497	2610.719497
B12	NEG	tat	0	Manual	DQ	Unknown	Unknown	ddPCR Supermix for Probes (no dUTP)	FAM Hi	0			0.230365381	0	15302	0	15302													5425	8925	11775	env											0	2610.719497	2610.719497
B12	NEG	env	0	Manual	DQ	Unknown	Unknown	ddPCR Supermix for Probes (no dUTP)	HEX Hi	0			0.230365381	0	15302	0	15302													1775														0	806.9847564	806.9847564
C01	P1	pol late	399.1985168	Manual	DQ	Unknown	Unknown	ddPCR Supermix for Probes (no dUTP)	FAM Lo	7983.970215			411.9096375	386.623291	13439	3867	9572													5425	8925	11775	env	0.975271554			1.018732041	0.931811067	49.37404946			50.48793603	48.2601629	10936.93931	4945.992847	6669.855484
C01	P1	tat	512.3856201	Manual	DQ	Unknown	Unknown	ddPCR Supermix for Probes (no dUTP)	FAM Hi	10247.71289			527.1729126	497.7819214	13439	4745	8694													5425	8925	11775	env	1.251796034			1.304983488	1.19860858	55.59100447			56.63994557	54.54206337	11969.1136	3777.633288	6669.855484
C01	P1	env	409.3203735	Manual	DQ	Unknown	Unknown	ddPCR Supermix for Probes (no dUTP)	HEX Hi	8186.407227			422.2219543	396.5587158	13439	3949	9490													1775														2593.670244	878.7275433	1382.657056
C02	P2	pol late	43.46542358	Manual	DQ	Unknown	Unknown	ddPCR Supermix for Probes (no dUTP)	FAM Lo	869.3084717			47.07764435	39.86426163	15384	558	14826													5425	8925	11775	env	1.633699676			1.853208228	1.414191124	62.03059867			65.19519954	58.86599779	10011.19741	3151.195457	3400.017681
C02	P2	tat	46.88251495	Manual	DQ	Unknown	Unknown	ddPCR Supermix for Probes (no dUTP)	FAM Hi	937.6502686			50.63700867	43.13996506	15384	601	14783													5425	8925	11775	env	1.762135122			1.995648725	1.528621519	63.79612308			66.85683422	60.73541194	11773.59779	3059.591404	3400.017681
C02	P2	env	26.60551643	Manual	DQ	Unknown	Unknown	ddPCR Supermix for Probes (no dUTP)	HEX Hi	532.1103516			29.42051125	23.79724503	15384	344	15040													1775														2485.013893	796.7124618	834.4643919
C03	1031-1	pol late	1.491405964	Manual	DQ	Unknown	Unknown	ddPCR Supermix for Probes (no dUTP)	FAM Lo	29.82811928			2.295394897	0.901660383	14208	18	14190													5425	8925	11775	env	1.500316983			2.612168746	0.388465219	60.00507108			77.79018895	42.21995321	10391.97838	3469.873095	3478.642654
C03	1031-1	tat	1.325600863	Manual	DQ	Unknown	Unknown	ddPCR Supermix for Probes (no dUTP)	FAM Hi	26.5120163			2.09065485	0.774963737	14208	16	14192													5425	8925	11775	env	1.33352121			2.34659819	0.320444231	57.14630767			75.75084788	38.54176746	12600.25018	3468.358992	3478.642654
C03	1031-1	env	0.994060576	Manual	DQ	Unknown	Unknown	ddPCR Supermix for Probes (no dUTP)	HEX Hi	19.88121223			1.673238277	0.529646873	14208	12	14196													1775														2712.950236	875.3206691	876.8727211
C04	1031-2	pol late	2.254701376	Manual	DQ	Unknown	Unknown	ddPCR Supermix for Probes (no dUTP)	FAM Lo	45.09402847			3.200465441	1.516938329	14624	28	14596													5425	8925	11775	env	1.037072572			1.589720887	0.484424257	50.90994726			64.22785027	37.59204424	10345.47001	3456.579667	3469.769556
C04	1031-2	tat	1.448954701	Manual	DQ	Unknown	Unknown	ddPCR Supermix for Probes (no dUTP)	FAM Hi	28.97909355			2.230037451	0.876001775	14624	18	14606													5425	8925	11775	env	0.666461286			1.067952368	0.264970204	39.99260539			54.44984722	25.53536356	13133.88992	3457.859781	3469.769556
C04	1031-2	env	2.17410183	Manual	DQ	Unknown	Unknown	ddPCR Supermix for Probes (no dUTP)	HEX Hi	43.48203659			3.104798079	1.451371193	14624	27	14597													1775														2565.005905	878.0033121	881.1179913
C05	1031-3	pol late	2.97804904	Manual	DQ	Unknown	Unknown	ddPCR Supermix for Probes (no dUTP)	FAM Lo	59.56098175			3.975607157	2.163583755	16613	42	16571													5425	8925	11775	env	1.235592128			1.797863742	0.673320515	55.26912144			66.51934143	44.01890145	10972.96101	3347.520364	3366.79855
C05	1031-3	tat	2.197355032	Manual	DQ	Unknown	Unknown	ddPCR Supermix for Probes (no dUTP)	FAM Hi	43.94710159			3.067932844	1.509779572	16613	31	16582													5425	8925	11775	env	0.911682294			1.358530443	0.464834145	47.69005273			59.91729529	35.46281017	13104.274	3348.594368	3366.79855
C05	1031-3	env	2.410220146	Manual	DQ	Unknown	Unknown	ddPCR Supermix for Probes (no dUTP)	HEX Hi	48.20440292			3.317386627	1.686068177	16613	34	16579													1775														2627.073397	869.3783076	872.9755888
C06	1031-4	pol late	1.080570102	Manual	DQ	Unknown	Unknown	ddPCR Supermix for Probes (no dUTP)	FAM Lo	21.61140251			1.818899989	0.575730264	13071	12	13059													5425	8925	11775	env	1			1.813509222	0.186490778	50			70.33773055	29.66226945	10997.72469	3167.549851	3174.738444
C06	1031-4	tat	0.810334504	Manual	DQ	Unknown	Unknown	ddPCR Supermix for Probes (no dUTP)	FAM Hi	16.20668983			1.468376517	0.386369884	13071	9	13062													5425	8925	11775	env	0.749913867			1.410786684	0.08904105	42.85433022			64.43597516	21.27268527	13109.71571	3167.893031	3174.738444
C06	1031-4	env	1.080570102	Manual	DQ	Unknown	Unknown	ddPCR Supermix for Probes (no dUTP)	HEX Hi	21.61140251			1.818899989	0.575730264	13071	12	13059													1775														2721.55129	865.5057602	867.2097267
C07	1031-5	pol late	0	Manual	DQ	Unknown	Unknown	ddPCR Supermix for Probes (no dUTP)	FAM Lo	0			0.252821118	0	13943	0	13943													5425	8925	11775	env											0	2340.325822	2340.325822
C07	1031-5	tat	0	Manual	DQ	Unknown	Unknown	ddPCR Supermix for Probes (no dUTP)	FAM Hi	0			0.252821118	0	13943	0	13943													5425	8925	11775	env											0	2340.325822	2340.325822
C07	1031-5	env	0	Manual	DQ	Unknown	Unknown	ddPCR Supermix for Probes (no dUTP)	HEX Hi	0			0.252821118	0	13943	0	13943													1775														0	716.7040093	716.7040093
C08	1031-6	pol late	0.35668999	Manual	DQ	Unknown	Unknown	ddPCR Supermix for Probes (no dUTP)	FAM Lo	7.133799553			0.775225163	0.125399873	16494	5	16489													5425	8925	11775	env	0.833308094			1.858197773	0	45.45379453			75.94721961	14.96036946	10494.87988	2967.387147	2969.669036
C08	1031-6	tat	0.214001015	Manual	DQ	Unknown	Unknown	ddPCR Supermix for Probes (no dUTP)	FAM Hi	4.280020237			0.567259192	0.050786052	16494	3	16491													5425	8925	11775	env	0.499954535			1.231162684	0	33.3313126			65.83142269	0.831202518	13380.38444	2967.775145	2969.669036
C08	1031-6	env	0.428040951	Manual	DQ	Unknown	Unknown	ddPCR Supermix for Probes (no dUTP)	HEX Hi	8.560818672			0.875081956	0.167630821	16494	6	16488													1775														2429.538452	841.6563172	842.233939
C09	1031-7	pol late	0.650562823	Manual	DQ	Unknown	Unknown	ddPCR Supermix for Probes (no dUTP)	FAM Lo	13.01125622			1.178795338	0.310201287	16280	9	16271													5425	8925	11775	env	3.000552984			7.138488959	0	75.00345567			100.8584063	49.148505	8767.778646	3105.082086	3108.212569
C09	1031-7	tat	0.289094627	Manual	DQ	Unknown	Unknown	ddPCR Supermix for Probes (no dUTP)	FAM Hi	5.781892776			0.681726635	0.087226823	16280	4	16276													5425	8925	11775	env	1.333374295			3.447251705	0	57.14360949			95.9685661	18.31865288	12766.87842	3105.83885	3108.212569
C09	1031-7	env	0.216814309	Manual	DQ	Unknown	Unknown	ddPCR Supermix for Probes (no dUTP)	HEX Hi	4.336286068			0.574717641	0.051453646	16280	3	16277													1775														2679.100993	865.4540453	865.7882554
C10	1031-8	pol late	0.488002956	Manual	DQ	Unknown	Unknown	ddPCR Supermix for Probes (no dUTP)	FAM Lo	9.760059357			0.950537741	0.207306817	16879	7	16872													5425	8925	11775	env	1			2.076927137	0	50			76.92317844	23.07682156	11311.84926	3100.08385	3103.489404
C10	1031-8	tat	0.418275863	Manual	DQ	Unknown	Unknown	ddPCR Supermix for Probes (no dUTP)	FAM Hi	8.365517616			0.855114579	0.16380699	16879	6	16873													5425	8925	11775	env	0.857117478			1.820292516	0	46.1531103			74.08025042	18.22597019	13119.30632	3099.927803	3103.489404
C10	1031-8	env	0.488002956	Manual	DQ	Unknown	Unknown	ddPCR Supermix for Probes (no dUTP)	HEX Hi	9.760059357			0.950537741	0.207306817	16879	7	16872													1775														2673.094064	861.2197829	861.9711971
C11	POS	pol late	2.661185265	Manual	DQ	Unknown	Unknown	ddPCR Supermix for Probes (no dUTP)	FAM Lo	53.22370529			3.564304829	1.925577044	18146	41	18105													5425	8925	11775	env	0.891181275			1.268483504	0.513879046	47.12299592			57.67228156	36.57371027	13160.19964	3244.119331	3266.524229
C11	POS	tat	2.791153431	Manual	DQ	Unknown	Unknown	ddPCR Supermix for Probes (no dUTP)	FAM Hi	55.82306671			3.713949203	2.035914898	18146	43	18103													5425	8925	11775	env	0.934705188			1.325503061	0.543907315	48.31253846			58.75306973	37.87200719	13288.93695	3242.718023	3266.524229
C11	POS	env	2.986132383	Manual	DQ	Unknown	Unknown	ddPCR Supermix for Probes (no dUTP)	HEX Hi	59.72264862			3.937703133	2.202188253	18146	46	18100													1775														2766.877309	889.8763472	894.6345333
C12	NEG	pol late	0	Manual	DQ	Unknown	Unknown	ddPCR Supermix for Probes (no dUTP)	FAM Lo	0			0.280194372	0	12581	0	12581													5425	8925	11775	env											0	2548.2665	2548.2665
C12	NEG	tat	0	Manual	DQ	Unknown	Unknown	ddPCR Supermix for Probes (no dUTP)	FAM Hi	0			0.280194372	0	12581	0	12581													5425	8925	11775	env											0	2548.2665	2548.2665
C12	NEG	env	0	Manual	DQ	Unknown	Unknown	ddPCR Supermix for Probes (no dUTP)	HEX Hi	0			0.280194372	0	12581	0	12581													1775														0	789.2849233	789.2849233
D01	P1	pol early	291.2592468	Manual	DQ	Unknown	Unknown	ddPCR Supermix for Probes (no dUTP)	FAM Hi	5825.185059			300.4990234	282.0914917	17633	3867	13766													2425			env	0.758578835			0.790654869	0.726502801	43.13590156			44.17308836	42.09871476	5594.416945	169.5738431	1359.267501
D01	P1	gag	468.5747375	Manual	DQ	Unknown	Unknown	ddPCR Supermix for Probes (no dUTP)	HEX Lo	9371.495117			480.7843018	456.4905396	17633	5793	11840													1325	2275	3575	env	1.220393455			1.267047267	1.173739644	54.96293697			55.90923352	54.01664042	3143.951336	1129.735308	1791.469185
D01	P1	env	383.9538269	Manual	DQ	Unknown	Unknown	ddPCR Supermix for Probes (no dUTP)	HEX Hi	7679.07666			394.7910767	373.2155457	17633	4910	12723													1325	2275	3575												3875.272069	987.2978289	1791.469185
D02	P2	pol early	18.29567337	Manual	DQ	Unknown	Unknown	ddPCR Supermix for Probes (no dUTP)	FAM Hi	365.9134521			20.49643898	16.09901428	17238	266	16972													2425			env	0.638153497			0.73639553	0.539911464	38.95565943			42.61656186	35.294757	5229.691336	157.6829422	235.9492279
D02	P2	gag	52.5474968	Manual	DQ	Unknown	Unknown	ddPCR Supermix for Probes (no dUTP)	HEX Lo	1050.949951			56.30708694	48.79988098	17238	753	16485													1325	2275	3575	env	1.832857866			2.052494921	1.613220811	64.69995859			67.43684039	61.96307678	2223.840955	727.1198665	792.5004779
D02	P2	env	28.66970634	Manual	DQ	Unknown	Unknown	ddPCR Supermix for Probes (no dUTP)	HEX Hi	573.394104			31.43140221	25.91448021	17238	415	16823													1325	2275	3575												3336.699343	729.7386323	792.5004779
D03	1031-1	pol early	1.88427186	Manual	DQ	Unknown	Unknown	ddPCR Supermix for Probes (no dUTP)	FAM Hi	37.68543625			2.789881468	1.200017929	13747	22	13725													2425			env	1.15802125			1.876192621	0.439849879	53.66125334			69.08239956	38.24010711	5169.322221	239.8717695	247.7606114
D03	1031-1	gag	2.484446526	Manual	DQ	Unknown	Unknown	ddPCR Supermix for Probes (no dUTP)	HEX Lo	49.68893051			3.506475925	1.683796048	13747	29	13718													1325	2275	3575	env	1.526871962			2.418736688	0.635007235	60.42537908			74.39332404	46.45743412	2135.290165	831.4639018	834.21439
D03	1031-1	env	1.627147913	Manual	DQ	Unknown	Unknown	ddPCR Supermix for Probes (no dUTP)	HEX Hi	32.54295731			2.477499962	0.998202562	13747	19	13728													1325	2275	3575												3130.965589	831.0356114	834.21439
D04	1031-2	pol early	2.310813904	Manual	DQ	Unknown	Unknown	ddPCR Supermix for Probes (no dUTP)	FAM Hi	46.21627808			3.321443319	1.529873371	13250	26	13224													2425			env	1.368783011			2.186527125	0.551038897	57.78422948			72.35783023	43.21062872	5313.244845	221.8766638	231.8672731
D04	1031-2	gag	2.399782181	Manual	DQ	Unknown	Unknown	ddPCR Supermix for Probes (no dUTP)	HEX Lo	47.99564362			3.427228928	1.601978064	13250	27	13223													1325	2275	3575	env	1.421482307			2.263964811	0.578999803	58.70298134			73.07104655	44.33491613	2090.540071	830.3084769	832.876496
D04	1031-2	env	1.68822515	Manual	DQ	Unknown	Unknown	ddPCR Supermix for Probes (no dUTP)	HEX Hi	33.76450348			2.57053113	1.035661101	13250	19	13231													1325	2275	3575												3158.546271	829.5367843	832.876496
D05	1031-3	pol early	3.02450943	Manual	DQ	Unknown	Unknown	ddPCR Supermix for Probes (no dUTP)	FAM Hi	60.4901886			3.966024876	2.245648384	18695	48	18647													2425			env	1.14304075			1.619038349	0.667043152	53.33733155			63.70172529	42.97293782	5318.068532	256.6810573	269.6763287
D05	1031-3	gag	3.340010405	Manual	DQ	Unknown	Unknown	ddPCR Supermix for Probes (no dUTP)	HEX Lo	66.80020905			4.325232506	2.517551184	18695	53	18642													1325	2275	3575	env	1.262276772			1.77619229	0.748361253	55.79674368			65.83828223	45.75520513	2272.661589	852.8218635	856.8470845
D05	1031-3	env	2.646020651	Manual	DQ	Unknown	Unknown	ddPCR Supermix for Probes (no dUTP)	HEX Hi	52.92041397			3.532191515	1.92243576	18695	42	18653													1325	2275	3575												3221.909773	851.5217945	856.8470845
D06	1031-4	pol early	1.906759858	Manual	DQ	Unknown	Unknown	ddPCR Supermix for Probes (no dUTP)	FAM Hi	38.13519669			2.706407309	1.282909274	17290	28	17262													2425			env	1.333603555			2.094933007	0.572274103	57.14781982			71.1281837	43.16745594	5172.829982	225.1562113	233.1686385
D06	1031-4	gag	1.974915624	Manual	DQ	Unknown	Unknown	ddPCR Supermix for Probes (no dUTP)	HEX Lo	39.4983139			2.787090778	1.338562727	17290	29	17261													1325	2275	3575	env	1.381272259			2.163933543	0.598610975	58.00564189			71.80807801	44.20320577	2108.039281	805.7048096	807.8891763
D06	1031-4	env	1.429780126	Manual	DQ	Unknown	Unknown	ddPCR Supermix for Probes (no dUTP)	HEX Hi	28.59560204			2.135301828	0.900150299	17290	21	17269													1325	2275	3575												3126.256173	805.0699218	807.8891763
D07	1031-5	pol early	0.065836795	Manual	DQ	Unknown	Unknown	ddPCR Supermix for Probes (no dUTP)	FAM Hi	1.316735864			0.314469755	0.002765071	17870	1	17869													2425			env						100			249.8083679	0	5630.539063	151.0997896	151.4064174
D07	1031-5	gag	0.065836795	Manual	DQ	Unknown	Unknown	ddPCR Supermix for Probes (no dUTP)	HEX Lo	1.316735864			0.314469755	0.002765071	17870	1	17869													1325	2275	3575	env						100			249.8083679	0	2086.812744	636.9545871	637.0357208
D07	1031-5	env	0	Manual	DQ	Unknown	Unknown	ddPCR Supermix for Probes (no dUTP)	HEX Hi	0			0.197258055	0	17870	0	17870													1325	2275	3575												0	637.0357208	637.0357208
D08	1031-6	pol early	0.479084015	Manual	DQ	Unknown	Unknown	ddPCR Supermix for Probes (no dUTP)	FAM Hi	9.581680298			0.979455948	0.187617972	14737	6	14731													2425			env	1.200040759			2.676019852	0	54.54629666			85.04060252	24.05199081	5197.015869	212.2827166	214.3121934
D08	1031-6	gag	0.958363175	Manual	DQ	Unknown	Unknown	ddPCR Supermix for Probes (no dUTP)	HEX Lo	19.16726303			1.613134384	0.510630548	14737	12	14725													1325	2275	3575	env	2.400570332			4.986799691	0	70.59316813			92.95789066	48.22844561	1830.365529	762.4247771	763.2943767
D08	1031-6	env	0.399223119	Manual	DQ	Unknown	Unknown	ddPCR Supermix for Probes (no dUTP)	HEX Hi	7.984462261			0.867684543	0.1403514	14737	5	14732													1325	2275	3575												3026.20918	762.5263497	763.2943767
D09	1031-7	pol early	1.093703151	Manual	DQ	Unknown	Unknown	ddPCR Supermix for Probes (no dUTP)	FAM Hi	21.87406349			1.70301497	0.650759459	18295	17	18278													2425			env	1.889302195			3.443851337	0.334753053	65.38956701			84.01123248	46.76790154	5315.453714	221.6160339	226.3493075
D09	1031-7	gag	1.544347167	Manual	DQ	Unknown	Unknown	ddPCR Supermix for Probes (no dUTP)	HEX Lo	30.88694382			2.250724792	1.004109859	18295	24	18271													1325	2275	3575	env	2.667760891			4.748809334	0.586712448	72.73540916			88.20504745	57.26577087	2024.195679	785.2342233	786.8595348
D09	1031-7	env	0.578892648	Manual	DQ	Unknown	Unknown	ddPCR Supermix for Probes (no dUTP)	HEX Hi	11.5778532			1.04890573	0.276031911	18295	9	18286													1325	2275	3575												3161.291992	785.6908871	786.8595348
D10	1031-8	pol early	0.601587176	Manual	DQ	Unknown	Unknown	ddPCR Supermix for Probes (no dUTP)	FAM Hi	12.031744			1.090034962	0.286851883	17605	9	17596													2425			env	0.69222902			1.291821487	0.092636552	40.90634374			61.84447372	19.96821376	5370.3986	230.7885162	233.4159795
D10	1031-8	gag	0.935935259	Manual	DQ	Unknown	Unknown	ddPCR Supermix for Probes (no dUTP)	HEX Lo	18.71870422			1.519667268	0.525235415	17605	14	17591													1325	2275	3575	env	1.076953719			1.901974122	0.251933316	51.85256219			70.97798525	32.72713913	2078.865409	791.3710824	792.3949347
D10	1031-8	env	0.869058013	Manual	DQ	Unknown	Unknown	ddPCR Supermix for Probes (no dUTP)	HEX Hi	17.38116074			1.435293794	0.475963742	17605	13	17592													1325	2275	3575												3072.628193	790.7099056	792.3949347
D11	POS	pol early	3.7148242	Manual	DQ	Unknown	Unknown	ddPCR Supermix for Probes (no dUTP)	FAM Hi	74.2964859			4.778427124	2.822594643	17763	56	17707													2425			env	1.018210498			1.399004348	0.637416648	50.45115458			59.79997901	41.10233015	5230.081294	339.8505487	355.2675909
D11	POS	gag	3.581949711	Manual	DQ	Unknown	Unknown	ddPCR Supermix for Probes (no dUTP)	HEX Lo	71.63899231			4.628011227	2.707279444	17763	54	17709													1325	2275	3575	env	0.981790417			1.35234185	0.611238984	49.54057747			58.9753851	40.10576985	3509.304382	911.6621598	919.5590624
D11	POS	env	3.648385286	Manual	DQ	Unknown	Unknown	ddPCR Supermix for Probes (no dUTP)	HEX Hi	72.96770477			4.703216553	2.764902115	17763	55	17708													1325	2275	3575												3843.189098	910.4784405	919.5590624
D12	NEG	pol early	0	Manual	DQ	Unknown	Unknown	ddPCR Supermix for Probes (no dUTP)	FAM Hi	0			0.244966835	0	14390	0	14390													2425			env											0	177.8260019	177.8260019
D12	NEG	gag	0	Manual	DQ	Unknown	Unknown	ddPCR Supermix for Probes (no dUTP)	HEX Lo	0			0.244966835	0	14390	0	14390													1325	2275	3575	env											0	694.3032888	694.3032888
D12	NEG	env	0.081758961	Manual	DQ	Unknown	Unknown	ddPCR Supermix for Probes (no dUTP)	HEX Hi	1.635179281			0.390532047	0.003433762	14390	1	14389													1325	2275	3575												2796.442383	694.1571954	694.3032888
E01	P1	pol early	337.6046753	Manual	DQ	Unknown	Unknown	ddPCR Supermix for Probes (no dUTP)	FAM Hi	6752.09375			347.794342	327.502533	17169	4283	12886													2425			env	0.790803667			0.822892634	0.758714701	44.15914942			45.15974776	43.15855108	5393.76928	167.598088	1471.325225
E01	P1	gag	518.3347168	Manual	DQ	Unknown	Unknown	ddPCR Supermix for Probes (no dUTP)	HEX Lo	10366.69434			531.5020142	505.3131714	17169	6118	11051													1325	2275	3575	env	1.214144901			1.259274195	1.169015606	54.83583754			55.75638559	53.91528949	3028.646295	1157.641152	1824.354965
E01	P1	env	426.9133911	Manual	DQ	Unknown	Unknown	ddPCR Supermix for Probes (no dUTP)	HEX Hi	8538.267578			438.6108093	415.3311157	17169	5225	11944													1325	2275	3575												3731.654492	989.991266	1824.354965
E02	P2	pol early	18.96184158	Manual	DQ	Unknown	Unknown	ddPCR Supermix for Probes (no dUTP)	FAM Hi	379.2368164			21.47021675	16.45879936	13760	220	13540													2425			env	0.599515224			0.699811556	0.499218892	37.4810577			41.40125835	33.56085706	5126.939367	158.4038653	237.8426597
E02	P2	gag	55.58473206	Manual	DQ	Unknown	Unknown	ddPCR Supermix for Probes (no dUTP)	HEX Lo	1111.69458			59.91649628	51.26886368	13760	635	13125													1325	2275	3575	env	1.7574186			1.983686226	1.531150975	63.73419691			66.71008789	60.75830593	2345.474821	722.3660113	797.2696519
E02	P2	env	31.62862396	Manual	DQ	Unknown	Unknown	ddPCR Supermix for Probes (no dUTP)	HEX Hi	632.5725098			34.87801743	28.38817787	13760	365	13395													1325	2275	3575												3420.417004	725.7915792	797.2696519
E03	1031-1	pol early	1.251917124	Manual	DQ	Unknown	Unknown	ddPCR Supermix for Probes (no dUTP)	FAM Hi	25.03834152			1.949444532	0.744877398	15984	17	15967													2425			env	1.307856115			2.265460652	0.350251579	56.66974239			74.64887505	38.69060974	5254.230009	242.0403187	247.3711011
E03	1031-1	gag	1.620381713	Manual	DQ	Unknown	Unknown	ddPCR Supermix for Probes (no dUTP)	HEX Lo	32.40763474			2.399032116	1.031998754	15984	22	15962													1325	2275	3575	env	1.692784684			2.868749263	0.516820105	62.86372223			79.0814865	46.64595795	2099.478083	834.9104976	836.6510185
E03	1031-1	env	0.957228482	Manual	DQ	Unknown	Unknown	ddPCR Supermix for Probes (no dUTP)	HEX Hi	19.1445694			1.580950499	0.524243832	15984	13	15971													1325	2275	3575												3151.797645	834.7665463	836.6510185
E04	1031-2	pol early	2.596214533	Manual	DQ	Unknown	Unknown	ddPCR Supermix for Probes (no dUTP)	FAM Hi	51.9242897			3.528670549	1.844898462	16785	37	16748													2425			env	1.480530107			2.237536797	0.723523416	59.68603657			71.98902776	47.38304539	5210.524843	219.5119683	230.5139032
E04	1031-2	gag	2.104598999	Manual	DQ	Unknown	Unknown	ddPCR Supermix for Probes (no dUTP)	HEX Lo	42.09197998			2.953818083	1.436472058	16785	30	16755													1325	2275	3575	env	1.200179007			1.842280496	0.558077518	54.54915274			67.81355377	41.28475171	1992.871159	824.2690558	826.3577102
E04	1031-2	env	1.753570914	Manual	DQ	Unknown	Unknown	ddPCR Supermix for Probes (no dUTP)	HEX Hi	35.07141876			2.537350178	1.150889516	16785	25	16760													1325	2275	3575												3023.129316	823.0809029	826.3577102
E05	1031-3	pol early	3.488379955	Manual	DQ	Unknown	Unknown	ddPCR Supermix for Probes (no dUTP)	FAM Hi	69.76760101			4.477472305	2.657329559	19252	57	19195													2425			env	1.782409131			2.55886318	1.005955082	64.05992243			74.08929533	54.03054952	5312.42555	253.3413204	268.3199097
E05	1031-3	gag	3.549672127	Manual	DQ	Unknown	Unknown	ddPCR Supermix for Probes (no dUTP)	HEX Lo	70.99343872			4.546729565	2.710677147	19252	58	19194													1325	2275	3575	env	1.813726742			2.601371365	1.026082119	64.45994612			74.40864936	54.51124289	1985.929046	840.6006274	844.0511286
E05	1031-3	env	1.957115173	Manual	DQ	Unknown	Unknown	ddPCR Supermix for Probes (no dUTP)	HEX Hi	39.14230347			2.718761921	1.353242517	19252	32	19220													1325	2275	3575												3045.976532	840.3850717	844.0511286
E06	1031-4	pol early	1.562822938	Manual	DQ	Unknown	Unknown	ddPCR Supermix for Probes (no dUTP)	FAM Hi	31.25645828			2.334059238	0.983889818	15819	21	15798													2425			env	1.166777442			1.909208244	0.424346639	53.84851343			69.66199042	38.03503644	5479.428874	226.7955921	233.7685549
E06	1031-4	gag	1.637294769	Manual	DQ	Unknown	Unknown	ddPCR Supermix for Probes (no dUTP)	HEX Lo	32.74589539			2.424081087	1.042767763	15819	22	15797													1325	2275	3575	env	1.222376864			1.991827941	0.452925787	55.00313128			70.58234723	39.42391533	2055.524492	808.0561574	809.7910523
E06	1031-4	env	1.339435339	Manual	DQ	Unknown	Unknown	ddPCR Supermix for Probes (no dUTP)	HEX Hi	26.78870773			2.06142807	0.809804082	15819	18	15801													1325	2275	3575												3128.675985	807.1494519	809.7910523
E07	1031-5	pol early	0	Manual	DQ	Unknown	Unknown	ddPCR Supermix for Probes (no dUTP)	FAM Hi	0			0.220673367	0	15974	0	15974													2425			env											0	150.0331668	150.0331668
E07	1031-5	gag	0	Manual	DQ	Unknown	Unknown	ddPCR Supermix for Probes (no dUTP)	HEX Lo	0			0.220673367	0	15974	0	15974													1325	2275	3575	env											0	630.7422531	630.7422531
E07	1031-5	env	0	Manual	DQ	Unknown	Unknown	ddPCR Supermix for Probes (no dUTP)	HEX Hi	0			0.220673367	0	15974	0	15974													1325	2275	3575												0	630.7422531	630.7422531
E08	1031-6	pol early	1.01254034	Manual	DQ	Unknown	Unknown	ddPCR Supermix for Probes (no dUTP)	FAM Hi	20.25080681			1.619131804	0.580619037	17436	15	17421													2425			env	2.50064538			4.932680204	0.068610555	71.43383886			91.27986471	51.58781302	5251.738314	212.6801826	217.0152292
E08	1031-6	gag	1.417800665	Manual	DQ	Unknown	Unknown	ddPCR Supermix for Probes (no dUTP)	HEX Lo	28.35601425			2.117405653	0.892610073	17436	21	17415													1325	2275	3575	env	3.501506597			6.766474271	0.236538923	77.78521527			93.89772171	61.67270884	1822.491775	764.0966943	765.3714303
E08	1031-6	env	0.404911608	Manual	DQ	Unknown	Unknown	ddPCR Supermix for Probes (no dUTP)	HEX Hi	8.098232269			0.827787995	0.158573762	17436	6	17430													1325	2275	3575												2988.85201	764.6060325	765.3714303
E09	1031-7	pol early	1.160227537	Manual	DQ	Unknown	Unknown	ddPCR Supermix for Probes (no dUTP)	FAM Hi	23.2045517			1.829764128	0.678304076	16232	16	16216													2425			env	1.230883072			2.144471136	0.317295008	55.17470133			73.53149392	36.81790875	5333.077515	218.961697	224.002718
E09	1031-7	gag	1.523033261	Manual	DQ	Unknown	Unknown	ddPCR Supermix for Probes (no dUTP)	HEX Lo	30.46066475			2.274615049	0.958845973	16232	21	16211													1325	2275	3575	env	1.615782939			2.748265485	0.483300393	61.77052824			78.32167584	45.21938064	2009.351516	775.7009893	777.2970133
E09	1031-7	env	0.942597687	Manual	DQ	Unknown	Unknown	ddPCR Supermix for Probes (no dUTP)	HEX Hi	18.85195351			1.5567801	0.516232431	16232	13	16219													1325	2275	3575												3098.626089	775.4364006	777.2970133
E10	1031-8	pol early	0.53091538	Manual	DQ	Unknown	Unknown	ddPCR Supermix for Probes (no dUTP)	FAM Hi	10.61830711			1.034140944	0.225533918	15515	7	15508													2425			env	1.400090287			3.062427039	0	58.33490076			87.19274254	29.47705898	5194.197824	229.0254417	231.2656097
E10	1031-8	gag	1.062070489	Manual	DQ	Unknown	Unknown	ddPCR Supermix for Probes (no dUTP)	HEX Lo	21.2414093			1.724529147	0.59600693	15515	14	15501													1325	2275	3575	env	2.800812772			5.754369284	0	73.68983794			94.13508351	53.24459236	2222.331927	782.8126222	784.1115762
E10	1031-8	env	0.379200816	Manual	DQ	Unknown	Unknown	ddPCR Supermix for Probes (no dUTP)	HEX Hi	7.584016323			0.824159265	0.133313075	15515	5	15510													1325	2275	3575												3369.284912	783.2781869	784.1115762
E11	POS	pol early	4.237958431	Manual	DQ	Unknown	Unknown	ddPCR Supermix for Probes (no dUTP)	FAM Hi	84.75917053			5.42879343	3.236057281	16130	58	16072													2425			env	1.234464643			1.711911266	0.757018019	55.24655074			64.80919176	45.68390973	5206.462806	334.3373039	351.8564161
E11	POS	gag	4.384367466	Manual	DQ	Unknown	Unknown	ddPCR Supermix for Probes (no dUTP)	HEX Lo	87.68734741			5.593964577	3.363762856	16130	60	16070													1325	2275	3575	env	1.277111776			1.767340405	0.786883146	56.08472053			65.53903345	46.63040762	3234.625769	900.9501039	909.6308566
E11	POS	env	3.433033466	Manual	DQ	Unknown	Unknown	ddPCR Supermix for Probes (no dUTP)	HEX Hi	68.66066742			4.514394283	2.540357828	16130	47	16083													1325	2275	3575												3906.324749	900.8734971	909.6308566
E12	NEG	pol early	0	Manual	DQ	Unknown	Unknown	ddPCR Supermix for Probes (no dUTP)	FAM Hi	0			0.226574451	0	15558	0	15558													2425			env											0	176.5101309	176.5101309
E12	NEG	gag	0.0756208	Manual	DQ	Unknown	Unknown	ddPCR Supermix for Probes (no dUTP)	HEX Lo	1.512416005			0.361208767	0.003175976	15558	1	15557													1325	2275	3575	env						100			249.8096092	0	1430.504517	686.5912043	686.6390198
E12	NEG	env	0	Manual	DQ	Unknown	Unknown	ddPCR Supermix for Probes (no dUTP)	HEX Hi	0			0.226574451	0	15558	0	15558													1325	2275	3575												0	686.6390198	686.6390198
F01	P1	pol early	330.0327454	Manual	DQ	Unknown	Unknown	ddPCR Supermix for Probes (no dUTP)	FAM Hi	6600.654785			340.6658936	319.4948425	15367	3759	11608													2425			env	0.75004763			0.782215552	0.717879708	42.85869808			43.90902205	41.80837411	5430.866202	171.6503785	1458.1339
F01	P1	gag	544.4476318	Manual	DQ	Unknown	Unknown	ddPCR Supermix for Probes (no dUTP)	HEX Lo	10888.95313			558.8043823	530.263916	15367	5693	9674													1325	2275	3575	env	1.237336784			1.28522034	1.189453229	55.3040022			56.26058741	54.34741699	3099.289189	1148.428321	1871.162161
F01	P1	env	440.0157166	Manual	DQ	Unknown	Unknown	ddPCR Supermix for Probes (no dUTP)	HEX Hi	8800.314453			452.6102295	427.5545959	15367	4795	10572													1325	2275	3575												3797.367881	997.5189125	1871.162161
F02	P2	pol early	19.13213921	Manual	DQ	Unknown	Unknown	ddPCR Supermix for Probes (no dUTP)	FAM Hi	382.6427917			21.32118607	16.94716072	18226	294	17932													2425			env	0.64903446			0.744390452	0.553678469	39.35845345			42.86507199	35.8518349	5196.857027	158.7152869	239.9845545
F02	P2	gag	52.67181015	Manual	DQ	Unknown	Unknown	ddPCR Supermix for Probes (no dUTP)	HEX Lo	1053.436157			56.33234406	49.02262878	18226	798	17428													1325	2275	3575	env	1.786826842			1.993151555	1.580502129	64.11689507			66.77352634	61.4602638	2311.955691	718.1996299	787.980017
F02	P2	env	29.47784805	Manual	DQ	Unknown	Unknown	ddPCR Supermix for Probes (no dUTP)	HEX Hi	589.5569458			32.20166016	26.76032448	18226	451	17775													1325	2275	3575												3409.724249	721.4592492	787.980017
F03	1031-1	pol early	1.498784304	Manual	DQ	Unknown	Unknown	ddPCR Supermix for Probes (no dUTP)	FAM Hi	29.97568512			2.259322882	0.93194443	15709	20	15689													2425			env	1.052665096			1.720654831	0.384675361	51.28284677			67.13665475	35.42903879	5228.900122	243.8169279	250.1637141
F03	1031-1	gag	2.023810148	Manual	DQ	Unknown	Unknown	ddPCR Supermix for Probes (no dUTP)	HEX Lo	40.47620392			2.890089989	1.351069212	15709	27	15682													1325	2275	3575	env	1.421414875			2.263733355	0.579096395	58.7018313			73.06789927	44.33576333	2301.821425	838.4089916	840.9242463
F03	1031-1	env	1.423799753	Manual	DQ	Unknown	Unknown	ddPCR Supermix for Probes (no dUTP)	HEX Hi	28.47599411			2.16778326	0.873484194	15709	19	15690													1325	2275	3575												3332.019428	837.9076237	840.9242463
F04	1031-2	pol early	2.461153269	Manual	DQ	Unknown	Unknown	ddPCR Supermix for Probes (no dUTP)	FAM Hi	49.22306442			3.43639946	1.69097352	14834	31	14803													2425			env	1.824391197			2.914770403	0.734011991	64.59413975			78.26286023	50.92541927	5350.559114	220.5715757	231.2921915
F04	1031-2	gag	2.858596325	Manual	DQ	Unknown	Unknown	ddPCR Supermix for Probes (no dUTP)	HEX Lo	57.17192841			3.901249886	2.02110219	14834	36	14798													1325	2275	3575	env	2.119005767			3.353890992	0.884120542	67.93850109			80.63237672	55.24462546	2089.758287	825.778337	828.8458358
F04	1031-2	env	1.349027157	Manual	DQ	Unknown	Unknown	ddPCR Supermix for Probes (no dUTP)	HEX Hi	26.98054314			2.100709438	0.802643418	14834	17	14817													1325	2275	3575												3279.286104	826.0343703	828.8458358
F05	1031-3	pol early	3.620340824	Manual	DQ	Unknown	Unknown	ddPCR Supermix for Probes (no dUTP)	FAM Hi	72.40681458			4.69954586	2.721038818	16924	52	16872													2425			env	1.794324687			2.614945848	0.973703527	64.21317807			74.72284557	53.70351057	5234.473736	256.0309935	271.3275559
F05	1031-3	gag	3.411171913	Manual	DQ	Unknown	Unknown	ddPCR Supermix for Probes (no dUTP)	HEX Lo	68.22343445			4.461435795	2.540731192	16924	49	16875													1325	2275	3575	env	1.690655735			2.472311883	0.908999587	62.8343386			73.63124856	52.03742863	1935.15901	848.2558724	851.4027794
F05	1031-3	env	2.017662048	Manual	DQ	Unknown	Unknown	ddPCR Supermix for Probes (no dUTP)	HEX Hi	40.35324097			2.84743762	1.367527366	16924	29	16895													1325	2275	3575												3015.109602	847.6888109	851.4027794
F06	1031-4	pol early	2.042211294	Manual	DQ	Unknown	Unknown	ddPCR Supermix for Probes (no dUTP)	FAM Hi	40.84422684			2.935221434	1.352097273	14991	26	14965													2425			env	1.529871379			2.475054046	0.584688713	60.47229878			75.24020293	45.70439463	5380.152794	226.4203168	235.3588161
F06	1031-4	gag	2.592643738	Manual	DQ	Unknown	Unknown	ddPCR Supermix for Probes (no dUTP)	HEX Lo	51.85287476			3.584858894	1.803325415	14991	33	14958													1325	2275	3575	env	1.942214041			3.090437095	0.793990988	66.01199009			79.27608847	52.7478917	1961.004513	808.5573735	811.0942793
F06	1031-4	env	1.334890842	Manual	DQ	Unknown	Unknown	ddPCR Supermix for Probes (no dUTP)	HEX Hi	26.69781685			2.078689337	0.794234574	14991	17	14974													1325	2275	3575												2994.13725	808.6158681	811.0942793
F07	1031-5	pol early	0.073288932	Manual	DQ	Unknown	Unknown	ddPCR Supermix for Probes (no dUTP)	FAM Hi	1.465778589			0.350069135	0.003078043	16053	1	16052													2425			env	1			4.347841838	0	50			133.696046	0	5181.212891	151.9553951	152.2686859
F07	1031-5	gag	0.073288932	Manual	DQ	Unknown	Unknown	ddPCR Supermix for Probes (no dUTP)	HEX Lo	1.465778589			0.350069135	0.003078043	16053	1	16052													1325	2275	3575	env	1			4.347841838	0	50			133.696046	0	1844.765381	635.9488836	636.0241852
F07	1031-5	env	0.073288932	Manual	DQ	Unknown	Unknown	ddPCR Supermix for Probes (no dUTP)	HEX Hi	1.465778589			0.350069135	0.003078043	16053	1	16052													1325	2275	3575												3000.754639	635.8768683	636.0241852
F08	1031-6	pol early	0.390866995	Manual	DQ	Unknown	Unknown	ddPCR Supermix for Probes (no dUTP)	FAM Hi	7.817339897			0.849519551	0.137414038	15052	5	15047													2425			env	1			2.28825059	0	50			82.20626476	17.79373524	5318.838867	214.8175692	216.513032
F08	1031-6	gag	0.781863928	Manual	DQ	Unknown	Unknown	ddPCR Supermix for Probes (no dUTP)	HEX Lo	15.63727856			1.37752378	0.389225096	15052	10	15042													1325	2275	3575	env	2.000332436			4.218120343	0	66.67035999			91.30698748	42.03373249	2096.045386	770.1278345	771.0087258
F08	1031-6	env	0.390866995	Manual	DQ	Unknown	Unknown	ddPCR Supermix for Probes (no dUTP)	HEX Hi	7.817339897			0.849519551	0.137414038	15052	5	15047													1325	2275	3575												3214.794727	770.1966748	771.0087258
F09	1031-7	pol early	1.147006989	Manual	DQ	Unknown	Unknown	ddPCR Supermix for Probes (no dUTP)	FAM Hi	22.94013977			1.808908463	0.670576513	16419	16	16403													2425			env	1.066699305			1.827906454	0.305492155	51.61366737			69.43533221	33.79200253	5150.723648	222.0365808	226.8394917
F09	1031-7	gag	1.577422976	Manual	DQ	Unknown	Unknown	ddPCR Supermix for Probes (no dUTP)	HEX Lo	31.54846001			2.33540988	1.004645705	16419	22	16397													1325	2275	3575	env	1.466979721			2.441097327	0.492862115	59.46460397			75.47050892	43.45869902	2304.187922	782.8564352	784.8948841
F09	1031-7	env	1.07528615	Manual	DQ	Unknown	Unknown	ddPCR Supermix for Probes (no dUTP)	HEX Hi	21.50572205			1.71949482	0.616592228	16419	15	16404													1325	2275	3575												3309.975179	782.5859226	784.8948841
F10	1031-8	pol early	0.555244505	Manual	DQ	Unknown	Unknown	ddPCR Supermix for Probes (no dUTP)	FAM Hi	11.10488987			1.135199547	0.217439547	12716	6	12710													2425			env	0.599905591			1.224072131	0	37.49631194			61.88069494	13.11192893	5239.464518	227.9926063	230.3572518
F10	1031-8	gag	1.203361154	Manual	DQ	Unknown	Unknown	ddPCR Supermix for Probes (no dUTP)	HEX Lo	24.0672226			1.98759675	0.659011722	12716	13	12703													1325	2275	3575	env	1.300153495			2.391230939	0.209076051	56.52464054			77.14717037	35.90211071	2053.70905	781.7003434	783.0007612
F10	1031-8	env	0.925553143	Manual	DQ	Unknown	Unknown	ddPCR Supermix for Probes (no dUTP)	HEX Hi	18.51106262			1.630758047	0.460741907	12716	10	12706													1325	2275	3575												3083.387646	781.1902883	783.0007612
F11	POS	pol early	3.321249962	Manual	DQ	Unknown	Unknown	ddPCR Supermix for Probes (no dUTP)	FAM Hi	66.42500305			4.321674824	2.489015341	18091	51	18040													2425			env	0.980742078			1.36155496	0.599929196	49.51387104			59.22021721	39.80752486	5207.74304	341.26129	354.9802977
F11	POS	gag	3.582136869	Manual	DQ	Unknown	Unknown	ddPCR Supermix for Probes (no dUTP)	HEX Lo	71.64273834			4.617777348	2.714715242	18091	55	18036													1325	2275	3575	env	1.057780172			1.460862085	0.65469826	51.40394424			60.92303251	41.88485597	3245.996393	908.7460837	915.8517587
F11	POS	env	3.386466265	Manual	DQ	Unknown	Unknown	ddPCR Supermix for Probes (no dUTP)	HEX Hi	67.72932434			4.395823956	2.54532218	18091	52	18039													1325	2275	3575												3727.730882	907.7461146	915.8517587
F12	NEG	pol early	0	Manual	DQ	Unknown	Unknown	ddPCR Supermix for Probes (no dUTP)	FAM Hi	0			0.203416854	0	17329	0	17329													2425			env											0	177.8064043	177.8064043
F12	NEG	gag	0	Manual	DQ	Unknown	Unknown	ddPCR Supermix for Probes (no dUTP)	HEX Lo	0			0.203416854	0	17329	0	17329													1325	2275	3575	env											0	688.5072402	688.5072402
F12	NEG	env	0	Manual	DQ	Unknown	Unknown	ddPCR Supermix for Probes (no dUTP)	HEX Hi	0			0.203416854	0	17329	0	17329													1325	2275	3575												0	688.5072402	688.5072402
G01	P1	Delta D	513.8760376	Manual	DQ	Unknown	Unknown	ddPCR Supermix for Probes (no dUTP)	FAM Lo	10277.52051			527.9647827	499.9539795	14849	5255	9594													2425	7075	14275	RPP30 late	0.780009615			0.808797965	0.751221264	43.82052817			44.72912683	42.91192952	10036.29253	5701.940446	7235.849813
G01	P1	RPP30 early	654.5154419	Manual	DQ	Unknown	Unknown	ddPCR Supermix for Probes (no dUTP)	FAM Hi	13090.30859			670.954834	638.3025513	14849	6336	8513													2425	7075	14275	RPP30 late	0.993485394			1.028491754	0.958479034	49.83660261			50.71749091	48.95571432	13840.33604	2320.305973	7235.849813
G01	P1	RPP30 late	658.807312	Manual	DQ	Unknown	Unknown	ddPCR Supermix for Probes (no dUTP)	HEX Hi	13176.14648			675.3174438	642.5256958	14849	6367	8482													1775														3637.262732	641.7659277	1926.184283
G02	P2	Delta D	575.7037354	Manual	DQ	Unknown	Unknown	ddPCR Supermix for Probes (no dUTP)	FAM Lo	11514.07422			590.5009766	561.0903931	15523	6007	9516													2425	7075	14275	RPP30 late	0.780270211			0.807314958	0.753225465	43.82875174			44.68207005	42.97543343	9793.501008	5981.524113	7456.660698
G02	P2	RPP30 early	715.895813	Manual	DQ	Unknown	Unknown	ddPCR Supermix for Probes (no dUTP)	FAM Hi	14317.91602			732.9581299	699.0773926	15523	7076	8447													2425	7075	14275	RPP30 late	0.970277146			1.00258694	0.937967352	49.24571895			50.0780183	48.41341961	13436.37677	2447.489286	7456.660698
G02	P2	RPP30 late	737.8261108	Manual	DQ	Unknown	Unknown	ddPCR Supermix for Probes (no dUTP)	HEX Hi	14756.52246			755.239563	720.666626	15523	7232	8291													1775														3492.15119	616.1233206	1956.034005
G03	1031-1	Delta D	29.83230782	Manual	DQ	Unknown	Unknown	ddPCR Supermix for Probes (no dUTP)	FAM Lo	596.6461792			33.00772858	26.6654377	13579	340	13239													2425	7075	14275	RPP30 late	0.297067987			0.333158295	0.260977679	22.90303899			25.04822574	20.75785224	6315.236777	1742.509436	1857.004414
G03	1031-1	RPP30 early	101.1776123	Manual	DQ	Unknown	Unknown	ddPCR Supermix for Probes (no dUTP)	FAM Hi	2023.552246			107.1226654	95.26243591	13579	1119	12460													2425	7075	14275	RPP30 late	1.007519424			1.09118106	0.923857788	50.18728148			52.26318345	48.11137951	12681.00458	884.9292779	1857.004414
G03	1031-1	RPP30 late	100.422493	Manual	DQ	Unknown	Unknown	ddPCR Supermix for Probes (no dUTP)	HEX Hi	2008.449829			106.3442993	94.5303421	13579	1111	12468													1775														3756.871994	693.702225	944.3231553
G04	1031-2	Delta D	22.49482346	Manual	DQ	Unknown	Unknown	ddPCR Supermix for Probes (no dUTP)	FAM Lo	449.8964844			24.917099	20.077528	17530	332	17198													2425	7075	14275	RPP30 late	0.183351976			0.204880349	0.161823602	15.49428906			17.03167653	13.95690159	6778.194048	1949.827937	2041.272178
G04	1031-2	RPP30 early	121.9419174	Manual	DQ	Unknown	Unknown	ddPCR Supermix for Probes (no dUTP)	FAM Hi	2438.838379			127.7115402	116.2004471	17530	1726	15804													2425	7075	14275	RPP30 late	0.993930516			1.060179503	0.927681528	49.84780101			51.51412407	48.18147794	12771.11136	869.435781	2041.272178
G04	1031-2	RPP30 late	122.6865616	Manual	DQ	Unknown	Unknown	ddPCR Supermix for Probes (no dUTP)	HEX Hi	2453.731201			128.4747467	116.926712	17530	1736	15794													1775														3839.475	704.5161788	1014.971884
G05	1031-3	Delta D	21.08784103	Manual	DQ	Unknown	Unknown	ddPCR Supermix for Probes (no dUTP)	FAM Lo	421.7568359			23.49271202	18.68787575	16662	296	16366													2425	7075	14275	RPP30 late	0.19574367			0.220204169	0.17128317	16.37003604			18.08079627	14.65927581	6316.143158	1842.763586	1922.233059
G05	1031-3	RPP30 early	110.6759949	Manual	DQ	Unknown	Unknown	ddPCR Supermix for Probes (no dUTP)	FAM Hi	2213.52002			116.299942	105.0787964	16662	1496	15166													2425	7075	14275	RPP30 late	1.027327802			1.101456255	0.953199349	50.67398578			52.47757232	48.87039923	12655.69904	863.4657432	1922.233059
G05	1031-3	RPP30 late	107.7319183	Manual	DQ	Unknown	Unknown	ddPCR Supermix for Probes (no dUTP)	HEX Hi	2154.638428			113.2768478	102.2129898	16662	1458	15204													1775														3781.51546	699.5959597	969.2777885
G06	1031-4	Delta D	17.96777344	Manual	DQ	Unknown	Unknown	ddPCR Supermix for Probes (no dUTP)	FAM Lo	359.3554688			20.30754471	15.63264751	14977	227	14750													2425	7075	14275	RPP30 late	0.206644374			0.236249942	0.177038807	17.12554077			19.15890326	15.09217829	6604.888477	1652.497354	1727.558633
G06	1031-4	RPP30 early	88.98182678	Manual	DQ	Unknown	Unknown	ddPCR Supermix for Probes (no dUTP)	FAM Hi	1779.636475			94.27510834	83.71224976	14977	1091	13886													2425	7075	14275	RPP30 late	1.023365192			1.109746948	0.936983436	50.57738446			52.68734085	48.46742807	12742.21352	862.1554587	1727.558633
G06	1031-4	RPP30 late	86.9502182	Manual	DQ	Unknown	Unknown	ddPCR Supermix for Probes (no dUTP)	HEX Hi	1739.004395			92.18029785	81.7432785	14977	1067	13910													1775														3829.732632	707.0020086	929.4733696
G07	1031-5	Delta D	0.637058794	Manual	DQ	Unknown	Unknown	ddPCR Supermix for Probes (no dUTP)	FAM Lo	12.74117565			1.154321194	0.303763211	16625	9	16616													2425	7075	14275	RPP30 late	0.333152783			0.589096412	0.077209154	24.98984269			39.39057163	10.58911374	5486.761013	800.2606214	802.7976742
G07	1031-5	RPP30 early	1.983094573	Manual	DQ	Unknown	Unknown	ddPCR Supermix for Probes (no dUTP)	FAM Hi	39.66189194			2.81479311	1.334254742	16625	28	16597													2425	7075	14275	RPP30 late	1.037068293			1.589645718	0.484490868	50.90984414			64.22609477	37.59359351	12575.07171	782.9372372	802.7976742
G07	1031-5	RPP30 late	1.912212133	Manual	DQ	Unknown	Unknown	ddPCR Supermix for Probes (no dUTP)	HEX Hi	38.24424362			2.730667591	1.276588082	16625	27	16598													1775														3656.230704	695.3615814	700.170211
G08	1031-6	Delta D	17.32197189	Manual	DQ	Unknown	Unknown	ddPCR Supermix for Probes (no dUTP)	FAM Lo	346.4394531			19.66717529	14.98143482	14368	210	14158													2425	7075	14275	RPP30 late	0.255362192			0.294146367	0.216578016	20.34171439			22.8027419	17.88068687	6327.531842	1448.317316	1519.631003
G08	1031-6	RPP30 early	67.57276154	Manual	DQ	Unknown	Unknown	ddPCR Supermix for Probes (no dUTP)	FAM Hi	1351.4552			72.25943756	62.90468216	14368	802	13566													2425	7075	14275	RPP30 late	0.996164211			1.093589554	0.898738869	49.90392102			52.3489241	47.45891793	12684.92479	859.5568746	1519.631003
G08	1031-6	RPP30 late	67.83295441	Manual	DQ	Unknown	Unknown	ddPCR Supermix for Probes (no dUTP)	HEX Hi	1356.659058			72.52893066	63.15565872	14368	805	13563													1775														3789.370034	702.0593625	875.0329907
G09	1031-7	Delta D	21.50777626	Manual	DQ	Unknown	Unknown	ddPCR Supermix for Probes (no dUTP)	FAM Lo	430.1555176			23.91228294	19.10817528	17002	308	16694													2425	7075	14275	RPP30 late	0.272045458			0.306404065	0.237686851	21.38645724			23.50984979	19.2630647	6056.993086	1588.759347	1669.703706
G09	1031-7	RPP30 early	81.05935669	Manual	DQ	Unknown	Unknown	ddPCR Supermix for Probes (no dUTP)	FAM Hi	1621.187134			85.79190063	76.34576416	17002	1132	15870													2425	7075	14275	RPP30 late	1.025295667			1.110295866	0.940295469	50.6244932			52.69674761	48.55223879	12720.7725	881.4359131	1669.703706
G09	1031-7	RPP30 late	79.05949402	Manual	DQ	Unknown	Unknown	ddPCR Supermix for Probes (no dUTP)	HEX Hi	1581.189941			83.73117828	74.40630341	17002	1105	15897													1775														3832.547076	706.7584872	909.9108452
G10	1031-8	Delta D	25.68070221	Manual	DQ	Unknown	Unknown	ddPCR Supermix for Probes (no dUTP)	FAM Lo	513.6140137			28.20331573	23.16348648	18479	399	18080													2425	7075	14275	RPP30 late	0.292464346			0.325189589	0.259739103	22.62842661			24.58747759	20.66937564	6254.366927	1630.398203	1730.239294
G10	1031-8	RPP30 early	87.46502686	Manual	DQ	Unknown	Unknown	ddPCR Supermix for Probes (no dUTP)	FAM Hi	1749.300537			92.18694305	82.76199341	18479	1324	17155													2425	7075	14275	RPP30 late	0.996094331			1.071920908	0.920267754	49.90216722			51.80525722	47.99907721	12659.00723	886.7715732	1730.239294
G10	1031-8	RPP30 late	87.80797577	Manual	DQ	Unknown	Unknown	ddPCR Supermix for Probes (no dUTP)	HEX Hi	1756.159546			92.53949738	83.09539795	18479	1329	17150													1775														3781.723425	696.204208	918.1131338
G11	POS	Delta D	0.269708991	Manual	DQ	Unknown	Unknown	ddPCR Supermix for Probes (no dUTP)	FAM Lo	5.394179821			0.636005342	0.081378169	17450	4	17446													2425	7075	14275	RPP30 late	0.002152459			0.004367891	0	0.214783634			0.435376088	0	4673.427734	1862.514775	1863.159111
G11	POS	RPP30 early	115.0727844	Manual	DQ	Unknown	Unknown	ddPCR Supermix for Probes (no dUTP)	FAM Hi	2301.455566			120.6816711	109.4905243	17450	1626	15824													2425	7075	14275	RPP30 late	0.91835835			0.980275314	0.856441387	47.87209596			49.55457698	46.18961495	12433.7848	776.971208	1863.159111
G11	POS	RPP30 late	125.3027039	Manual	DQ	Unknown	Unknown	ddPCR Supermix for Probes (no dUTP)	HEX Hi	2506.054199			131.1692047	119.465332	17450	1763	15687													1775														3675.141608	688.0867992	989.8734827
G12	NEG	Delta D	4.869244099	Manual	DQ	Unknown	Unknown	ddPCR Supermix for Probes (no dUTP)	FAM Lo	97.38488007			6.189293861	3.752485752	15011	62	14949													2425	7075	14275	RPP30 late	0.160136767			0.203297469	0.116976066	13.80326628			17.01005326	10.59647929	5995.620023	1088.7958	1109.062478
G12	NEG	RPP30 early	31.93586731	Manual	DQ	Unknown	Unknown	ddPCR Supermix for Probes (no dUTP)	FAM Hi	638.7173462			35.06203461	28.81798935	15011	402	14609													2425	7075	14275	RPP30 late	1.050287569			1.197281847	0.903293291	51.22635404			54.72315468	47.7295534	12434.71068	797.4114011	1109.062478
G12	NEG	RPP30 late	30.40678406	Manual	DQ	Unknown	Unknown	ddPCR Supermix for Probes (no dUTP)	HEX Hi	608.1356812			33.45609665	27.36535263	15011	383	14628													1775														3702.763615	688.2740001	765.187565
H01	P1	Delta D	449.8886108	Manual	DQ	Unknown	Unknown	ddPCR Supermix for Probes (no dUTP)	FAM Lo	8997.772461			462.8634644	437.0552368	14875	4727	10148													2425	7075	14275	RPP30 late	0.788554126			0.819177408	0.757930844	44.088916			45.0462149	43.1316171	9741.638128	5339.492463	6738.412971
H01	P1	RPP30 early	554.9560547	Manual	DQ	Unknown	Unknown	ddPCR Supermix for Probes (no dUTP)	FAM Hi	11099.12109			569.7265625	540.3687134	14875	5594	9281													2425	7075	14275	RPP30 late	0.972713859			1.008914777	0.936512941	49.30841109			50.23864334	48.37817883	14182.0312	2251.870535	6738.412971
H01	P1	RPP30 late	570.5234375	Manual	DQ	Unknown	Unknown	ddPCR Supermix for Probes (no dUTP)	HEX Hi	11410.46875			585.5549927	555.6816406	14875	5716	9159													1775														3813.849033	675.2170571	1881.295738
H02	P2	Delta D	478.256897	Manual	DQ	Unknown	Unknown	ddPCR Supermix for Probes (no dUTP)	FAM Lo	9565.137695			492.2546692	464.4237061	13774	4601	9173													2425	7075	14275	RPP30 late	0.838464861			0.871866248	0.805063473	45.60679285			46.59501332	44.61857238	9735.3303	5419.352222	6861.040558
H02	P2	RPP30 early	566.5186157	Manual	DQ	Unknown	Unknown	ddPCR Supermix for Probes (no dUTP)	FAM Hi	11330.37207			582.0735474	551.166626	13774	5264	8510													2425	7075	14275	RPP30 late	0.993202513			1.031468917	0.954936109	49.82948329			50.79267958	48.86628701	14158.79343	2346.895892	6861.040558
H02	P2	RPP30 late	570.395874	Manual	DQ	Unknown	Unknown	ddPCR Supermix for Probes (no dUTP)	HEX Hi	11407.91797			586.0182495	554.9781494	13774	5292	8482													1775														3802.495026	675.1883874	1876.706228
H03	1031-1	Delta D	32.31985855	Manual	DQ	Unknown	Unknown	ddPCR Supermix for Probes (no dUTP)	FAM Lo	646.3971558			35.44119263	29.20678329	15241	413	14828													2425	7075	14275	RPP30 late	0.304217639			0.337851934	0.270583345	23.32568049			25.30302429	21.34833669	6264.187615	1772.81201	1894.519124
H03	1031-1	RPP30 early	105.2258759	Manual	DQ	Unknown	Unknown	ddPCR Supermix for Probes (no dUTP)	FAM Hi	2104.517578			110.9530563	99.52643585	15241	1304	13937													2425	7075	14275	RPP30 late	0.990461252			1.066341179	0.914581324	49.7603885			51.67561196	47.84516505	12615.18218	891.4521352	1894.519124
H03	1031-1	RPP30 late	106.2392654	Manual	DQ	Unknown	Unknown	ddPCR Supermix for Probes (no dUTP)	HEX Hi	2124.7854			111.9952927	100.5112686	15241	1316	13925													1775														3746.41619	690.2931098	954.1772364
H04	1031-2	Delta D	20.1687603	Manual	DQ	Unknown	Unknown	ddPCR Supermix for Probes (no dUTP)	FAM Lo	403.3752136			22.50453568	17.83761597	16885	287	16598													2425	7075	14275	RPP30 late	0.174727346			0.196705658	0.152749034	14.87386386			16.46651325	13.28121447	6379.230174	1854.150828	1931.065117
H04	1031-2	RPP30 early	116.7372131	Manual	DQ	Unknown	Unknown	ddPCR Supermix for Probes (no dUTP)	FAM Hi	2334.744141			122.4826508	111.0196991	16885	1595	15290													2425	7075	14275	RPP30 late	1.011325592			1.081734521	0.940916663	50.28154548			52.0220012	48.54108975	12434.11248	835.4234852	1931.065117
H04	1031-2	RPP30 late	115.4299011	Manual	DQ	Unknown	Unknown	ddPCR Supermix for Probes (no dUTP)	HEX Hi	2308.598145			121.1413803	109.7460098	16885	1578	15307													1775														3713.607274	681.100787	964.5058943
H05	1031-3	Delta D	19.34264565	Manual	DQ	Unknown	Unknown	ddPCR Supermix for Probes (no dUTP)	FAM Lo	386.8529053			21.74285889	16.94731903	15331	250	15081													2425	7075	14275	RPP30 late	0.176041181			0.19977681	0.152305552	14.968964			16.68511577	13.25281224	6215.844472	1856.403068	1927.491734
H05	1031-3	RPP30 early	113.2505341	Manual	DQ	Unknown	Unknown	ddPCR Supermix for Probes (no dUTP)	FAM Hi	2265.010742			119.1854095	107.3454437	15331	1407	13924													2425	7075	14275	RPP30 late	1.030715143			1.10746593	0.953964356	50.75626419			52.61742895	48.89509943	12566.83767	852.4012623	1927.491734
H05	1031-3	RPP30 late	109.8756866	Manual	DQ	Unknown	Unknown	ddPCR Supermix for Probes (no dUTP)	HEX Hi	2197.513672			115.7169724	104.0632477	15331	1367	13964													1775														3757.072873	694.4779344	967.5564864
H06	1031-4	Delta D	21.84520912	Manual	DQ	Unknown	Unknown	ddPCR Supermix for Probes (no dUTP)	FAM Lo	436.9041748			24.36656952	19.3292408	15709	289	15420													2425	7075	14275	RPP30 late	0.245128624			0.276755908	0.213501341	19.68701222			21.72702769	17.64699676	6394.171534	1654.970492	1742.158035
H06	1031-4	RPP30 early	89.68296051	Manual	DQ	Unknown	Unknown	ddPCR Supermix for Probes (no dUTP)	FAM Hi	1793.65918			94.87232971	84.51638794	15709	1153	14556													2425	7075	14275	RPP30 late	1.006347004			1.088642094	0.924051914	50.15817313			52.2025541	48.11379217	12730.45299	871.7606668	1742.158035
H06	1031-4	RPP30 late	89.11733246	Manual	DQ	Unknown	Unknown	ddPCR Supermix for Probes (no dUTP)	HEX Hi	1782.34668			94.28964233	83.96766663	15709	1146	14563													1775														3828.861419	705.666282	933.5090236
H07	1031-5	Delta D	0.570168078	Manual	DQ	Unknown	Unknown	ddPCR Supermix for Probes (no dUTP)	FAM Lo	11.40336132			1.067794323	0.258109361	16511	8	16503													2425	7075	14275	RPP30 late	0.266488891			0.47869674	0.054281042	21.04154982			34.27151417	7.811585474	5302.233948	801.7334001	803.9140073
H07	1031-5	RPP30 early	1.996798515	Manual	DQ	Unknown	Unknown	ddPCR Supermix for Probes (no dUTP)	FAM Hi	39.93597031			2.834251165	1.343472362	16511	28	16483													2425	7075	14275	RPP30 late	0.93327677			1.41759216	0.448961379	48.27434873			61.23241525	35.3162822	12666.61729	783.7625972	803.9140073
H07	1031-5	RPP30 late	2.139556646	Manual	DQ	Unknown	Unknown	ddPCR Supermix for Probes (no dUTP)	HEX Hi	42.79113388			3.00289917	1.460325122	16511	30	16481													1775														3728.90883	700.0271355	705.5305242
H08	1031-6	Delta D	17.08067894	Manual	DQ	Unknown	Unknown	ddPCR Supermix for Probes (no dUTP)	FAM Lo	341.6135864			19.19571686	14.96943474	17414	251	17163													2425	7075	14275	RPP30 late	0.240536808			0.273756092	0.207317525	19.3897357			21.54832961	17.2311418	5885.502789	1458.295198	1522.107597
H08	1031-6	RPP30 early	69.9347229	Manual	DQ	Unknown	Unknown	ddPCR Supermix for Probes (no dUTP)	FAM Hi	1398.694458			74.26713562	65.61821747	17414	1005	16409													2425	7075	14275	RPP30 late	0.98484815			1.07065497	0.899041329	49.6183121			51.79635905	47.44026514	12518.78374	848.5955284	1522.107597
H08	1031-6	RPP30 late	71.01066589	Manual	DQ	Unknown	Unknown	ddPCR Supermix for Probes (no dUTP)	HEX Hi	1420.213379			75.37734985	66.66013336	17414	1020	16394													1775														3756.970724	693.5934848	873.0263999
H09	1031-7	Delta D	20.87581825	Manual	DQ	Unknown	Unknown	ddPCR Supermix for Probes (no dUTP)	FAM Lo	417.5163574			23.42103577	18.3360939	14726	259	14467													2425	7075	14275	RPP30 late	0.263504428			0.299673005	0.227335851	20.85504587			23.12061796	18.58947377	6229.729711	1548.903752	1631.229837
H09	1031-7	RPP30 early	79.65113831	Manual	DQ	Unknown	Unknown	ddPCR Supermix for Probes (no dUTP)	FAM Hi	1593.022705			84.69104767	74.63272858	14726	964	13762													2425	7075	14275	RPP30 late	1.00539425			1.095285948	0.915502553	50.1344935			52.36971235	47.89927466	12591.15811	863.5092395	1631.229837
H09	1031-7	RPP30 late	79.2237854	Manual	DQ	Unknown	Unknown	ddPCR Supermix for Probes (no dUTP)	HEX Hi	1584.475708			84.24965668	74.21928406	14726	959	13767													1775														3779.743233	696.8771829	897.6423969
H10	1031-8	Delta D	24.10473251	Manual	DQ	Unknown	Unknown	ddPCR Supermix for Probes (no dUTP)	FAM Lo	482.0946655			26.59745789	21.61727524	17751	360	17391													2425	7075	14275	RPP30 late	0.305353302			0.341492896	0.269213708	23.39238745			25.51332129	21.27145361	6054.076204	1555.372174	1646.608355
H10	1031-8	RPP30 early	80.71370697	Manual	DQ	Unknown	Unknown	ddPCR Supermix for Probes (no dUTP)	FAM Hi	1614.27417			85.33488464	76.11061096	17751	1177	16574													2425	7075	14275	RPP30 late	1.022462992			1.105535894	0.939390091	50.55533754			52.58628276	48.52439232	12550.74363	872.2529048	1646.608355
H10	1031-8	RPP30 late	78.94046783	Manual	DQ	Unknown	Unknown	ddPCR Supermix for Probes (no dUTP)	HEX Hi	1578.809326			83.50876617	74.3898468	17751	1152	16599													1775														3754.283909	690.3744128	889.2152522
H11	POS	Delta D	0.274283528	Manual	DQ	Unknown	Unknown	ddPCR Supermix for Probes (no dUTP)	FAM Lo	5.485670567			0.646794319	0.082758315	17159	4	17155													2425	7075	14275	RPP30 late	0.00237092			0.004811454	0	0.236531188			0.479431416	0	7867.33606	1810.573846	1811.985761
H11	POS	RPP30 early	111.0810699	Manual	DQ	Unknown	Unknown	ddPCR Supermix for Probes (no dUTP)	FAM Hi	2221.621338			116.6334305	105.5548019	17159	1546	15613													2425	7075	14275	RPP30 late	0.960190043			1.027260907	0.89311918	48.98453834			50.73010942	47.23896726	12354.5614	768.0594221	1811.985761
H11	POS	RPP30 late	115.6865463	Manual	DQ	Unknown	Unknown	ddPCR Supermix for Probes (no dUTP)	HEX Hi	2313.730957			121.3587646	110.0415573	17159	1607	15552													1775														3638.625344	680.1889653	957.2568166
H12	NEG	Delta D	4.556060791	Manual	DQ	Unknown	Unknown	ddPCR Supermix for Probes (no dUTP)	FAM Lo	91.12121582			5.801963806	3.503388405	15782	61	15721													2425	7075	14275	RPP30 late	0.143574465			0.182307568	0.104841362	12.55488552			15.51666958	9.593101463	5418.612193	1094.858706	1111.570717
H12	NEG	RPP30 early	33.18906784	Manual	DQ	Unknown	Unknown	ddPCR Supermix for Probes (no dUTP)	FAM Hi	663.7813721			36.297966	30.08835793	15782	439	15343													2425	7075	14275	RPP30 late	1.04588215			1.18580645	0.90595785	51.12132926			54.46429493	47.7783636	12390.10423	788.8648443	1111.570717
H12	NEG	RPP30 late	31.73308563	Manual	DQ	Unknown	Unknown	ddPCR Supermix for Probes (no dUTP)	HEX Hi	634.6617432			34.77199173	28.70200539	15782	420	15362													1775														3679.533735	683.9379757	763.6585573
[truncated: 15 more columns]
