# Supplementary material for: HIV reservoir quantification by five-target multiplex droplet digital PCR
Source: STAR Protoc. 2021 Oct 11;2(4):100885. doi: 10.1016/j.xpro.2021.100885 (PMC8517383; doi:10.1016/j.xpro.2021.100885)
Supplement: Data S2. Data analysis example (R method), related to quantification and statistical analysis steps 8–31 [file mmc3.zip]

Archive with 20 entries (17 files):
- data_S2_R_analysis_example_workflow/001-scripts/
- data_S2_R_analysis_example_workflow/001-scripts/.Rhistory
- data_S2_R_analysis_example_workflow/001-scripts/001-multi_plate_analysis_helpers_and_libraries.R
- data_S2_R_analysis_example_workflow/001-scripts/002-multi_plate_analysis_example.R
- data_S2_R_analysis_example_workflow/001-scripts/003-5TE_calculations.R
- data_S2_R_analysis_example_workflow/002-input_data/
- data_S2_R_analysis_example_workflow/002-input_data/05162019_PTID1031_ClusterData.csv
- data_S2_R_analysis_example_workflow/002-input_data/05162019_PTID1031_plate_layout_CL.csv
- data_S2_R_analysis_example_workflow/002-input_data/05162019_PTID1031_well_data.csv
- data_S2_R_analysis_example_workflow/002-input_data/05302019_PTID1308_ClusterData.csv
- data_S2_R_analysis_example_workflow/002-input_data/05302019_PTID1308_plate_layout_CL.csv
- data_S2_R_analysis_example_workflow/002-input_data/05302019_PTID1308_well_data.csv
- data_S2_R_analysis_example_workflow/002-input_data/07262019_PTID1444_ClusterData.csv
- data_S2_R_analysis_example_workflow/002-input_data/07262019_PTID1444_plate_layout_CL.csv
- data_S2_R_analysis_example_workflow/002-input_data/07262019_PTID1444_well_data.csv
- data_S2_R_analysis_example_workflow/003-output_data/
- data_S2_R_analysis_example_workflow/003-output_data/example_dataset_5TE_2021-06-08.csv
- data_S2_R_analysis_example_workflow/003-output_data/example_dataset_normalized_clusters_2021-06-08.csv
- data_S2_R_analysis_example_workflow/005-R_data_analysis_examples.Rproj
- data_S2_R_analysis_example_workflow/R_data_analysis_examples_README.html
