# Supplementary material for: HIV reservoir quantification by five-target multiplex droplet digital PCR
Source: STAR Protoc. 2021 Oct 11;2(4):100885. doi: 10.1016/j.xpro.2021.100885 (PMC8517383; doi:10.1016/j.xpro.2021.100885)
Supplement: Data S2. Data analysis example (R method), related to quantification and statistical analysis steps 8–31 [file mmc3.zip › data_S2_R_analysis_example_workflow/001-scripts/001-multi_plate_analysis_helpers_and_libraries.R]

#----SCRIPT PURPOSE: This script contains
# 001-Required libraries
# 002-Variables assigned to constants that will be used throughout the analysis example scripts
# 003-Functions to streamline data manipulation
# 004-Functions that are helpful for error checking
#----


#----001-Libraries


library(tidyverse)
library(plater)
library(arrangements)
library(here)

#----

#----002-Variables

# the microliter volume of a single droplet, to be used in the concentration calculation. See Corbisier 2015.
DROPLET_VOL_UL <-0.00085


# Variable for the cutoff threshold for minimum acceptable number of droplets per well

DROPLET_THRESHOLD <- 1E4

# This is the number of cells that I'll normalize the concentrations of each target to  get "Copies per 1E6 cells" at the end
NORMALIZATION_FACTOR <- 1E6

## use this to correct the copy numbers of the endogenous reference genes
REF_GENES_PER_GENOME <- 2


#for a sample that uses Jurkat/Jlat cells only (Jurkat are tetraploid)
JURKAT_REF_GENES_PER_GENOME <- 4


# The dilutions that are done on the gDNA for the reference assay (they are different for plasmid controls and the rest of the samples)
PLASMID_REF_ASSAY_DIL_FACTOR <- 2

NON_PLASMID_REF_ASSAY_DIL_FACTOR <- 100


### info needed for the analysis that is not standardized in the exported QuantaSoft data 
ASSAY1_NAME <- "assay1"
ASSAY2_NAME <- "assay2"
ASSAY3_NAME <- "RPP30_deltaD"

ASSAY1_NUM_TARGETS <-3
ASSAY2_NUM_TARGETS <-3
RPP30_deltaD_NUM_TARGETS <- 3

# Assay1 target names
ASSAY1_TARGET_1 <- "polLate"
ASSAY1_TARGET_2 <- "tat"
ASSAY1_TARGET_3 <- "env"

## Assay1 dyes
ASSAY1_DYE_1 <- "FAM Lo"
ASSAY1_DYE_2 <- "FAM Hi"
ASSAY1_DYE_3 <- "HEX Hi"


# assay2 target names
ASSAY2_TARGET_1 <- "polEarly"
ASSAY2_TARGET_2 <- "gag"
ASSAY2_TARGET_3 <- "env"

## Assay2 dyes
ASSAY2_DYE_1 <- "FAM Hi"
ASSAY2_DYE_2 <- "HEX Lo"
ASSAY2_DYE_3 <- "HEX Hi"

#RPP30_deltaD

RPP30_deltaD_TARGET1 <- "deltaD"
RPP30_deltaD_TARGET2 <- "RPP30_early"
RPP30_deltaD_TARGET3 <- "RPP30_late"


#assay3 dyes

RPP30_deltaD_DYE1 <- "FAM Lo"
RPP30_deltaD_DYE2 <- "FAM Hi"
RPP30_deltaD_DYE3 <- "HEX"


#---- 002-Functions


##function that adds meta data from plate layout to data lacking meta

add_meta_data <- function(no_meta_df, plate_layout_path){
   
   no_meta_df %>%
      add_plate(plate_layout_path,"Well")
}


## a function that finds wells with total droplet counts below the definied minimum DROPLET_THRESHOLD and reports them. 

check_droplet_counts<- function(well_dat_and_meta) {
  
  wells_below_threshold <- well_dat_and_meta %>%
    filter(`Accepted Droplets` < DROPLET_THRESHOLD)%>%
    select(ExperimentID, Well, Assay,`Accepted Droplets`)%>%
    unique()
  
  if(nrow(wells_below_threshold) > 0) {
    warning("At least one well is below the minimum total droplet count threshold")
    wells_below_threshold
  } else {
    rlang::inform(message("All your wells meet the minimum total droplet count threshold "))
  }}


## function to calculate concentration from droplet counts, based on Bio-Rad documentation
## remember in R, -log means -natural log

get_concentration <- function (negative_droplets, total_droplets){
   -log(negative_droplets/total_droplets)/DROPLET_VOL_UL
}


# a function that creates a dataframe with all wells that were present in your cluster data and all the possible clusters

get_possible_clusters <- function (QSAP_cluster_data) {
   
   #the two possible values in the target columns
   TARGET_VALUES <- c(0,1)
   
   TARGET_VALUES %>%
      permutations(x = . , k = 3,replace = TRUE)%>% 
      as.data.frame(.) %>%
      
      #rename the cols to match the cluster data from QSAP
      
      rename(`Target 1`  = V1, `Target 2` = V2, `Target 3` = V3) %>%
      
      #Add in all the samples: this is what cluster data would look like if all samples had all clusters present
      #Merge by unique well column rows because there will be one row for each well that I want to account for
      merge(unique(QSAP_cluster_data$Well, .))%>%
      
      # the merge gives the column of ids the name of "y", which I don't want, rename it.
      rename(Well = y )
   
   
}


#a function for merging the *possible* clusters into the exported data. Use "get_possible_clusters" first


merge_in_possible <- function(cluster_dat_df, possible_clusters_df){
   
   cluster_dat_df %>%
      merge(., possible_clusters_df, by = c("Well", "Target 1", "Target 2", "Target 3"), all.y = TRUE) %>%
      #For any row that was not present in the sample,there will be  an NA. Replace the resulting NA's with 0's
      #replace with "0L" to make it an integer so it will match the class of the object that results from the default method.
      
      mutate_at(vars(Count:`Ch2 StdDev`), list(~replace_na(.,0L)))
   
}


#a function to specify which assay you going to analyze AND what you want to group the data by. Here I will group by Well and ExperimentID so I can work with the plates separately (I don't want the sum of A01 in both plates together since A01 doesn't have the same sample on each plate)


choose_grouped_assay_get_well_total <- function (cluster_dat_with_meta, assay_of_interest, .vars, merge_vars){
  cluster_dat_with_meta %>%
    filter(Assay == assay_of_interest)%>%
    
    
    group_by_at(.vars) %>%
    # This line adds up all the droplets in each row *for every unique instance of Well/ExperimentID* 
    summarise(`Total droplets in well` = sum (Count)) %>% # this gives the same answer as if you add up the accepted droplets in the well data. I checked!
    
    #merge back in the df you started with, indicating the variables that you want to merge by
    
    merge(., cluster_dat_with_meta, by = c(merge_vars))%>%
    filter(!(`Total droplets in well` < DROPLET_THRESHOLD)) 
}


#function to add cluster names to a triplex assay


triplex_add_cluster_names <- function(single_triplex_assay_cluster_data,target_1, target_2, target_3){
   single_triplex_assay_cluster_data %>%
      mutate(Cluster = case_when(
         `Target 1` == 1 & `Target 2` == 1 & `Target 3` == 1 ~ paste(target_1, target_2, target_3),
         `Target 1` == 1 & `Target 2` == 1 & `Target 3` == 0 ~ paste(target_1, target_2),
         `Target 1` == 1 & `Target 2` == 0 & `Target 3` == 1 ~ paste(target_1, target_3),
         `Target 1` == 0 & `Target 2` == 1 & `Target 3` == 1 ~ paste(target_2, target_3),
         `Target 1` == 1 & `Target 2` == 0 & `Target 3` == 0 ~ target_1,
         `Target 1` == 0 & `Target 2` == 1 & `Target 3` == 0 ~ target_2,
         `Target 1` == 0 & `Target 2` == 0 & `Target 3` == 1 ~ target_3,
         `Target 1` == 0 & `Target 2` == 0 & `Target 3` == 0 ~ "Negative droplet"
      )) 
}


# function to calculate total droplets in *merged* wells (includes negative droplets!)


get_total_in_merged_well <- function (assay_cluster_data){
  assay_cluster_data %>%
    group_by(Assay,ExperimentID, SampleID)%>%
    summarise(total_merged_droplets = sum(Count))
  
  
}


## a function to "merge" the wells (add up all the droplets in replicate wells for the same sample) and
#calculate the concentration in the merged well, based on droplet counts


merge_well_calc_conc <- function(triplex_assay_df, total_merged_droplets_df){
   
   
   triplex_assay_df %>%
      
      #Do the merging of WELLS here: This is adding up the counts for each corresponding cluster in multiple reps of the same id/Assay combination (ex. Add up all the counts in the FAM Hi_HEX cluster in the 3 reps for id X, Assay1)
      
      #Most clusters are unique for each assay, but for HIV assays, BOTH assays have an "env alone" cluster so we need to also group by assay to differeniate which assay the result came from. This is ok to do even if you only ran one of the assays.
      
      
      
      group_by(Assay, SampleID,`Draw date`, Cluster)%>%
      summarise(merged_count = sum (Count)) %>%  #adding up the counts across reps
      
      #now bring in the total merged droplets df
      merge(., total_merged_droplets_df, by = c("SampleID", "Assay")) %>% 
      
      # calculate droplets NOT in the cluster
      mutate(Neg_for_cluster = total_merged_droplets - merged_count) %>% 
      
      mutate(copies_per_uL_in_cluster = get_concentration(negative_droplets = Neg_for_cluster,
                                                            total_droplets = total_merged_droplets)) %>%
      
      # This process calculates a "concentration" for the "Negative droplets" cluster, but this is meaningless because this cluster was not positive for anything. So I'll set the value for "copies per uL in cluster" to zero for the rows corresponding to the Negative droplets cluster.
      mutate(copies_per_uL_in_cluster = ifelse(Cluster == "Negative droplet", 0, copies_per_uL_in_cluster))
}


#function to calculate total HIV concentration in each merged well
#"concentration" of negative droplets is included here, but I have set those to zero so it won't affect the sum, I'm really just counting up concetrations from positive droplets

get_total_HIV_conc <- function(concentration_df){
   concentration_df %>%
      ungroup()%>%
      group_by(ExperimentID, Assay,SampleID, `Draw date`)%>%
      summarise(total_HIV_per_uL_in_merged_well = sum(copies_per_uL_in_cluster))
}


#Get the data for any cluster positive for each target
#filter for clusters that included that target
# merge the wells (sum droplet counts)
# Make a target column and say which target this dataframe refers to.

get_single_target_counts <- function(target_name, target_of_interest, assay_cluster_data){
   
   target_of_interest <- enquo(target_of_interest)
   
   
   assay_cluster_data %>%
      filter (!! target_of_interest == 1) %>%
      group_by (ExperimentID, SampleID, Dilution) %>%
      summarise (merged_count = sum(Count))%>%
      mutate (Target = target_name)
   
}


## A function to find samples with zero positive droplets and note them in the data

# Motivation:

# There might be times where there we no positive  droplets detected in any of the technical replicates for a sample in a particular assay, i.e., all droplets were Negative droplets. 

# If this happens, the "Merged Count" and the "Total droplets in merged wells" value will be the SAME for the row representing the "Negative droplets" cluster


# If that is the case, I want to make it clear that there were no positive droplets in that merged well, so I will put a note saying that in the cluster column.

# We don't care about the negative clusters for samples that actually had positive droplets, so after using some negative clusters to identify the samples with *only* negative droplets, I can remove the rest of the rows referring to negative clusters. 


# This function does what I describe above and has an option to remove the remaing rows that have zero positive droplets (Merged droplets in cluster = 0). These rows represent possible combinations of target that were not present in a particular sample.  Default is to remove them. If you want to keep them, put remove_zeros = FALSE

note_no_pos_samples <- function(processed_cluster_data, remove_zeros = TRUE){
   
   negs_removed <-processed_cluster_data %>%
      #If the number of droplets in a cluster is the same as the total in the merged well it is in, put a note that there are no positive droplets in the merged well
      mutate(Cluster = ifelse(
         merged_droplets_in_cluster == total_droplets_in_merged_wells,
         "No positive droplets in merged wells",
         Cluster)) %>%
      filter(Cluster != "Negative droplet")
   
   
   if(remove_zeros == TRUE) {filter(negs_removed,merged_droplets_in_cluster >0) }
   else {return(negs_removed)}
   
   
}


#function to write out data----

write_out <- function(object, data_type){
  write.csv(object,
            file = paste0(OUTPUT_FILE_PATH,
                          "/",
                          DATASET_NAME,
                          "_",data_type,"_",
                          Sys.Date(),
                          ".csv"),
            row.names = FALSE)
}


#----004-Error checking functions----


#test if complete.cases is true for the object (i.e. are there any NA's in the data?)

check_complete_cases<- function(object){
   stopifnot(sum(!complete.cases(object))== 0)
}


#check if there are the correct or expected number of samples represented and that there are the correct or expected number of rows per sample

check_samples_and_reps <- function(object, number_samples_run, number_rows_per_sample){
   
   summarised_object <- object %>%
      group_by(SampleID) %>%
      summarise(n = n())
   
   
   stopifnot(nrow(summarised_object) == number_samples_run)
   
   stopifnot(sum(summarised_object$n != number_rows_per_sample) == 0)
   
}


## Function to quickly check # of samples and rows per sample in a given dataframe

view_samples_and_rows <- function(df) {
   df %>%
      group_by(id) %>%
      summarise(n = n()) %>%
      View()
}
