# Supplementary material for: HIV reservoir quantification by five-target multiplex droplet digital PCR
Source: STAR Protoc. 2021 Oct 11;2(4):100885. doi: 10.1016/j.xpro.2021.100885 (PMC8517383; doi:10.1016/j.xpro.2021.100885)
Supplement: Data S2. Data analysis example (R method), related to quantification and statistical analysis steps 8–31 [file mmc3.zip › data_S2_R_analysis_example_workflow/001-scripts/002-multi_plate_analysis_example.R]

# SCRIPT PURPOSE: An example of using R to manipulate data from multiple plates of ddPCR data that has been exported from QuantaSoft AP. The example data is from three donors: PTID 1031, PTID 1444 and PTID 1308. Each plate has data from a single donor's samples over multiple time points.

# Data is output as .csv files at the bottom of the script. See variable OUTPUT_FILE_PATH for file location

# To run this script, you will need:
  # Cluster data exported from QuantaSoft AP
  # Well data exported from QuantaSoft AP
  # A "plate layout" for each plate containing meta data
  # The "001-multi_plate_analysis_helpers_and_libraries.R" file


# Experiment specific variables

#this is the number of samples that we ran and that we expect to see in the outputs.
# Adjust this number to match your specific experiment.
EXPECTED_SAMPLES <- 36


# 001- Load the library for the "here" package and source the helper functions script----


library(here)


source(here::here( "001-scripts/001-multi_plate_analysis_helpers_and_libraries.R"))


# 002-Identify file paths to raw data: There should be 3 files of each type----

    #The following code assumes that you have included one of the following strings in your files names: "ClusterData", "layout" or "well_data"


CLUSTER_DAT_FILE_PATHS <- list.files(here("002-input_data"),pattern = "ClusterData", recursive = TRUE, full.names = TRUE)

PLATE_LAYOUT_FILE_PATHS <- list.files(here("002-input_data"),pattern = "layout", recursive = TRUE, full.names = TRUE)

WELL_DAT_FILE_PATHS <- list.files(here("002-input_data"),pattern = "well_data", recursive = TRUE, full.names = TRUE)


# 003-Identify a location to put completed data----

OUTPUT_FILE_PATH <-here("003-output_data")


# 004-Read in well data. This will be used for getting information about single targets (not clusters of targets)----


# Here I used the setNames function to add names to the list elements and I am extracting the experiment date and patient ID ("PTID") from the file name with a regular expression. Adjust the regular expression to fit your file names: www.regexer.com
#I am only reading in a subset of columns. This makes it easier to look at and also avoids the two columns with the greek mu, which can be problematic. Also the type of those columns varies depending on the result from QuantaSoft and this can be a friction point.----

well_dat <-lapply(WELL_DAT_FILE_PATHS,FUN = read_csv,col_names = TRUE, cols_only(
  Well = col_character(),
  Sample = col_character(),
  Target = col_character(),
  `DyeName(s)` = col_character(),
  `Accepted Droplets` = col_double(),
  Positives = col_double(),
  Negatives = col_double())) %>%
  setNames(., str_extract(WELL_DAT_FILE_PATHS, "\\d{8}_PTID\\d{4}")) %>%
  bind_rows(.id = "ExperimentID")

# 005-Read in plate layouts----
layouts <- read_plates(PLATE_LAYOUT_FILE_PATHS,
                       plate_names = str_extract(PLATE_LAYOUT_FILE_PATHS, "\\d{8}_PTID\\d{4}"),
well_ids_column = "Well")

#CHECK: are these the expected ExperimentIDs?

unique(layouts$ExperimentID)


#006-Join the layouts and the well data by their common columns, "well" and "ExperimentID"----

well_dat_and_meta <- full_join(layouts, well_dat)


#007-Are there any wells where the droplet count fell below my pre-determined threshold (this variable is in the helper script). It will be good to know about these sooner than later----

# use the check_droplets_count function to find out if there are any wells below the defined threshold. If they exist, they will be printed to the console, otherwise you will see a message saying that all wells are above the threshold.

# If there ARE wells below the threshold, they will be removed from the data set later when the "choose_grouped_assay_get_well_total" function is used, step 011.

#If you want to save the data frame of wells that fell below the threshold, assign a variable to the the code below (ex. data_to_save <- check_droplet_counts(well_dat_and_meta))

check_droplet_counts(well_dat_and_meta)

#008-Read in cluster data----


cluster_dat <- lapply(CLUSTER_DAT_FILE_PATHS,FUN = read_csv, skip = 4)%>%
  setNames(., str_extract(CLUSTER_DAT_FILE_PATHS, "\\d{8}_PTID\\d{4}"))%>%
    bind_rows(.id = "ExperimentID")

#Is this what I expect?
unique(cluster_dat$ExperimentID)

#009-generate df of possible clusters for the samples, i.e. what the cluster data would look like if all clusters were present in all samples----


### Nest the cluster data by Experiment

clust_nest <- cluster_dat %>%
    group_by(ExperimentID) %>%
    nest() %>%
    
    #Get all "possible" clusters into a new column
    mutate(possible = map(data, get_possible_clusters))


# Now unnest the "possible" column to get a regular dataframe of possible clusters for all plates


possible <- unnest(clust_nest, cols = possible)%>%
    #get rid of the data column, I can't unnest it too because data and possible are different lengths
    select(-data)


# now remake the cluster_dat dataframe but now it will be the possible clusters AND the recorded clusters merged together by their common columns
clust_and_poss <- unnest(clust_nest, cols = data) %>%
    select(-possible) %>%
    merge(., possible, by = c("ExperimentID","Well", "Target 1", "Target 2", "Target 3"), all.y = TRUE) %>%
    #For any row that was not present in the sample,there will be  an NA. Replace the resulting NA's with 0's
    #replace with "0L" to make it an integer so it will match the class the object the results from the default method
    mutate_at(vars(Count:`Ch2 StdDev`), list(~replace_na(.,0L)))


# 010-Add meta data----


cluster_dat_and_meta <- full_join(clust_and_poss, layouts)


#check to make sure everything we expect is there:


# samples run x 2 wells/ref  x 8 rows of target data x 3 donors
# assay1: 3 reps x 8 rows per rep x 3 donors x 12 samples per donor = 864 rows 
# assay2: 3 reps x 8 rows per rep x 3 donors x 12 samples per donor = 864 rows
# RPP30_deltaD: 2 reps x 8 rows per rep x 3 donors x 12 samples per donor = 576 rows


table(cluster_dat_and_meta$Assay)


#TEST: are there any unexpected NA's?
check_complete_cases(cluster_dat_and_meta)


# 011-specify which assay to analyze, calculate total droplets in wells, remove wells below droplet threshold
  ## Start with assay1----


assay1 <- choose_grouped_assay_get_well_total(cluster_dat_with_meta = cluster_dat_and_meta, assay_of_interest = "assay1", vars(Well, ExperimentID), merge_vars = c("Well", "ExperimentID"))


#TESTS

check_complete_cases(assay1)

  ## Repeat for assay2


assay2 <- choose_grouped_assay_get_well_total(cluster_dat_with_meta = cluster_dat_and_meta, assay_of_interest = "assay2", vars(Well, ExperimentID), merge_vars = c("Well", "ExperimentID"))

check_complete_cases(assay2)


# 012 add names to each cluster using the variables defined at the top of script. Note that in the code below, the target names are given as variables that were assigned the variables section (002) of the helper script----


assay1 <- triplex_add_cluster_names(assay1, target_1 = ASSAY1_TARGET_1,
                            target_2 = ASSAY1_TARGET_2,
                            target_3 = ASSAY1_TARGET_3)

assay2 <-triplex_add_cluster_names(assay2, target_1 = ASSAY2_TARGET_1,
                           target_2 = ASSAY2_TARGET_2,
                           target_3 = ASSAY2_TARGET_3)


# 013 Combine data from the two HIV assays into  single object----

both_assays <- rbind(assay1, assay2)


# SANITY CHECK: Do we have the same number of rows of data for each assay?
#should have 12 samples x 3 donors x 8 rows per donor = 288

table(both_assays$SampleID)

#TESTS
check_complete_cases(both_assays)


#014 Calculate total summed droplets in merged wells (sum droplets across reps). This is a little tricky, I want to merge wells WITHIN the same plate (i.e. ExperimentID) but I don't want to merge ACROSS plates, because  I want to normalize them to their respective reference wells on the same plate. 


total_HIV_assay_merged_droplets <- get_total_in_merged_well(assay_cluster_data = both_assays)


# 015 use function to merge droplets in replicate wells and calculate copies/ul----


both_assays <- merge_well_calc_conc(triplex_assay_df = both_assays,
                                      total_merged_droplets_df = total_HIV_assay_merged_droplets)

# 016 Calculate total HIV copies: counting up concentrations from positive droplets and combine that with the concentration data ----

total_HIV_conc<-get_total_HIV_conc(both_assays)

both_assays <- both_assays %>%
  merge(.,  total_HIV_conc, by = c("ExperimentID","Assay", "SampleID", "Draw date"), all.x = TRUE)


# 017 Get concentrations from the reference targets (3'RPP30, 5'RPP30 and deltaD)----

#Do the same thing as for the HIV assays above for the ref assay
#### This function also filters out wells with < droplet threshold # of droplets


RPP30_deltaD <- choose_grouped_assay_get_well_total(cluster_dat_with_meta = cluster_dat_and_meta,
assay_of_interest = "RPP30_deltaD",
vars(Well, ExperimentID),
merge_vars = c("Well", "ExperimentID")) 


#TESTS

check_complete_cases(RPP30_deltaD)
# sanity check: we expect to see this many rows per experiment:

# samples run x 2 wells/ref  x 8 rows of target data x 3 donors = 12 x 2 x 8 x 3= 576 rows of reference data
#BUT we need to account for missing wells due to low droplet #'s
# Which ones were those?


#Missing wells
# 07262019_PTID1444, RPP30_deltaD, one rep, so substract 8 rows from total expected: 576 - 8 = 568

stopifnot(nrow(RPP30_deltaD)==568)

#here's a table showing how those separate out for each donor:

table(RPP30_deltaD$ExperimentID)


# 018 Add cluster names to reference data----


RPP30_deltaD <- triplex_add_cluster_names(RPP30_deltaD, target_1 = RPP30_deltaD_TARGET1,
                                  target_2 = RPP30_deltaD_TARGET2,
                                  target_3 = RPP30_deltaD_TARGET3)


## 019 Use function to count up droplets positive for each target, then sum droplets across reps----


ref_target_1 <- get_single_target_counts(assay_cluster_data = RPP30_deltaD,
                              target_of_interest = `Target 1`,
                              target_name = RPP30_deltaD_TARGET1)

ref_target_2 <- get_single_target_counts(assay_cluster_data = RPP30_deltaD,
                              target_of_interest = `Target 2`,
                              target_name = RPP30_deltaD_TARGET2)


ref_target_3 <- get_single_target_counts(assay_cluster_data = RPP30_deltaD,
                              target_of_interest = `Target 3`,
                              target_name = RPP30_deltaD_TARGET3)


# 020 Compare detection of the RPP30 assays

rpp30_detection <- bind_rows(ref_target_2, ref_target_3) %>%
   group_by(ExperimentID, SampleID, Dilution) %>%
   summarise(sd = sd(merged_count),
             mean = mean(merged_count),
             percent_cv = 100 * (sd/mean))


#Check that the CV between the two RPP30 targets is less than 10 for all samples. They should be pretty close since the targets are on the same gene.
if(max(rpp30_detection$percent_cv) >10) {
  warning("At least one sample has a CV of >10 between the two RPP30 targets")
} else {
  message("All CV's are <= 10")
}


# 021 Calculate total summed droplets in merged reference wells (sum droplets across reps)----

total_ref_assay_merged_droplets <- get_total_in_merged_well(assay_cluster_data = RPP30_deltaD)


# 022 Combine data from the two targets that are going to be used for normalization, ref_target_1 (deltaD) and ref_target_2 (RPP30_early)----

#Then add in the previously calculated data about total merged droplets.


# Jurkat/J-lat mixture used for Pos control. Jurkats are technically tetraploid, therefore I will correct assuming tetraplody for the Pos C. 

# Convert to wide format, then calculate T cell concentration


merged_ref_targets <- ref_target_1 %>%
   rbind(., ref_target_2) %>%
  
  # Here I'm merging by both SampleID AND experimentID
   merge(., total_ref_assay_merged_droplets, by = c("ExperimentID","SampleID"))%>%
   
   
   mutate(copies_per_uL = get_concentration(
      negative_droplets = total_merged_droplets - merged_count,
      total_droplets = total_merged_droplets)) %>%
   
   #do correction for Pos C (Jlat/Jurkat??) and normal CD4+ T cells separately
   
   mutate(`Corrected copies per uL` = case_when(
      str_detect(SampleID, "Pos C") ~copies_per_uL * as.numeric(Dilution)/JURKAT_REF_GENES_PER_GENOME,
      ! str_detect(SampleID, "Pos C") ~ copies_per_uL * as.numeric(Dilution)/REF_GENES_PER_GENOME)) %>%
   
   ungroup()%>%
   select(ExperimentID, SampleID, Target, `Corrected copies per uL`)%>%
  #make a new column with unique identifiers that I can use for spreading
  mutate(Exp_Sample = paste0(ExperimentID, "_", SampleID))%>%
   spread(key = Target, value = `Corrected copies per uL`)%>%
   rename(cells_per_uL = RPP30_early)%>%
   mutate(T_cells_per_uL = cells_per_uL - deltaD)%>%
   select(-deltaD)


##TESTS

## All values in the concentration columns should be positive!!
## If not, it is possible that there were higher counts for non-T cells that for total cells

if(any(merged_ref_targets$cells_per_uL<0)){
  warning("There are negative values in your merged_ref_targets dataframe")
}


check_complete_cases(merged_ref_targets)


# Are the number of samples that we expected represented in the newly created merged_ref_targets object.

stopifnot(length(unique(merged_ref_targets$SampleID)) == EXPECTED_SAMPLES)


#023 Calculate DNA Shearing index (DSI) ----


DSI_percent_RPP30_deltaD <-  RPP30_deltaD %>%
   group_by(ExperimentID, Assay,Dilution, SampleID, Cluster)%>%
   summarise(merged_count = sum (Count)) %>%  #adding up the counts across reps
   
   # deltaD alone and negative cluster should not be included since it doesn't make sense to calculate out of total RPP30 since these clusters dont contain RPP30!
  
   filter(Cluster != "deltaD" & Cluster != "Negative droplet")%>%
   spread(key = Cluster, value = merged_count)%>%
   ungroup() %>%
   #calculate the total positive droplets by adding up all the columns the contain the string "RPP30" (i.e. exclude the id cols) 
   mutate(total_RPP30_positive_droplets = rowSums(select(., contains("RPP30"))),
          RPP30_early_single  = RPP30_early + `deltaD RPP30_early`,
          RPP30_late_single = RPP30_late + `deltaD RPP30_late`,
          RPP30_double_positive = `RPP30_early RPP30_late` + `deltaD RPP30_early RPP30_late`,
          #get avg of singles, i.e. the orig # of templates
          avg_single = (RPP30_early_single + RPP30_late_single)/2 ,
          #calculate DSI
          DSI = avg_single/(avg_single + RPP30_double_positive))


## TESTS

check_complete_cases(DSI_percent_RPP30_deltaD)


#sDo we have our expected number of  samples and 1 row per sample? Use checking function to make sure that is true

check_samples_and_reps(DSI_percent_RPP30_deltaD, EXPECTED_SAMPLES, 1)


#here's an object summarizing the RPP30 results
RPP30_results <- DSI_percent_RPP30_deltaD %>%
   select(ExperimentID, SampleID, DSI)


# 024 Combine the reference target data generated above with the HIV cluster data and calculate the ratio of HIV copies to cells. Use pre-defined normalization factor (I have assigned NORMALIZATION_FACTOR the value of 1E6 in the helper script)


# Account for samples that had ZERO positive droplets (i.e. only negative droplets)

# Combine results with the DSI data and correct the normalized triple positive copies using the DSI


normalized_HIV_and_ref_assay_clusters<- both_assays %>%
   merge(., merged_ref_targets, by = c("ExperimentID", "SampleID"))%>%
  mutate(cluster_copies_per_1E6_cells =
           NORMALIZATION_FACTOR* (copies_per_uL_in_cluster/cells_per_uL))%>%
  mutate(cluster_copies_per_1E6_T_cells =
           NORMALIZATION_FACTOR* (copies_per_uL_in_cluster/T_cells_per_uL))%>%
  mutate(total_HIV_copies_per_1E6_cells =
           NORMALIZATION_FACTOR*(total_HIV_per_uL_in_merged_well/cells_per_uL))%>%
  mutate(total_HIV_copies_per_1E6_T_cells =
           NORMALIZATION_FACTOR*(total_HIV_per_uL_in_merged_well/T_cells_per_uL)) %>% # rename some things so the colnames make more sense to users (new_name = old_name)
  rename(merged_droplets_in_cluster = merged_count)%>%
  rename(total_droplets_in_merged_wells = total_merged_droplets)%>%
  note_no_pos_samples(., remove_zeros = FALSE) %>%
  
  
  ### combine with DSI data here and correct the normalized triple positive HIV copies
  
  
  left_join(., RPP30_results, by = c("SampleID", "ExperimentID"))%>%
  mutate(DSI_corrected_per_1E6_cells =
           ifelse(Cluster == "polEarly gag env"| Cluster == "polLate tat env", 
                  cluster_copies_per_1E6_cells/ (1-DSI),
                  NA)) %>%
  mutate(DSI_corrected_per_1E6_T_cells = 
           ifelse(Cluster == "polEarly gag env"| Cluster == "polLate tat env",
                  cluster_copies_per_1E6_T_cells/(1-DSI),
                  NA))%>%
  #rounding
  mutate_at(vars(cluster_copies_per_1E6_T_cells: DSI_corrected_per_1E6_T_cells),round, digits = 2)


# 025 Write out normalized and DSI corrected results----
# uses "write_out" function


# path that I want to output results files to
OUTPUT_FILE_PATH <-here::here("003-output_data")

# normalized_HIV_assay_clusters: normalized concentrations for each cluster, both reference assay and HIV assays


DATASET_NAME <- "example_dataset"

write_out(normalized_HIV_and_ref_assay_clusters, data_type = "normalized_clusters")
