# Supplementary material for: HIV reservoir quantification by five-target multiplex droplet digital PCR
Source: STAR Protoc. 2021 Oct 11;2(4):100885. doi: 10.1016/j.xpro.2021.100885 (PMC8517383; doi:10.1016/j.xpro.2021.100885)
Supplement: Data S2. Data analysis example (R method), related to quantification and statistical analysis steps 8–31 [file mmc3.zip › data_S2_R_analysis_example_workflow/001-scripts/003-5TE_calculations.R]

## SCRIPT PURPOSE: use normalized and DSI-corrected triple positive copies per 1E6 T cells (calculated in 002-multi_plate_analysis_example.R) to esimate the probability that a randomly chosen template is intact by both assay1 and assay2. This is the "5 target estimate".


# 001-Source the 002-multi_plate_analysis_example.R script.----

library(here)

source(here("001-scripts/002-multi_plate_analysis_example.R"))


# keep the normalized results data and get rid of everything else. 


# 002-The object I want to move forward with is "normalized_HIV_ref_assay_clusters". Remove everything in the environment except that so we can start with a tidy workspace.

rm(list = setdiff(ls(), "normalized_HIV_and_ref_assay_clusters"))


# 003-Get the data in the correct format for doing the calculations. The only clusters we need to keep are the triple positive ones.


for_prob_calcs <- normalized_HIV_and_ref_assay_clusters %>%
  select(ExperimentID, SampleID, Assay, Cluster, total_HIV_copies_per_1E6_T_cells, DSI_corrected_per_1E6_T_cells) %>%
  filter(Cluster == "polEarly gag env" | Cluster == "polLate tat env") %>%
  select(-Cluster) #We don't need this column anymore


# To make the calculations more straightforward, I am going to rename some variables in the next few steps. Here is what they will be:


#    I1 = intact copies per million CD4 T cells by assay 1
#    H1 = total HIV per million CD4 T cells by assay 1
#    I2 = intact copies per million CD4 T cells by assay 2
#    H2 = total HIV per million CD4 T cells by assay 2
#  
# Then 
# Probability of a randomly chosen template being intact by assay 1 given the template is HIV = I1/H1,
# And similarly for assay 2 = I2/H2
#  
# Then the probability that a randomly chosen template is intact by both assay 1 AND assay 2 = I1/H1 * I2/H2
#  
# To get intact copies per million T cells by both assays, we multiply this probability by the average (between assay1 and assay2) total HIV per million T cells:

# (I1/H1 * I2/H2 ) * (H1 + H2)/2 


assay1_only <- for_prob_calcs %>%
  filter(Assay == "assay1") %>%
  rename("H1" =total_HIV_copies_per_1E6_T_cells) %>%
  rename("I1" = DSI_corrected_per_1E6_T_cells) %>%
  select(-Assay)


assay2_only <-for_prob_calcs %>%
  filter(Assay == "assay2") %>%
  rename("H2" =total_HIV_copies_per_1E6_T_cells) %>%
  rename("I2" = DSI_corrected_per_1E6_T_cells) %>%
  select(-Assay)

# Combine the assay results again, but side by side


both_assays <- full_join(assay1_only, assay2_only) %>%
  
  # Do the probability and estimation calculation
  
  mutate("fiveTE" = (I1/H1 * I2/H2 ) * (H1+H2)/2) %>%
  mutate(fiveTE = round(fiveTE, digits = 2))


#write out the results to a .csv file
write.csv(both_assays, paste0("003-output_data/",  "example_dataset_5TE_", Sys.Date(),".csv"), row.names = FALSE)

          
