# Supplementary material for: HIV reservoir quantification by five-target multiplex droplet digital PCR
Source: STAR Protoc. 2021 Oct 11;2(4):100885. doi: 10.1016/j.xpro.2021.100885 (PMC8517383; doi:10.1016/j.xpro.2021.100885)
Supplement: Data S2. Data analysis example (R method), related to quantification and statistical analysis steps 8–31 [file mmc3.zip › data_S2_R_analysis_example_workflow/002-input_data/05302019_PTID1308_ClusterData.csv]

Target value of 0 = negative
Target value of 1 = positive
Target value of u = unclassified(Advanced Classification Method)
Well	Target 1	Target 2	Target 3	Count	Ch1 Mean	Ch1 StdDev	Ch2 Mean	Ch2 StdDev
A01	0	0	0	8525	3165.654043	486.1065523	796.7425184	84.51876691
A01	1	0	0	1097	6395.944137	457.4018997	703.0890041	132.4443622
A01	0	1	0	1628	10254.15099	309.4086195	1201.236348	98.37743624
A01	1	1	0	800	13690.18938	416.0813681	1231.521932	110.9839895
A01	0	0	1	958	3222.747545	324.1452283	2362.809137	113.994864
A01	1	0	1	574	7045.481047	445.6626369	2391.076605	142.7220092
A01	0	1	1	1133	10245.84077	329.551687	2936.952013	196.1585751
A01	1	1	1	1621	13704.62118	405.0918766	2964.193088	199.2173827
A02	0	0	0	16305	3009.866793	493.3196425	799.9379066	79.93421042
A02	1	0	0	215	6346.975852	575.7041342	722.0230125	138.3529507
A02	0	1	0	216	10122.05655	344.8059156	1206.643438	114.595296
A02	1	1	0	81	13434.77995	495.6956846	1207.029455	111.3548891
A02	0	0	1	94	3015.48185	311.5953559	2288.111833	139.6454205
A02	1	0	1	25	6725.35582	425.7485031	2327.252622	190.0327243
A02	0	1	1	52	10184.75513	402.9217496	2871.111776	295.3713869
A02	1	1	1	93	13610.73671	451.1952613	2907.509949	179.1859429
A03	0	0	0	13508	3349.896308	412.0344402	872.6031335	71.14469087
A03	1	0	0	2	6220.020264	326.3190762	756.5884094	48.62226604
A03	1	1	0	3	12802.98763	714.4248313	1420.296346	274.77331
A03	0	0	1	3	3630.652913	801.2695264	2331.10734	41.404784
A03	0	1	1	1	10226.74609	0	3069.768799	0
A03	1	1	1	33	13521.34248	407.8428424	2971.777965	134.7034435
A04	0	0	0	17462	3353.571383	414.1973526	889.9494067	69.13877106
A04	1	0	0	14	6122.323312	444.5379108	914.6818717	157.3554422
A04	0	1	0	4	10617.1665	907.2975505	1482.687714	273.2105556
A04	1	1	0	4	13643.86304	611.9322165	1419.188904	235.4409519
A04	0	0	1	2	3441.113525	170.1327227	2150.128662	408.9338694
A04	1	1	1	23	13585.02947	454.3119813	3009.218654	182.4995942
A05	0	0	0	16309	3192.744848	425.1268793	866.1969922	69.54367017
A05	1	0	0	3	6085.179688	605.3210842	868.3866577	90.63963361
A05	0	1	0	2	10042.17871	24.08444367	1408.845886	7.471836462
A05	1	1	0	2	13200.32617	85.6041147	1236.090698	11.98438961
A05	0	0	1	2	3011.873047	10.6956806	2305.476318	45.04180427
A05	0	1	1	2	10958.62842	1117.493189	2468.119812	850.0025138
A05	1	1	1	10	13496.6085	561.9460713	3028.040991	192.1278462
A06	0	0	0	14585	3415.835816	358.4178927	892.4476743	68.94466333
A06	1	0	0	5	6057.969531	690.4659917	965.2047607	225.3198163
A06	0	1	0	3	10816.80208	232.8740601	1413.99235	217.9547001
A06	1	1	0	3	13110.30208	272.5851445	1447.27002	127.266208
A06	0	0	1	3	3561.692139	356.4535324	2321.86027	139.5727551
A06	0	1	1	2	10643.10889	474.6834062	2328.373596	729.2524644
A06	1	1	1	15	13044.32324	255.4626256	2901.231527	106.0378516
A07	0	0	0	15436	3090.074649	412.7969398	859.4603979	68.36548828
A07	1	0	0	6	6721.838786	1300.800068	1016.631104	124.0193284
A07	0	1	0	4	10124.68701	420.5401542	1351.164825	206.9693806
A07	1	1	0	1	12891.14063	0	1656.45166	0
A07	0	0	1	1	3081.793457	0	2458.840576	0
A07	1	0	1	1	7382.362793	0	2281.836914	0
A07	1	1	1	17	12938.80176	213.6952669	2843.13389	178.6840035
A08	0	0	0	16379	3128.611936	405.0981818	868.6463108	65.23834395
A08	1	0	0	8	6304.167053	538.7128932	972.3865128	175.2400794
A08	0	1	0	2	10877.18701	424.4042471	1328.452881	71.60543751
A08	1	1	0	3	12967.99642	144.4536709	1349.827922	124.8258465
A08	0	0	1	3	3197.365804	245.5859738	2315.202555	123.1080745
A08	0	1	1	3	10410.68522	277.3894909	2605.735962	670.5036761
A08	1	1	1	9	13324.662	253.5463251	2983.868245	173.0595817
A09	0	0	0	16193	3008.399493	405.6258379	852.6362263	66.22022139
A09	1	0	0	3	5801.463542	219.4619932	924.668986	192.619081
A09	1	1	0	2	13073.74023	429.5066026	1671.210022	57.57456417
A09	1	1	1	10	12909.01543	330.4271125	2894.830811	112.0287386
A10	0	0	0	15751	2969.622419	414.9931428	862.2021945	66.62349815
A10	1	0	0	2	5923.927002	123.6846461	842.4059753	6.728865073
A10	0	1	0	1	11141.79297	0	1656.6521	0
A10	1	1	1	9	13322.17524	350.0554997	2985.200955	129.6374488
A11	0	0	0	15683	3151.365329	365.0127143	885.6966841	61.24021222
A11	1	1	0	1	13335.74512	0	1232.118896	0
A11	0	0	1	4	3033.983521	118.81611	2254.981445	45.48279671
A11	1	1	1	26	13270.34642	317.5032282	2916.475605	157.0722998
A12	0	0	0	7407	2876.909804	499.9627022	808.6985569	106.4344656
A12	1	0	0	1	7139.499512	0	1253.873901	0
A12	0	1	0	1	8799.091797	0	1240.907471	0
B01	0	0	0	7656	3172.094297	488.5918325	801.2951506	85.57013008
B01	1	0	0	1083	6469.836878	478.7721355	700.6582382	137.3318568
B01	0	1	0	1513	10343.317	310.8591465	1207.728021	102.628026
B01	1	1	0	772	13802.59254	421.6545894	1234.536892	113.7211689
B01	0	0	1	882	3234.003126	333.0152629	2375.834737	122.1903581
B01	1	0	1	531	7071.002402	450.5980185	2403.935251	142.76154
B01	0	1	1	1010	10323.78307	314.8914315	2937.905736	211.2603754
B01	1	1	1	1517	13821.92837	401.6505825	2970.516561	211.5100453
B02	0	0	0	15192	3013.581426	492.6965376	802.4123079	81.17643309
B02	1	0	0	205	6366.67167	498.9526684	706.4004326	112.1047847
B02	0	1	0	184	10262.42302	401.5355125	1197.085944	98.91649004
B02	1	1	0	85	13642.7332	592.2466468	1257.255105	128.1164436
B02	0	0	1	104	3083.215013	361.43587	2320.731785	160.0594624
B02	1	0	1	22	6719.626376	406.7709033	2396.396712	228.4876045
B02	0	1	1	44	10138.95213	503.2467921	2913.660694	184.9295816
B02	1	1	1	92	13667.95106	477.0790106	2864.512849	259.8404465
B03	0	0	0	16126	3331.833971	411.1449825	869.7791793	70.48496581
B03	1	0	0	1	6468.893555	0	939.5270386	0
B03	0	1	0	3	10523.86198	307.1789284	1403.677083	276.4065636
B03	1	1	0	3	13242.32292	308.4748583	1623.156779	32.08346516
B03	0	0	1	3	3113.347331	367.5779046	2223.852946	234.5813665
B03	0	1	1	4	10405.2146	129.3144091	2849.434753	164.535365
B03	1	1	1	28	13525.01325	382.9859725	2923.91364	225.5588622
B04	0	0	0	17736	3328.114708	415.7512393	888.5677823	67.73371599
B04	0	1	0	5	10160.8834	499.8420722	1343.436206	170.887575
B04	1	1	0	6	13788.65137	242.6730881	1472.981873	116.8827512
B04	0	0	1	4	3394.647888	237.8201792	2315.998413	172.4504781
B04	0	1	1	2	10458.45508	257.2680965	2972.633179	185.5221353
B04	1	1	1	24	13742.12443	361.5539871	3029.563975	141.5458921
B05	0	0	0	16763	3207.527337	420.8642989	867.09309	68.69637808
B05	1	0	0	3	6327.489583	88.25525797	949.2704264	358.2206688
B05	1	1	0	6	13410.95605	119.1776262	1490.876119	142.4360356
B05	0	0	1	2	3310.467407	444.8183301	2374.677246	83.44792239
B05	0	1	1	1	10504.14453	0	3025.079346	0
B05	1	1	1	12	13334.29989	390.4591893	2914.092834	129.3745629
B06	0	0	0	15240	3423.769547	365.9442911	889.7758056	69.40148766
B06	1	0	0	3	6678.923665	665.0408722	970.4841105	121.7177311
B06	0	1	0	4	10859.09619	510.5266262	1310.389526	45.10854183
B06	0	0	1	4	3437.921326	327.4010324	2323.738525	142.5970803
B06	0	1	1	2	11389.14795	683.8337149	2871.513916	285.0710656
B06	1	1	1	18	13453.1403	490.1702985	2899.05483	285.0117833
B07	0	0	0	16460	3163.890333	417.4439421	872.0641918	68.71301486
B07	1	0	0	2	5949.712158	131.5878073	862.8056335	150.3308413
B07	0	1	0	2	10663.72119	474.8919475	1334.196167	65.42239637
B07	1	1	0	1	13551.28418	0	1122.183838	0
B07	0	0	1	2	3029.970581	41.90108316	2244.625488	19.4986076
B07	0	1	1	2	10775.40527	782.5517602	2368.680603	786.7827481
B07	1	1	1	27	13532.40057	412.4026713	2971.086896	125.1792141
B08	0	0	0	18054	3213.814748	409.8333156	886.1510536	67.79633178
B08	1	0	0	16	6270.705048	1008.10132	1010.568367	135.5555818
B08	0	1	0	3	10987.6224	513.4512121	1365.976969	99.71426579
B08	1	1	0	5	13271.11973	392.6341545	1460.260889	180.5641923
B08	0	0	1	1	2941.860352	0	2337.212158	0
B08	0	1	1	1	10451.3252	0	2889.699951	0
B08	1	1	1	13	13522.59428	388.1558671	3032.534086	130.7328517
B09	0	0	0	17202	3054.615326	419.7311871	864.5660234	68.82744573
B09	1	0	0	5	6920.691699	882.8901124	1074.335889	325.2341903
B09	0	0	1	1	3438.433838	0	2279.802734	0
B09	1	1	1	7	13386.25879	128.4558004	2973.49993	178.7443537
B10	0	0	0	17151	3008.175905	418.1014513	868.7423641	66.92475938
B10	1	0	0	6	6397.734049	1184.142393	1004.894246	218.0343272
B10	0	1	0	2	10456.94238	1198.533564	1233.078918	36.62376364
B10	1	1	0	1	13506.83496	0	1289.81958	0
B10	0	0	1	2	2886.120605	385.8068511	2328.490479	117.5903385
B10	0	1	1	1	10544.0918	0	3011.190674	0
B10	1	1	1	11	13326.6416	214.8860675	2947.224077	355.9318398
B11	0	0	0	15307	3175.572804	371.1539573	893.6502318	64.17585307
B11	1	0	0	2	6598.242432	638.7939823	950.1217041	273.5016869
B11	0	1	0	2	10416.83691	458.0063204	1373.395325	79.33967687
B11	1	1	0	2	13267.1377	166.9338241	1333.646057	81.35206548
B11	0	0	1	1	3165.555908	0	2227.135498	0
B11	0	1	1	1	10229.62793	0	3188.844482	0
B11	1	1	1	25	13398.12172	359.148296	2929.642891	155.4135049
B12	0	0	0	16488	3234.190587	395.5790098	902.0027198	67.79808626
B12	1	0	0	6	6132.081868	463.940832	1031.282776	98.27654488
C01	0	0	0	7557	3152.931798	495.9771951	801.7479359	85.31236006
C01	1	0	0	1047	6428.125703	456.6885537	714.5122621	144.3925486
C01	0	1	0	1516	10347.84047	296.6067635	1209.379747	103.0804386
C01	1	1	0	772	13781.36837	422.9564195	1247.147079	111.3032079
C01	0	0	1	958	3211.396711	326.6342659	2368.02751	122.0463007
C01	1	0	1	508	7004.024857	438.113206	2392.601576	145.1602189
C01	0	1	1	969	10336.19776	312.3513225	2942.630339	213.76411
C01	1	1	1	1545	13787.24345	412.8722652	2974.660687	215.6244208
C02	0	0	0	15972	2997.052761	488.4816328	801.1098624	79.46453151
C02	1	0	0	198	6325.791361	540.5162701	721.7652172	126.6450836
C02	0	1	0	192	10151.67934	344.8758408	1204.610075	98.22141605
C02	1	1	0	83	13664.12325	436.645432	1245.48081	96.20444832
C02	0	0	1	88	3084.262651	383.6741075	2342.357293	112.604882
C02	1	0	1	32	6732.987793	537.8533758	2346.432289	238.7437931
C02	0	1	1	54	10344.28776	605.1094622	2861.70105	304.1418081
C02	1	1	1	105	13624.68353	413.6405941	2872.595537	290.055104
C03	0	0	0	16857	3327.595263	411.2911872	869.5508558	69.79141344
C03	1	0	0	6	6394.528076	585.6315937	884.1244405	140.1428335
C03	0	1	0	2	10503.43994	25.51592058	1216.02533	87.49540091
C03	1	1	0	2	13145.00391	405.7425667	1320.787964	122.3850611
C03	0	0	1	4	3427.25177	302.0450307	2343.655701	53.13179741
C03	0	1	1	1	9682.109375	0	2012.681274	0
C03	1	1	1	25	13549.3543	368.9690913	2895.344185	283.5928704
C04	0	0	0	17075	3336.003968	419.5784622	893.2001803	69.99538425
C04	1	0	0	4	6534.106201	349.0580063	846.1507111	128.025167
C04	0	1	0	3	10436.65202	243.2939668	1498.342204	246.2251707
C04	1	1	0	6	13653.29297	573.1938634	1430.884481	268.6508092
C04	0	0	1	4	3191.54248	188.9105168	2332.666992	33.24396262
C04	1	0	1	1	6624.337891	0	2357.703857	0
C04	0	1	1	2	10966.92725	431.3068246	2564.429565	1103.189986
C04	1	1	1	25	13869.85129	418.382866	3004.89582	149.4546363
C05	0	0	0	14080	3212.168515	428.9756508	870.6188703	67.27627736
C05	1	0	0	4	6016.563965	467.5457699	812.3063507	122.6723801
C05	0	1	0	2	10428.64063	7.714645468	1278.931274	79.53294007
C05	0	0	1	4	3475.673096	471.5972135	2364.29303	103.4258193
C05	1	1	1	9	13541.236	343.1983482	3032.079427	192.1947304
C06	0	0	0	14886	3455.393456	359.115866	898.7433034	65.57946126
C06	1	0	0	5	6646.470801	1025.294186	1056.36283	376.3449876
C06	0	1	0	2	10834.05664	277.9620184	1304.442688	232.5142665
C06	1	1	0	5	13375.26133	381.2420836	1480.180078	178.316623
C06	0	1	1	1	10532.10254	0	2744.200439	0
C06	1	1	1	23	13364.54976	220.6419472	2929.20148	115.0494294
C07	0	0	0	16337	3123.910466	415.3274664	865.9879447	67.97289941
C07	1	0	0	4	6287.050781	396.5394608	846.1929779	168.1791674
C07	0	1	0	1	9248.677734	0	1037.059692	0
C07	1	1	0	3	13105.81185	228.4018183	1432.732666	222.3684567
C07	0	0	1	2	2987.251099	138.5872322	2275.134155	86.71017748
C07	0	1	1	1	11777.41602	0	1915.597046	0
C07	1	1	1	22	13310.19434	383.9560461	2941.509411	128.9540708
C08	0	0	0	13419	3203.82356	409.0835861	885.1897053	65.78227025
C08	1	0	0	2	6293.484131	300.4489117	951.9179077	276.6518165
C08	0	1	0	2	10815.94482	338.0584989	1425.712219	235.1888772
C08	1	1	0	1	13298.5293	0	1683.608032	0
C08	0	0	1	2	3333.100708	234.901874	2350.381958	4.080883106
C08	0	1	1	1	10275.76855	0	3063.747314	0
C08	1	1	1	10	13464.83145	91.68107423	2945.227173	206.5938659
C09	0	0	0	15748	3038.065491	419.2159073	859.5856437	67.32654877
C09	1	0	0	4	6396.49646	1485.749971	937.3594055	132.2175832
C09	0	1	0	2	10621.44141	568.471039	1237.420471	123.780544
C09	1	1	0	1	13475.19043	0	1570.671143	0
C09	0	0	1	1	2759.237793	0	2218.073486	0
C09	0	1	1	1	9876.635742	0	2845.017822	0
C09	1	1	1	9	13260.68544	307.7545093	2878.549262	295.5548672
C10	0	0	0	16482	2997.462083	421.5912636	869.7322378	68.60403269
C10	1	0	0	4	6525.609253	221.2357397	1057.372833	394.1620589
C10	0	1	0	1	10402.09473	0	1656.794189	0
C10	0	0	1	1	2944.467285	0	2486.386719	0
C10	0	1	1	2	9978.416504	31.5746656	2932.555908	67.09711387
C10	1	1	1	5	13315.88945	253.91632	3024.344824	84.73079636
C11	0	0	0	13698	3137.95659	370.1262915	883.4131573	59.10360761
C11	1	0	0	1	6758.442871	0	856.5369873	0
C11	1	1	0	1	13179.31738	0	1300.99646	0
C11	0	0	1	2	3019.974487	184.6372161	2289.183228	12.50574276
C11	0	1	1	2	10022.69531	277.710664	2755.809082	40.0230034
C11	1	1	1	32	13356.25284	319.7194572	2947.881866	138.3205406
C12	0	0	0	16574	3190.08053	385.9642226	889.133707	66.26969059
C12	1	0	0	1	7516.012695	0	1056.960083	0
D01	0	0	0	7671	158.9089894	40.36935453	713.8446067	51.71754522
D01	1	0	0	825	5429.918517	522.1792024	696.057644	88.71210485
D01	0	1	0	2101	183.0189893	57.14223811	1827.834797	91.0795835
D01	1	1	0	816	5406.018406	482.043879	1901.35065	111.2338284
D01	0	0	1	1352	172.5489176	50.33496582	3050.628017	133.3208781
D01	1	0	1	459	5456.168404	491.3841026	3146.051705	159.6022667
D01	0	1	1	1177	181.2956544	67.24602555	4239.911703	155.0915101
D01	1	1	1	1568	5367.838127	551.0917844	4428.744161	170.2496695
D02	0	0	0	15422	155.9965124	22.11474895	682.1275212	51.30328853
D02	1	0	0	46	5164.798738	765.383498	712.7731947	84.37742574
D02	0	1	0	329	184.629162	74.45907594	1783.810674	105.1724204
D02	1	1	0	68	5100.609472	756.588298	1858.19819	153.5666041
D02	0	0	1	153	169.9665756	55.7098313	2960.450096	185.722069
D02	1	0	1	16	4763.569977	1160.11628	3129.69696	228.5815691
D02	0	1	1	57	181.5380879	27.61500358	4164.823598	248.2823932
D02	1	1	1	76	5021.620954	804.116733	4285.244019	273.0858167
D03	0	0	0	16854	232.9355129	22.35933337	809.0453773	52.88674752
D03	1	0	0	19	5349.285028	263.8076483	863.1342484	162.3901662
D03	0	1	0	22	253.9517718	62.99862665	1860.436629	187.7453591
D03	1	1	0	3	5353.061361	61.28492715	1563.26884	335.614149
D03	0	0	1	6	250.6600164	12.94592529	2983.124919	208.344608
D03	1	0	1	12	4773.942749	696.061684	3078.417419	238.4650405
D03	0	1	1	1	221.4042053	0	4057.580811	0
D03	1	1	1	15	4621.33361	950.2584044	4176.353809	306.7149315
D04	0	0	0	19039	240.4054041	23.02944615	829.8885627	52.94621984
D04	1	0	0	13	5456.230882	491.7736017	821.4970938	112.8537174
D04	0	1	0	22	263.3294837	23.03579315	1916.489696	179.2432053
D04	1	1	0	3	5235.31543	174.6766883	1797.54069	337.12289
D04	0	0	1	17	282.3823969	111.9691656	3062.524917	199.3052296
D04	1	0	1	11	4856.644953	975.459802	3269.118541	197.5472054
D04	1	1	1	6	5455.276774	388.3424087	4469.79484	229.2794892
D05	0	0	0	17842	226.8780577	21.69863754	792.7214967	52.3219001
D05	1	0	0	8	5335.940979	336.9794188	882.8967819	158.5719546
D05	0	1	0	17	242.6030399	30.56440772	1800.15332	233.887625
D05	1	1	0	4	5582.09436	555.7867416	1846.975403	287.9397788
D05	0	0	1	8	246.3382778	31.58164735	2997.842987	196.999964
D05	1	0	1	5	5158.403809	417.5323328	3108.398633	162.4338528
D05	0	1	1	1	269.0904846	0	3883.226563	0
D05	1	1	1	1	5306.067383	0	4151.658203	0
D06	0	0	0	14789	250.4314479	21.86978696	835.7509286	50.88084146
D06	1	0	0	10	5126.960107	297.5100705	889.502179	126.6519735
D06	0	1	0	17	270.4945427	22.61493346	1783.514656	190.8285293
D06	1	1	0	6	4079.705322	882.3457464	1650.884257	219.4483268
D06	0	0	1	12	261.0062281	21.17006046	2885.499186	115.2135542
D06	1	0	1	17	4436.055161	1018.805187	3127.917638	148.0082671
D06	0	1	1	1	336.0387573	0	4280.553711	0
D07	0	0	0	15430	220.0166983	21.30236999	778.6926387	49.77566089
D07	1	0	0	12	5371.865682	325.8950748	815.9965566	142.9320594
D07	0	1	0	11	238.9576277	17.7237554	1882.394875	116.1556175
D07	0	0	1	20	245.4395294	95.02763329	2989.88252	120.0880449
D07	1	0	1	11	4823.418501	430.6690289	3082.733332	105.857317
D07	1	1	1	2	4756.068848	266.9590502	4100.038452	39.72590116
D08	0	0	0	15900	236.4756217	20.9225869	806.1367875	49.41625066
D08	1	0	0	5	5212.40127	488.4617853	895.0762573	132.8694338
D08	0	1	0	10	263.6826508	17.88459078	1877.900745	163.3573028
D08	1	1	0	1	5607.950684	0	1867.478027	0
D08	0	0	1	12	249.7971331	22.30949511	2993.997925	72.40341528
D08	1	0	1	2	5703.586914	340.3786931	3289.247803	18.97380178
D08	1	1	1	1	5466.359863	0	3839.849609	0
D09	0	0	0	14058	219.6093707	20.98941002	760.0125126	47.50188486
D09	1	0	0	3	4608.458333	648.5782338	936.8467204	322.8466447
D09	0	1	0	10	234.5293228	20.36767186	1825.392017	62.20743084
D09	0	0	1	6	232.6544571	19.60958606	2927.689738	69.53072682
D09	1	0	1	4	4847.155396	364.524543	3027.984619	156.5103181
D09	1	1	1	1	5206.348145	0	3921.348145	0
D10	0	0	0	17075	221.3418437	21.25177086	773.813311	48.50411836
D10	1	0	0	3	5583.023763	33.75598769	847.7133382	144.2529738
D10	0	1	0	8	307.2852154	141.4839658	1809.521378	209.9992212
D10	1	1	0	1	4097.741699	0	1445.779663	0
D10	0	0	1	1	238.30336	0	3125.785156	0
D10	1	0	1	4	4647.278198	682.4304836	3126.572449	44.48126931
D10	1	1	1	1	5196.760742	0	4367.056641	0
D11	0	0	0	15056	319.0845305	23.9091156	871.1093962	51.27182365
D11	1	0	0	2	5422.02832	39.71813266	956.4064941	24.76548279
D11	0	1	0	3	327.260437	17.77469081	1828.967936	39.33927835
D11	1	1	0	3	5185.945475	194.4835448	2006.266235	122.6484463
D11	0	0	1	8	324.4652519	34.4641852	2986.908203	120.6262308
D11	1	0	1	1	4422.189941	0	3092.385254	0
D11	1	1	1	31	5066.818186	224.3532636	4229.429317	161.3898663
D12	0	0	0	16697	231.6494464	20.76524687	808.0459399	50.70584136
D12	0	1	0	1	241.3087006	0	1360.124634	0
E01	0	0	0	9231	160.388768	31.83236404	709.2740412	54.43763022
E01	1	0	0	892	5416.90271	491.3245925	702.6435822	91.03846052
E01	0	1	0	2192	185.8630337	55.28133217	1823.469251	96.9552109
E01	1	1	0	880	5365.086086	566.7560011	1892.458788	126.0168844
E01	0	0	1	1555	175.9155134	61.01306327	3041.90107	140.0949327
E01	1	0	1	483	5397.726179	522.3182954	3145.442511	188.9301298
E01	0	1	1	1237	188.974697	96.0561722	4232.33788	162.5675612
E01	1	1	1	1438	5337.716297	515.5774751	4415.32926	182.3704436
E02	0	0	0	15009	157.2879743	22.34245502	686.5934061	49.13554485
E02	1	0	0	45	5275.354682	709.4075906	699.1842109	103.493191
E02	0	1	0	330	181.1900303	53.14384437	1789.698717	103.9825816
E02	1	1	0	42	5355.547282	397.30853	1867.214603	129.6407564
E02	0	0	1	150	173.5754821	25.96038313	2987.73133	176.7398453
E02	1	0	1	12	5284.233887	438.1796045	3169.086975	202.8063707
E02	0	1	1	62	212.5376077	151.1717954	4146.402529	188.3568247
E02	1	1	1	58	5091.292674	724.7989109	4387.877862	259.201197
E03	0	0	0	16869	231.6744894	22.58870537	805.6066831	52.23599606
E03	1	0	0	10	5390.321191	265.9603527	837.0110474	109.4035122
E03	0	1	0	13	349.0392069	202.3303242	1808.982225	221.3152048
E03	1	1	0	5	4721.59541	1333.027537	1862.803711	270.7064987
E03	0	0	1	18	244.5400687	17.20700752	2972.361043	94.52674482
E03	1	0	1	10	5002.344922	480.9195802	3254.337915	217.2645791
E03	0	1	1	1	242.4845581	0	3723.177246	0
E03	1	1	1	12	4788.29482	982.2162388	4139.857524	325.9767417
E04	0	0	0	16128	234.6486221	21.82492534	807.162016	47.91901202
E04	1	0	0	14	5577.525391	192.6228964	840.623291	102.0361945
E04	0	1	0	4	259.1853981	28.10963933	1912.419434	28.41957557
E04	1	1	0	5	4260.83418	634.0165671	1577.037158	218.7851903
E04	0	0	1	10	249.9067902	22.21362017	3070.736743	147.8100207
E04	1	0	1	8	4876.85376	765.5884756	3175.442871	197.7320581
E04	0	1	1	1	215.1200562	0	4090.406738	0
E04	1	1	1	9	4603.525146	737.3262078	4301.166206	135.7153349
E05	0	0	0	16002	225.1537667	21.97818969	784.01021	48.67592887
E05	1	0	0	8	5364.781311	538.9723364	750.0192871	61.43711677
E05	0	1	0	22	252.845726	17.0865239	1833.927734	129.0399432
E05	1	1	0	2	3840.721802	1050.903445	1418.69043	113.2477431
E05	0	0	1	12	238.7739296	20.41407628	2945.946716	65.6102869
E05	1	0	1	7	4461.623047	1315.945532	3031.629987	149.9809683
E05	1	1	1	2	4714.286133	48.44648199	4187.983032	219.6075824
E06	0	0	0	15307	251.7619175	21.97897243	839.1698166	51.19893291
E06	1	0	0	9	5137.393663	410.1456926	804.3817749	43.54953549
E06	0	1	0	11	271.7788904	23.16751598	1886.639171	107.7934925
E06	1	1	0	1	5290.920898	0	1377.077515	0
E06	0	0	1	18	295.8291796	180.9627132	2956.492716	99.88380133
E06	1	0	1	11	4168.981001	1090.554951	3047.418945	155.096421
E07	0	0	0	17290	220.3871304	20.89444993	775.0980753	48.74675456
E07	1	0	0	7	4985.29752	1540.993561	800.6602696	66.2979468
E07	0	1	0	5	229.5943878	20.47560523	1910.646265	40.34674719
E07	0	0	1	15	273.8902039	163.5088522	2922.201676	108.8565284
E07	1	0	1	6	4846.784953	722.0506009	3166.878052	175.8760861
E08	0	0	0	17132	235.963491	21.11424037	800.9867941	49.3570556
E08	1	0	0	12	5295.497314	274.9386432	829.6354014	61.27433311
E08	0	1	0	16	241.1920357	21.12226239	1811.693016	159.5635189
E08	1	1	0	2	4620.90625	1143.365425	1613.887695	91.69876748
E08	0	0	1	9	242.8242527	24.56173007	2993.892687	81.49388735
E08	1	0	1	4	4245.776489	813.2838059	3027.710571	210.0001683
E08	1	1	1	1	4466.52002	0	4155.473633	0
E09	0	0	0	15698	223.8070865	22.37459697	773.6157932	48.82360946
E09	1	0	0	4	5447.988525	97.6591317	982.5272064	157.186981
E09	0	1	0	9	253.4870945	38.62680252	1886.577691	64.27544356
E09	1	1	0	3	4714.370687	1606.184148	1617.809489	189.9470402
E09	0	0	1	7	235.5359453	18.8503699	2922.602434	224.1640832
E09	1	0	1	2	3962.551025	1781.479231	3101.256104	147.2287469
E09	1	1	1	2	4979.873047	604.7751717	4308.47583	183.4103098
E10	0	0	0	17804	223.0894093	20.8400381	775.5023456	47.82371971
E10	1	0	0	6	5450.423421	307.0442464	860.7583822	80.16261186
E10	0	1	0	3	252.6308645	8.830705948	1929.460164	112.0923752
E10	1	1	0	1	5518.287109	0	1341.114868	0
E10	0	0	1	7	234.1163025	16.91500837	2983.948905	61.64870221
E10	1	0	1	4	4987.272949	1071.423257	3231.507568	108.10474
E10	1	1	1	2	5216.939697	368.4361239	4461.753174	41.7714354
E11	0	0	0	16747	320.3146199	23.97370494	876.8528832	51.31944236
E11	1	0	0	1	5237.13623	0	867.1178589	0
E11	0	1	0	3	311.0648092	40.16378218	1703.553304	318.2633033
E11	1	1	0	5	5008.196777	391.5606843	2073.172485	108.8718883
E11	0	0	1	5	314.8482971	16.94174087	2940.344189	24.45604049
E11	1	1	1	39	5021.846317	332.1711908	4268.534198	173.9415971
E12	0	0	0	16596	228.6944778	21.15833133	801.9723277	50.10627293
E12	0	1	0	1	252.7380676	0	1404.825684	0
F01	0	0	0	7783	158.7074013	32.38759794	700.2289565	53.74535862
F01	1	0	0	703	5328.719847	542.5040491	690.4976115	78.16926512
F01	0	1	0	2011	182.0103545	54.38445408	1801.466983	93.48379213
F01	1	1	0	760	5302.471905	540.6553556	1866.701465	115.1667837
F01	0	0	1	1320	173.5986059	57.72273361	3010.289542	139.1933328
F01	1	0	1	488	5293.510089	604.3755607	3106.208157	176.0620229
F01	0	1	1	1164	184.834625	75.11345834	4181.503612	154.0269138
F01	1	1	1	1397	5263.740074	526.2864071	4357.716651	167.0370191
F02	0	0	0	14442	156.7889441	20.40860968	681.0888216	48.87996353
F02	1	0	0	60	4965.689943	911.8256485	703.7394816	102.4330112
F02	0	1	0	343	184.4495355	66.93178461	1786.792772	112.7415349
F02	1	1	0	59	5070.973968	899.4598802	1837.580246	146.5560572
F02	0	0	1	153	172.7507879	24.7878983	2966.10742	176.2579161
F02	1	0	1	11	5315.817161	248.3944867	3328.381792	239.4984357
F02	0	1	1	63	196.6731722	94.63106386	4128.43886	192.6706983
F02	1	1	1	71	4979.062572	775.6341615	4240.317232	269.2401687
F03	0	0	0	15619	233.2606239	22.33832826	804.8474029	49.61452946
F03	1	0	0	7	4779.25722	1286.000013	871.164978	151.5749007
F03	0	1	0	28	267.3280405	85.68058978	1851.716871	139.7470301
F03	1	1	0	4	5402.546753	89.84576785	1928.056305	142.8139053
F03	0	0	1	6	242.5234884	23.88104564	3067.925334	147.2618295
F03	1	0	1	9	4763.657199	875.7856376	3213.358127	179.5062311
F03	0	1	1	1	604.4765015	0	3717.093262	0
F03	1	1	1	6	4109.827515	1261.045348	4114.866048	235.3833996
F04	0	0	0	17859	239.4243259	21.49639471	822.0322798	49.279885
F04	1	0	0	11	5251.587003	688.5834975	876.7712902	163.4793042
F04	0	1	0	14	330.5866209	169.0223404	1814.388907	223.0059621
F04	1	1	0	3	4607.636393	85.75519632	1713.536784	283.1019913
F04	0	0	1	14	344.1303122	286.5518693	3082.855277	128.9564964
F04	1	0	1	9	4821.500787	682.6611954	3287.983968	148.9585054
F04	0	1	1	3	266.1831462	6.046345573	4144.719808	63.62353534
F04	1	1	1	7	5316.994001	557.1256479	4359.588135	371.1918226
F05	0	0	0	16891	225.6247286	21.28713276	788.0703205	49.72442554
F05	1	0	0	7	5517.481864	284.3575679	827.7288557	84.92870168
F05	0	1	0	10	248.8131088	32.12805108	1803.46626	190.4799915
F05	1	1	0	2	4488.983032	1416.157933	1862.005859	255.9220732
F05	0	0	1	8	227.6390991	21.50757776	2950.983429	62.52438928
F05	1	0	1	8	4803.339447	579.0367121	3151.233673	142.936791
F05	1	1	1	5	5173.583789	598.4468837	4353.173438	137.148607
F06	0	0	0	15229	253.8463032	22.30750542	845.5380898	51.79816849
F06	1	0	0	3	5054.385254	281.5849964	946.7644043	142.223511
F06	0	1	0	19	297.4869248	115.7866067	1809.208368	175.8424329
F06	0	0	1	12	287.6652044	84.22697488	3066.721293	115.3469531
F06	1	0	1	21	4609.707694	618.2775969	3163.219273	131.9029297
F06	1	1	1	1	4998.42627	0	4272.614258	0
F07	0	0	0	17978	221.2174608	20.49321746	777.7568845	48.32510558
F07	1	0	0	10	5293.430518	249.3865226	819.974292	61.91342289
F07	0	1	0	11	237.7336467	25.25403419	1842.766946	108.1341902
F07	1	1	0	1	5033.096191	0	1383.953613	0
F07	0	0	1	21	232.2378547	24.51248907	2991.035017	119.6854157
F07	1	0	1	10	4317.944189	1118.800633	3074.727295	201.3418344
F07	0	1	1	1	278.8342896	0	3803.929932	0
F07	1	1	1	3	4341.628337	386.9250998	4302.970785	228.3827632
F08	0	0	0	17610	235.9370438	21.59354285	804.8941742	50.08509155
F08	1	0	0	8	5474.170166	185.06761	839.0079956	132.2353342
F08	0	1	0	8	246.2607269	15.83486235	1950.289169	76.27575543
F08	1	1	0	1	4994.123047	0	1866.244751	0
F08	0	0	1	5	238.4839203	19.74664888	3015.16582	186.3530586
F08	1	0	1	8	5012.223022	472.4356863	3137.197845	196.1925314
F08	1	1	1	1	4746.888672	0	3666.354492	0
F09	0	0	0	15961	221.8678414	20.81677029	766.7260154	49.24974378
F09	1	0	0	8	5357.791748	184.5780332	952.4265976	231.8990488
F09	0	1	0	8	224.1804008	26.87197055	1807.424744	167.9809833
F09	0	0	1	4	239.695343	18.29095202	2938.081238	114.3430346
F09	1	0	1	3	5249.665202	210.3169838	3268.201904	296.7555791
F10	0	0	0	15956	217.6700936	20.14367714	759.6073319	46.06141004
F10	1	0	0	4	5346.370728	155.8811027	864.2217865	167.4003575
F10	0	1	0	7	243.7151337	24.49092327	1873.088274	34.52820689
F10	0	0	1	5	235.5049988	33.46298494	2885.476416	90.4484115
F10	1	0	1	1	4641.10791	0	3039.356201	0
F11	0	0	0	16263	321.7153018	23.5705247	881.8562887	51.07548347
F11	1	0	0	3	5431.011556	268.4163925	950.4159342	36.39923659
F11	0	1	0	4	348.6715851	10.77414455	1902.712921	73.15858202
F11	0	0	1	6	319.8332113	34.76484363	3004.020955	38.86016283
F11	1	0	1	1	5052.550293	0	3201.071777	0
F11	1	1	1	40	5136.272937	314.4492652	4319.360156	198.5199954
F12	0	0	0	16355	230.6831085	20.9992255	802.5922522	49.78368061
F12	0	1	0	5	436.2918152	134.0599786	1549.820483	65.11659004
G01	0	0	0	3711	766.9430833	36.96189581	709.6956306	42.22947512
G01	1	0	0	3211	5536.075435	294.8784124	620.5058255	59.57974025
G01	0	1	0	518	13491.00597	358.9961573	664.555296	95.34852297
G01	1	1	0	432	17696.88483	504.3116434	708.357724	112.5487388
G01	0	0	1	543	739.3699982	41.03963101	3699.843479	131.4259766
G01	1	0	1	479	5704.900082	295.8152412	3877.853563	146.328456
G01	0	1	1	4532	13198.80054	343.6496851	3930.815872	157.9059864
G01	1	1	1	3840	17388.37377	548.7594874	3961.699379	179.1371726
G02	0	0	0	3019	768.2286494	38.02883284	697.9451193	42.64347975
G02	1	0	0	2982	5400.110738	303.9733611	610.0882872	59.78959079
G02	0	1	0	460	13167.42219	366.7847801	633.9919595	95.60109718
G02	1	1	0	439	17308.91899	607.4790121	677.3964736	119.6787434
G02	0	0	1	472	743.1533373	39.32487734	3614.830928	135.8942132
G02	1	0	1	483	5533.99103	305.8958907	3771.96867	146.8340618
G02	0	1	1	4450	12945.49668	359.38338	3835.35393	156.589634
G02	1	1	1	4556	17025.13363	576.9967007	3852.494413	179.9889336
G03	0	0	0	16645	794.0752	33.09718439	704.6722427	41.6314266
G03	1	0	0	226	5537.886301	380.0288746	632.8019405	63.43810115
G03	0	1	0	84	13268.0892	291.8674985	646.9871997	93.57944035
G03	1	1	0	3	17823.48828	713.1059523	676.3580526	78.86861818
G03	0	0	1	109	771.9278083	33.23951838	3623.162896	121.0446442
G03	1	0	1	3	5660.613607	267.3547738	3770.389811	170.4655957
G03	0	1	1	946	13035.7088	428.0874672	3895.62072	177.8729972
G03	1	1	1	9	17042.73915	288.5782128	3839.500054	152.5866046
G04	0	0	0	17917	795.8387865	33.36154979	706.7971735	41.64764221
G04	1	0	0	192	5496.387009	299.6394836	627.3072909	60.34214185
G04	0	1	0	110	13263.17493	315.6046653	693.3997009	97.16942525
G04	0	0	1	128	772.6633258	38.91344695	3626.687092	128.7967322
G04	1	0	1	1	5557.476074	0	3632.875	0
G04	0	1	1	1053	13004.87307	353.3306063	3908.051929	159.0433674
G04	1	1	1	8	17115.96484	430.2372308	3999.801514	200.0955184
G05	0	0	0	17377	795.6969557	32.70021146	702.0838053	41.22084786
G05	1	0	0	207	5438.976591	314.7431633	643.7311988	62.00483228
G05	0	1	0	84	13082.49085	312.6988555	688.9494382	97.84450216
G05	0	0	1	99	774.1103472	35.22006303	3590.001761	130.967698
G05	1	0	1	1	5099.469727	0	3689.297119	0
G05	0	1	1	918	12898.09572	372.6561173	3877.158638	170.662762
G05	1	1	1	13	17423.12891	766.764894	3935.501878	278.4041582
G06	0	0	0	13446	796.196745	33.89686381	696.564335	41.3461039
G06	1	0	0	449	5278.485621	339.7962725	636.997106	58.96325222
G06	0	1	0	173	12962.92681	328.6145407	696.1738094	111.2431456
G06	1	1	0	6	16653.63607	551.1993581	832.3094584	76.69281432
G06	0	0	1	186	772.0841363	38.75331256	3569.922451	129.0063479
G06	1	0	1	4	5617.593262	391.2154248	3801.000183	176.7201971
G06	0	1	1	1385	12667.0829	410.0065053	3828.987182	180.7724605
G06	1	1	1	52	16601.6651	525.5807302	3861.997183	178.9726843
G07	0	0	0	15854	793.3987055	32.36748807	694.7710631	39.73976814
G07	1	0	0	192	5346.637413	274.6219223	630.1779281	57.78439649
G07	0	1	0	73	12981.80157	225.2192754	686.9422779	88.76772011
G07	1	1	0	2	17077.2334	235.9485508	670.3613281	110.9325553
G07	0	0	1	92	772.5525055	31.989155	3538.968487	107.0764985
G07	0	1	1	892	12731.08381	343.1148257	3827.793231	152.4889556
G07	1	1	1	12	16738.06405	241.7792594	3847.907166	170.1022021
G08	0	0	0	16000	805.4114469	32.467008	707.548917	40.97467898
G08	1	0	0	224	5502.739713	304.9515633	653.8079816	65.02003384
G08	0	1	0	68	13126.37349	208.3245937	726.3543724	158.2050866
G08	1	1	0	1	17337.1543	0	756.1887817	0
G08	0	0	1	86	785.3379786	35.39501112	3589.235107	99.44838203
G08	1	0	1	3	5269.370931	279.3573759	3780.930176	93.60403776
G08	0	1	1	1012	12911.70806	340.4095179	3914.133087	163.2968761
G08	1	1	1	21	16908.13253	635.8464139	3892.21839	159.8484628
G09	0	0	0	14174	794.8665961	33.19742418	689.848512	39.79519291
G09	1	0	0	247	5308.673907	298.3843016	633.626151	58.19282874
G09	0	1	0	54	12869.02857	293.7168143	675.0773434	97.70299618
G09	1	1	0	3	17415.7819	432.5711544	699.0125936	93.2529561
G09	0	0	1	58	761.8109731	32.29915714	3525.916197	117.6633139
G09	0	1	1	828	12635.87559	347.9826032	3808.619802	160.7129792
G09	1	1	1	13	16515.84593	592.08231	3804.706374	150.2153371
G10	0	0	0	15867	812.7212985	32.36465221	711.0287807	40.1710468
G10	1	0	0	276	5518.455229	247.6790051	645.3241962	55.88920122
G10	0	1	0	68	13225.34612	235.2244968	718.3809132	83.93981716
G10	1	1	0	3	17821.59375	470.4025538	817.8551432	72.77730018
G10	0	0	1	75	784.86771	32.17006496	3620.937044	108.8415679
G10	0	1	1	818	12970.12824	385.057265	3931.109145	168.3385455
G10	1	1	1	17	17138.37253	784.6498313	4037.851677	189.8675003
G11	0	0	0	14950	806.0005221	32.76943458	699.4497653	41.14032908
G11	0	1	0	153	12975.48199	352.9524511	711.2375923	104.338355
G11	0	0	1	162	784.7287277	35.60557382	3546.629714	105.5122404
G11	1	0	1	1	3824.112793	0	3624.803711	0
G11	0	1	1	1143	12700.0535	357.8077535	3848.726869	161.3426068
G11	1	1	1	1	15287.25781	0	4786.550293	0
G12	0	0	0	15285	808.8492687	32.86189484	705.4642823	39.97334851
G12	1	0	0	435	5449.068662	256.8716153	646.964855	60.16337449
G12	0	1	0	132	13107.36128	301.3682744	730.6935092	109.6092958
G12	1	1	0	6	17096.04346	574.4010785	704.2125753	65.94407167
G12	0	0	1	128	785.5045114	30.17660913	3603.009447	122.689016
G12	1	0	1	4	4952.914429	1015.570984	3708.094055	147.294863
G12	0	1	1	1347	12863.65259	312.9149474	3898.528737	155.1150264
G12	1	1	1	47	16974.94895	618.7642539	3967.770539	193.8210699
H01	0	0	0	3419	760.5153565	35.91260305	703.313908	43.42447527
H01	1	0	0	3000	5453.113828	251.3231064	619.6030216	60.00819949
H01	0	1	0	522	13326.14989	338.1691354	653.2330879	95.93260618
H01	1	1	0	414	17496.90743	455.1788035	694.3876666	104.8964717
H01	0	0	1	485	739.3799472	52.12649714	3660.030267	120.0906122
H01	1	0	1	421	5572.558069	331.773038	3830.347144	119.2212136
H01	0	1	1	4420	13101.64906	329.3776649	3883.910224	141.0562755
H01	1	1	1	3757	17234.1657	462.241213	3911.747595	162.6629052
H02	0	0	0	2651	770.2271872	38.88343103	694.6677868	42.2876904
H02	1	0	0	2694	5362.003565	286.7873776	611.2175397	61.22411692
H02	0	1	0	416	13145.08125	372.3497058	639.8890729	103.9216972
H02	1	1	0	394	17210.6996	610.4491099	685.2683898	109.7685976
H02	0	0	1	462	747.265209	40.72620792	3580.944022	131.2187237
H02	1	0	1	449	5455.526347	296.392866	3748.017448	137.1066243
H02	0	1	1	4215	12908.64441	376.2723519	3818.727809	167.9793738
H02	1	1	1	4053	16956.7887	568.5209977	3845.791888	185.6275106
H03	0	0	0	17629	788.4371008	32.95458731	699.0032701	41.81388219
H03	1	0	0	219	5397.058793	362.8257712	629.4104216	61.65125135
H03	0	1	0	109	13166.27243	382.8085179	691.5416033	164.43884
H03	1	1	0	2	17476.68359	1365.053068	650.0982971	71.85718029
H03	0	0	1	117	773.0522331	47.06569421	3594.930026	137.7509282
H03	1	0	1	4	4967.431152	818.8638844	3687.849792	100.4223331
H03	0	1	1	912	12904.70515	396.7707831	3847.204416	174.1632191
H03	1	1	1	23	17012.90714	820.7813624	3983.838241	386.8445635
H04	0	0	0	15254	787.2567156	31.09758338	697.3770888	39.21983604
H04	1	0	0	170	5435.839249	217.2212017	626.9011981	58.69194408
H04	0	1	0	99	13144.33023	289.2182215	690.3903291	86.01000419
H04	1	1	0	2	17132.31641	280.43413	601.855072	68.30973468
H04	0	0	1	101	765.1692136	33.31824165	3594.919409	85.61462338
H04	1	0	1	6	4249.095174	1687.87508	3663.62675	78.64556823
H04	0	1	1	815	12903.67663	305.4971252	3860.149689	141.1429687
H04	1	1	1	8	17244.67725	451.2488326	3895.117554	150.5823119
H05	0	0	0	15150	789.8297667	32.0425707	696.3444728	40.17989294
H05	1	0	0	199	5373.880807	274.7039684	626.0599523	63.47470179
H05	0	1	0	81	13015.6633	285.7068949	682.0942699	103.1115348
H05	0	0	1	66	762.7022418	29.79925231	3566.485511	99.79548357
H05	1	0	1	2	5842.604248	263.3693094	3948.71582	73.34955367
H05	0	1	1	800	12822.2453	387.8878312	3858.923811	174.6731353
H05	1	1	1	14	16856.49833	432.0531279	3890.861956	169.3878181
H06	0	0	0	13809	795.2362471	32.8679696	693.858947	41.15152138
H06	1	0	0	468	5247.827256	301.2109661	635.4836959	57.90129549
H06	0	1	0	181	12872.48701	379.3040227	691.1620327	113.5633934
H06	1	1	0	6	16810.3125	554.6895124	703.5158285	172.7423342
H06	0	0	1	173	777.282482	36.52660613	3540.581302	120.8589476
H06	1	0	1	8	5719.246033	383.6000012	3754.45517	128.511164
H06	0	1	1	1434	12635.78784	409.2820947	3825.60484	175.5083762
H06	1	1	1	47	16625.63684	599.5796196	3858.53658	188.7944068
H07	0	0	0	15659	790.2563684	32.63017696	691.362083	41.28918914
H07	1	0	0	195	5321.597716	293.7096961	634.7868263	61.51162179
H07	0	1	0	77	12870.14098	619.2720113	691.7796825	102.141223
H07	0	0	1	92	771.2469721	38.2556676	3537.767875	185.4171425
H07	1	0	1	5	5359.391113	274.9542722	3713.841943	203.5815355
H07	0	1	1	844	12624.89094	468.6558923	3806.384063	170.041221
H07	1	1	1	9	16404.75814	464.8870374	3803.920654	146.9251209
H08	0	0	0	15004	801.1286813	31.33923656	702.5154452	39.29551515
H08	1	0	0	204	5400.293416	212.7449763	640.6733633	56.62029934
H08	0	1	0	79	13069.17595	230.1903953	730.6303193	93.92876039
H08	1	1	0	1	17409.33984	0	695.3956909	0
H08	0	0	1	92	782.3365983	40.98115939	3564.592691	97.76674055
H08	1	0	1	3	6757.055176	609.3087396	3869.349202	152.8723826
H08	0	1	1	941	12838.59897	276.2593461	3882.435807	155.603261
H08	1	1	1	13	16973.82227	211.5756906	3924.690862	111.839335
H09	0	0	0	13752	805.5716422	32.43705491	701.0133847	38.87721418
H09	1	0	0	228	5404.064774	241.6119566	648.7974072	56.5405186
H09	0	1	0	51	13077.19152	235.7886267	713.4987159	90.37600723
H09	1	1	0	2	17105.18848	117.7981893	740.6676025	101.3029728
H09	0	0	1	65	779.8550518	31.36956487	3562.064149	105.5393191
H09	1	0	1	2	5676.606445	80.3367216	3950.197266	32.01867894
H09	0	1	1	733	12789.12842	269.2815335	3860.414612	148.8846133
H09	1	1	1	11	16877.7516	440.633047	3934.300138	166.7542393
H10	0	0	0	15842	807.3481308	31.29675655	704.7709448	39.22593834
H10	1	0	0	262	5478.443399	224.6870259	642.4474841	59.16665903
H10	0	1	0	62	13040.6623	304.7802648	719.657643	92.61477005
H10	0	0	1	81	785.5055489	39.58551404	3601.242778	89.7560721
H10	1	0	1	1	3594.453613	0	3594.994629	0
H10	0	1	1	725	12859.80921	263.1129461	3905.351688	147.467013
H10	1	1	1	10	16970.61973	480.8469625	3857.067773	166.9941243
H11	0	0	0	14291	807.9710705	32.38631368	702.9471814	39.58486391
H11	0	1	0	136	13008.47151	303.4563288	732.4405446	91.76186681
H11	0	0	1	152	787.1171377	50.83489058	3580.068963	111.4325629
H11	0	1	1	1117	12732.67284	329.8225739	3864.182535	142.6881644
H11	1	1	1	1	14914.60449	0	4685.157227	0
H12	0	0	0	15429	799.0231372	31.00967233	697.4444437	39.08414849
H12	1	0	0	436	5332.534902	265.5461795	644.9494609	56.7815778
H12	0	1	0	135	12922.90775	223.9125565	717.7674927	91.6002128
H12	1	1	0	3	17327.31901	643.5406724	752.3924967	122.8957553
H12	0	0	1	129	774.0019347	33.87353634	3539.60961	100.0650995
H12	1	0	1	2	6930.02832	60.34369169	3593.947998	171.7188793
H12	0	1	1	1405	12697.64722	347.0951784	3853.977058	150.2323523
H12	1	1	1	45	16749.99514	431.7700296	3916.740191	132.2538313
