# Supplementary material for: HIV reservoir quantification by five-target multiplex droplet digital PCR
Source: STAR Protoc. 2021 Oct 11;2(4):100885. doi: 10.1016/j.xpro.2021.100885 (PMC8517383; doi:10.1016/j.xpro.2021.100885)
Supplement: Data S2. Data analysis example (R method), related to quantification and statistical analysis steps 8–31 [file mmc3.zip › data_S2_R_analysis_example_workflow/002-input_data/05302019_PTID1308_plate_layout_CL.csv]

Assay	1	2	3	4	5	6	7	8	9	10	11	12
A	assay1	assay1	assay1	assay1	assay1	assay1	assay1	assay1	assay1	assay1	assay1	assay1
B	assay1	assay1	assay1	assay1	assay1	assay1	assay1	assay1	assay1	assay1	assay1	assay1
C	assay1	assay1	assay1	assay1	assay1	assay1	assay1	assay1	assay1	assay1	assay1	assay1
D	assay2	assay2	assay2	assay2	assay2	assay2	assay2	assay2	assay2	assay2	assay2	assay2
E	assay2	assay2	assay2	assay2	assay2	assay2	assay2	assay2	assay2	assay2	assay2	assay2
F	assay2	assay2	assay2	assay2	assay2	assay2	assay2	assay2	assay2	assay2	assay2	assay2
G	RPP30_deltaD	RPP30_deltaD	RPP30_deltaD	RPP30_deltaD	RPP30_deltaD	RPP30_deltaD	RPP30_deltaD	RPP30_deltaD	RPP30_deltaD	RPP30_deltaD	RPP30_deltaD	RPP30_deltaD
H	RPP30_deltaD	RPP30_deltaD	RPP30_deltaD	RPP30_deltaD	RPP30_deltaD	RPP30_deltaD	RPP30_deltaD	RPP30_deltaD	RPP30_deltaD	RPP30_deltaD	RPP30_deltaD	RPP30_deltaD
Dilution	1	2	3	4	5	6	7	8	9	10	11	12
A	1	1	1	1	1	1	1	1	1	1	1	1
B	1	1	1	1	1	1	1	1	1	1	1	1
C	1	1	1	1	1	1	1	1	1	1	1	1
D	1	1	1	1	1	1	1	1	1	1	1	1
E	1	1	1	1	1	1	1	1	1	1	1	1
F	1	1	1	1	1	1	1	1	1	1	1	1
G	2	2	100	100	100	100	100	100	100	100	100	100
H	2	2	100	100	100	100	100	100	100	100	100	100
SampleID	1	2	3	4	5	6	7	8	9	10	11	12
A	05302019_PTID1308_P1	05302019_PTID1308_P2	1308_1	1308_2	1308_3	1308_4	1308_5	1308_6	1308_7	1308_8	05302019_PTID1308_Pos C	05302019_PTID1308_Neg C
B	05302019_PTID1308_P1	05302019_PTID1308_P2	1308_1	1308_2	1308_3	1308_4	1308_5	1308_6	1308_7	1308_8	05302019_PTID1308_Pos C	05302019_PTID1308_Neg C
C	05302019_PTID1308_P1	05302019_PTID1308_P2	1308_1	1308_2	1308_3	1308_4	1308_5	1308_6	1308_7	1308_8	05302019_PTID1308_Pos C	05302019_PTID1308_Neg C
D	05302019_PTID1308_P1	05302019_PTID1308_P2	1308_1	1308_2	1308_3	1308_4	1308_5	1308_6	1308_7	1308_8	05302019_PTID1308_Pos C	05302019_PTID1308_Neg C
E	05302019_PTID1308_P1	05302019_PTID1308_P2	1308_1	1308_2	1308_3	1308_4	1308_5	1308_6	1308_7	1308_8	05302019_PTID1308_Pos C	05302019_PTID1308_Neg C
F	05302019_PTID1308_P1	05302019_PTID1308_P2	1308_1	1308_2	1308_3	1308_4	1308_5	1308_6	1308_7	1308_8	05302019_PTID1308_Pos C	05302019_PTID1308_Neg C
G	05302019_PTID1308_P1	05302019_PTID1308_P2	1308_1	1308_2	1308_3	1308_4	1308_5	1308_6	1308_7	1308_8	05302019_PTID1308_Pos C	05302019_PTID1308_Neg C
H	05302019_PTID1308_P1	05302019_PTID1308_P2	1308_1	1308_2	1308_3	1308_4	1308_5	1308_6	1308_7	1308_8	05302019_PTID1308_Pos C	05302019_PTID1308_Neg C
Draw date	1	2	3	4	5	6	7	8	9	10	11	12
A	5/30/2019	5/30/2019	10/18/2004	6/16/2005	7/13/2006	8/11/2009	3/18/2010	11/10/2010	6/21/2011	7/2/2012	5/21/2019	5/21/2019
B	5/30/2019	5/30/2019	10/18/2004	6/16/2005	7/13/2006	8/11/2009	3/18/2010	11/10/2010	6/21/2011	7/2/2012	5/21/2019	5/21/2019
C	5/30/2019	5/30/2019	10/18/2004	6/16/2005	7/13/2006	8/11/2009	3/18/2010	11/10/2010	6/21/2011	7/2/2012	5/21/2019	5/21/2019
D	5/30/2019	5/30/2019	10/18/2004	6/16/2005	7/13/2006	8/11/2009	3/18/2010	11/10/2010	6/21/2011	7/2/2012	5/21/2019	5/21/2019
E	5/30/2019	5/30/2019	10/18/2004	6/16/2005	7/13/2006	8/11/2009	3/18/2010	11/10/2010	6/21/2011	7/2/2012	5/21/2019	5/21/2019
F	5/30/2019	5/30/2019	10/18/2004	6/16/2005	7/13/2006	8/11/2009	3/18/2010	11/10/2010	6/21/2011	7/2/2012	5/21/2019	5/21/2019
G	5/30/2019	5/30/2019	10/18/2004	6/16/2005	7/13/2006	8/11/2009	3/18/2010	11/10/2010	6/21/2011	7/2/2012	5/21/2019	5/21/2019
H	5/30/2019	5/30/2019	10/18/2004	6/16/2005	7/13/2006	8/11/2009	3/18/2010	11/10/2010	6/21/2011	7/2/2012	5/21/2019	5/21/2019
ExperimentID	1	2	3	4	5	6	7	8	9	10	11	12
A	05302019_PTID1308	05302019_PTID1308	05302019_PTID1308	05302019_PTID1308	05302019_PTID1308	05302019_PTID1308	05302019_PTID1308	05302019_PTID1308	05302019_PTID1308	05302019_PTID1308	05302019_PTID1308	05302019_PTID1308
B	05302019_PTID1308	05302019_PTID1308	05302019_PTID1308	05302019_PTID1308	05302019_PTID1308	05302019_PTID1308	05302019_PTID1308	05302019_PTID1308	05302019_PTID1308	05302019_PTID1308	05302019_PTID1308	05302019_PTID1308
C	05302019_PTID1308	05302019_PTID1308	05302019_PTID1308	05302019_PTID1308	05302019_PTID1308	05302019_PTID1308	05302019_PTID1308	05302019_PTID1308	05302019_PTID1308	05302019_PTID1308	05302019_PTID1308	05302019_PTID1308
D	05302019_PTID1308	05302019_PTID1308	05302019_PTID1308	05302019_PTID1308	05302019_PTID1308	05302019_PTID1308	05302019_PTID1308	05302019_PTID1308	05302019_PTID1308	05302019_PTID1308	05302019_PTID1308	05302019_PTID1308
E	05302019_PTID1308	05302019_PTID1308	05302019_PTID1308	05302019_PTID1308	05302019_PTID1308	05302019_PTID1308	05302019_PTID1308	05302019_PTID1308	05302019_PTID1308	05302019_PTID1308	05302019_PTID1308	05302019_PTID1308
F	05302019_PTID1308	05302019_PTID1308	05302019_PTID1308	05302019_PTID1308	05302019_PTID1308	05302019_PTID1308	05302019_PTID1308	05302019_PTID1308	05302019_PTID1308	05302019_PTID1308	05302019_PTID1308	05302019_PTID1308
G	05302019_PTID1308	05302019_PTID1308	05302019_PTID1308	05302019_PTID1308	05302019_PTID1308	05302019_PTID1308	05302019_PTID1308	05302019_PTID1308	05302019_PTID1308	05302019_PTID1308	05302019_PTID1308	05302019_PTID1308
H	05302019_PTID1308	05302019_PTID1308	05302019_PTID1308	05302019_PTID1308	05302019_PTID1308	05302019_PTID1308	05302019_PTID1308	05302019_PTID1308	05302019_PTID1308	05302019_PTID1308	05302019_PTID1308	05302019_PTID1308
