# Supplementary material for: HIV reservoir quantification by five-target multiplex droplet digital PCR
Source: STAR Protoc. 2021 Oct 11;2(4):100885. doi: 10.1016/j.xpro.2021.100885 (PMC8517383; doi:10.1016/j.xpro.2021.100885)
Supplement: Data S2. Data analysis example (R method), related to quantification and statistical analysis steps 8–31 [file mmc3.zip › data_S2_R_analysis_example_workflow/002-input_data/05302019_PTID1308_well_data.csv]

Well	Sample	Target	Conc(copies/�L)	Status	Experiment	SampleType	TargetType	Supermix	DyeName(s)	Copies/20�LWell	TotalConfMax	TotalConfMin	PoissonConfMax	PoissonConfMin	Accepted Droplets	Positives	Negatives	Ch1+Ch2+	Ch1+Ch2-	Ch1-Ch2+	Ch1-Ch2-	Linkage	CNV	TotalCNVMax	TotalCNVMin	PoissonCNVMax	PoissonCNVMin	ReferenceCopies	UnknownCopies	Threshold1	Threshold2	Threshold3	ReferenceUsed	Ratio	TotalRatioMax	TotalRatioMin	PoissonRatioMax	PoissonRatioMin	Fractional Abundance	TotalFractionalAbundanceMax	TotalFractionalAbundanceMin	PoissonFractionalAbundanceMax	PoissonFractionalAbundanceMin	MeanAmplitudeOfPositives	MeanAmplitudeOfNegatives	MeanAmplitudeTotal	ExperimentComments	MergedWells	TotalConfidenceMax68
A01	P1	pol late	339.217926	Manual	DQ	Unknown	Unknown	ddPCR Supermix for Probes (no dUTP)	FAM Lo	6784.358398			349.6940918	328.8342285	16336	4092	12244													5375	8775	11975	env	0.94751559			0.988255234	0.906775947	48.65252916			49.72665542	47.57840289	10808.3576	4767.795514	6280.894194
A01	P1	tat	448.9095154	Manual	DQ	Unknown	Unknown	ddPCR Supermix for Probes (no dUTP)	FAM Hi	8978.19043			461.2711792	436.6763916	16336	5182	11154													5375	8775	11975	env	1.253910044			1.30490164	1.202918448	55.63265701			56.63640674	54.62890727	11862.14547	3687.919106	6280.894194
A01	P1	env	358.0077515	Manual	DQ	Unknown	Unknown	ddPCR Supermix for Probes (no dUTP)	HEX Hi	7160.155273			368.8168945	347.2970581	16336	4286	12050													1775														2745.817254	871.7302014	1363.425666
A02	P2	pol late	28.86590195	Manual	DQ	Unknown	Unknown	ddPCR Supermix for Probes (no dUTP)	FAM Lo	577.3180542			31.64987946	26.08849907	17081	414	16667													5375	8775	11975	env	1.575199028			1.818369973	1.332028083	61.16804996			64.8348741	57.50122581	9388.283558	3124.455801	3276.275056
A02	P2	tat	30.84399605	Manual	DQ	Unknown	Unknown	ddPCR Supermix for Probes (no dUTP)	FAM Hi	616.8799438			33.72311401	27.97190666	17081	442	16639													5375	8775	11975	env	1.683142715			1.93975316	1.426532271	62.7302717			66.29467454	59.16586885	11470.55921	3058.601302	3276.275056
A02	P2	env	18.32524109	Manual	DQ	Unknown	Unknown	ddPCR Supermix for Probes (no dUTP)	HEX Hi	366.5048218			20.53791046	16.11672592	17081	264	16817													1775														2624.848733	806.1263533	834.2361073
A03	1308-1	pol late	3.303962231	Manual	DQ	Unknown	Unknown	ddPCR Supermix for Probes (no dUTP)	FAM Lo	66.07924652			4.473700047	2.35895133	13550	38	13512													5375	8775	11975	env	1.02706497			1.495066284	0.559063656	50.66759009			62.05727567	39.2779045	13080.35014	3350.467587	3377.754342
A03	1308-1	tat	3.216897011	Manual	DQ	Unknown	Unknown	ddPCR Supermix for Probes (no dUTP)	FAM Hi	64.3379364			4.372691631	2.285787582	13550	37	13513													5375	8775	11975	env	1			1.4587228	0.5412772	50			61.46807	38.53193	13374.05434	3350.383433	3377.754342
A03	1308-1	env	3.216897011	Manual	DQ	Unknown	Unknown	ddPCR Supermix for Probes (no dUTP)	HEX Hi	64.3379364			4.372691631	2.285787582	13550	37	13513													1775														2922.480099	872.7075552	878.3047201
A04	1308-2	pol late	2.758116245	Manual	DQ	Unknown	Unknown	ddPCR Supermix for Probes (no dUTP)	FAM Lo	55.162323			3.694182634	1.995691419	17509	41	17468													5375	8775	11975	env	1.64075073			2.462893546	0.818607913	62.13198055			73.92140082	50.34256027	11042.5282	3355.244698	3373.245648
A04	1308-2	tat	2.08480835	Manual	DQ	Unknown	Unknown	ddPCR Supermix for Probes (no dUTP)	FAM Hi	41.69616699			2.910741329	1.432471633	17509	31	17478													5375	8775	11975	env	1.240212709			1.89877068	0.581654739	55.36138171			68.48384895	42.23891448	13209.67084	3355.79919	3373.245648
A04	1308-2	env	1.681008697	Manual	DQ	Unknown	Unknown	ddPCR Supermix for Probes (no dUTP)	HEX Hi	33.62017441			2.432321787	1.103277802	17509	25	17484													1775														2940.491455	890.2258975	893.1533427
A05	1308-3	pol late	1.08114934	Manual	DQ	Unknown	Unknown	ddPCR Supermix for Probes (no dUTP)	FAM Lo	21.62298584			1.728873134	0.619953632	16330	15	16315													5375	8775	11975	env	1.071461415			1.862643724	0.280279106	51.72490335			70.16328804	33.28651866	11974.81842	3194.514318	3202.579508
A05	1308-3	tat	1.153261304	Manual	DQ	Unknown	Unknown	ddPCR Supermix for Probes (no dUTP)	FAM Hi	23.0652256			1.818774819	0.674232304	16330	16	16314													5375	8775	11975	env	1.142927201			1.973798262	0.312056139	53.33485898			71.42820123	35.24151674	12710.52197	3193.254568	3202.579508
A05	1308-3	env	1.009041786	Manual	DQ	Unknown	Unknown	ddPCR Supermix for Probes (no dUTP)	HEX Hi	20.18083572			1.638401151	0.566254139	16330	14	16316													1775														2844.828727	866.3092534	868.0054734
A06	1308-4	pol late	1.852773428	Manual	DQ	Unknown	Unknown	ddPCR Supermix for Probes (no dUTP)	FAM Lo	37.05546951			2.721116543	1.192609787	14616	23	14593													5375	8775	11975	env	1.150118189			1.846161612	0.454074766	53.49092877			68.54700025	38.43485728	11534.15663	3418.377789	3431.148925
A06	1308-4	tat	1.852773428	Manual	DQ	Unknown	Unknown	ddPCR Supermix for Probes (no dUTP)	FAM Hi	37.05546951			2.721116543	1.192609787	14616	23	14593													5375	8775	11975	env	1.150118189			1.846161612	0.454074766	53.49092877			68.54700025	38.43485728	12553.58169	3416.771075	3431.148925
A06	1308-4	env	1.610941768	Manual	DQ	Unknown	Unknown	ddPCR Supermix for Probes (no dUTP)	HEX Hi	32.21883392			2.428452015	1.00166595	14616	20	14596													1775														2757.040045	892.6938298	895.244933
A07	1308-5	pol late	1.903243423	Manual	DQ	Unknown	Unknown	ddPCR Supermix for Probes (no dUTP)	FAM Lo	38.06486893			2.753998518	1.24909389	15466	25	15441													5375	8775	11975	env	1.316044994			2.108845192	0.523244797	56.82294591			71.60278701	42.0431048	11222.56664	3091.896433	3105.039247
A07	1308-5	tat	1.674691558	Manual	DQ	Unknown	Unknown	ddPCR Supermix for Probes (no dUTP)	FAM Hi	33.49383163			2.479467154	1.066578984	15466	22	15444													5375	8775	11975	env	1.158007124			1.87610279	0.439911458	53.66095001			69.08067249	38.24122753	12424.97812	3091.762981	3105.039247
A07	1308-5	env	1.446184158	Manual	DQ	Unknown	Unknown	ddPCR Supermix for Probes (no dUTP)	HEX Hi	28.92368317			2.20187521	0.887213469	15466	19	15447													1775														2793.36598	859.7003689	862.0758795
A08	1308-6	pol late	1.434982896	Manual	DQ	Unknown	Unknown	ddPCR Supermix for Probes (no dUTP)	FAM Lo	28.69965744			2.163116693	0.89228183	16407	20	16387													5375	8775	11975	env	1.333536692			2.237082953	0.42999043	57.14659197			73.73944726	40.55373669	10462.96418	3130.903364	3139.841087
A08	1308-6	tat	1.219623923	Manual	DQ	Unknown	Unknown	ddPCR Supermix for Probes (no dUTP)	FAM Hi	24.39247894			1.899143934	0.725667298	16407	17	16390													5375	8775	11975	env	1.133402535			1.930375314	0.336429757	53.1265205			70.63699336	35.61604763	12459.55159	3130.174517	3139.841087
A08	1308-6	env	1.07607305	Manual	DQ	Unknown	Unknown	ddPCR Supermix for Probes (no dUTP)	HEX Hi	21.52146149			1.720753312	0.617043376	16407	15	16392													1775														2774.508651	868.8411058	870.5833507
A09	1308-7	pol late	1.089291096	Manual	DQ	Unknown	Unknown	ddPCR Supermix for Probes (no dUTP)	FAM Lo	21.78582191			1.741896272	0.624621332	16208	15	16193													5375	8775	11975	env	1.500231578			2.721265653	0.279197504	60.00370491			79.53663121	40.4707786	11509.46836	3008.399493	3016.266968
A09	1308-7	tat	0.871352196	Manual	DQ	Unknown	Unknown	ddPCR Supermix for Probes (no dUTP)	FAM Hi	17.42704391			1.466638803	0.464277744	16208	12	16196													5375	8775	11975	env	1.200074144			2.225590296	0.174557993	54.5469864			75.73390853	33.36006428	12936.46956	3008.916855	3016.266968
A09	1308-7	env	0.726081967	Manual	DQ	Unknown	Unknown	ddPCR Supermix for Probes (no dUTP)	HEX Hi	14.52163887			1.279221416	0.361460179	16208	10	16198													1775														2894.830811	852.7506384	854.0105595
A10	1308-8	pol late	0.821270943	Manual	DQ	Unknown	Unknown	ddPCR Supermix for Probes (no dUTP)	FAM Lo	16.42541885			1.412268639	0.424002856	15763	11	15752													5375	8775	11975	env	1.222299824			2.320784169	0.123815478	55.00157137			77.24432589	32.75881686	11977.0392	2970.141221	2976.426566
A10	1308-8	tat	0.746586263	Manual	DQ	Unknown	Unknown	ddPCR Supermix for Probes (no dUTP)	FAM Hi	14.9317255			1.315354943	0.371666074	15763	10	15753													5375	8775	11975	env	1.111146408			2.132609127	0.089683688	52.63237091			75.55085114	29.71389067	13104.13701	2969.997498	2976.426566
A10	1308-8	env	0.671906292	Manual	DQ	Unknown	Unknown	ddPCR Supermix for Probes (no dUTP)	HEX Hi	13.43812561			1.217477918	0.320376784	15763	9	15754													1775														2985.200955	862.2501098	863.462224
A11	POS	pol late	2.023165703	Manual	DQ	Unknown	Unknown	ddPCR Supermix for Probes (no dUTP)	FAM Lo	40.46331406			2.889169455	1.350639224	15714	27	15687													5375	8775	11975	env	0.899913962			1.371437208	0.428390716	47.36603762			60.42880639	34.30326884	13272.76859	3151.335398	3168.726177
A11	POS	tat	2.023165703	Manual	DQ	Unknown	Unknown	ddPCR Supermix for Probes (no dUTP)	FAM Hi	40.46331406			2.889169455	1.350639224	15714	27	15687													5375	8775	11975	env	0.899913962			1.371437208	0.428390716	47.36603762			60.42880639	34.30326884	13272.76859	3151.335398	3168.726177
A11	POS	env	2.248176813	Manual	DQ	Unknown	Unknown	ddPCR Supermix for Probes (no dUTP)	HEX Hi	44.96353531			3.155407906	1.534439921	15714	30	15684													1775														2828.276383	885.7187717	889.4273582
A12	NEG	pol late	0.158800095	Manual	DQ	Unknown	Unknown	ddPCR Supermix for Probes (no dUTP)	FAM Lo	3.176002026			0.758622646	0.006669173	7409	1	7408													5375	8775	11975	env						100			249.8202009	0	7139.499512	2877.709234	2878.284452
A12	NEG	tat	0.158800095	Manual	DQ	Unknown	Unknown	ddPCR Supermix for Probes (no dUTP)	FAM Hi	3.176002026			0.758622646	0.006669173	7409	1	7408													5375	8775	11975	env						100			249.8202009	0	8799.091797	2877.485207	2878.284452
A12	NEG	env	0	Manual	DQ	Unknown	Unknown	ddPCR Supermix for Probes (no dUTP)	HEX Hi	0			0.475829244	0	7409	0	7409													1775														0	808.8169783	808.8169783
B01	P1	pol late	355.5551758	Manual	DQ	Unknown	Unknown	ddPCR Supermix for Probes (no dUTP)	FAM Lo	7111.103516			366.8061829	344.4107971	14964	3903	11061													5375	8775	11975	env	0.989034723			1.032983242	0.945086204	49.72435681			50.83521729	48.61349633	10859.5958	4810.993963	6388.626478
B01	P1	tat	456.4430542	Manual	DQ	Unknown	Unknown	ddPCR Supermix for Probes (no dUTP)	FAM Hi	9128.861328			469.4929199	443.5363159	14964	4812	10152													5375	8775	11975	env	1.269670814			1.323405973	1.215935655	55.94074728			56.98386372	54.89763084	11990.84088	3733.20334	6388.626478
B01	P1	env	359.4971619	Manual	DQ	Unknown	Unknown	ddPCR Supermix for Probes (no dUTP)	HEX Hi	7189.943359			370.8206482	348.2816467	14964	3940	11024													1775														2752.673673	877.529347	1371.252192
B02	P2	pol late	30.22512054	Manual	DQ	Unknown	Unknown	ddPCR Supermix for Probes (no dUTP)	FAM Lo	604.5024414			33.1762619	27.28136444	15928	404	15524													5375	8775	11975	env	1.548996054			1.789826034	1.308166075	60.76886826			64.4754384	57.06229813	9579.414089	3120.161242	3283.994627
B02	P2	tat	30.30090904	Manual	DQ	Unknown	Unknown	ddPCR Supermix for Probes (no dUTP)	FAM Hi	606.0181885			33.25579834	27.35342026	15928	405	15523													5375	8775	11975	env	1.552880111			1.794196672	1.31156355	60.82855612			64.53132229	57.12578995	11732.05814	3063.581966	3283.994627
B02	P2	env	19.51271629	Manual	DQ	Unknown	Unknown	ddPCR Supermix for Probes (no dUTP)	HEX Hi	390.2543335			21.87789726	17.1522789	15928	262	15666													1775														2617.607198	808.2593111	838.0213117
B03	1308-1	pol late	2.330799341	Manual	DQ	Unknown	Unknown	ddPCR Supermix for Probes (no dUTP)	FAM Lo	46.61598587			3.238072395	1.611546516	16168	32	16136													5375	8775	11975	env	0.914200779			1.355465825	0.472935734	47.75887615			59.80159504	35.71615725	13278.00729	3334.883931	3354.563542
B03	1308-1	tat	2.768338919	Manual	DQ	Unknown	Unknown	ddPCR Supermix for Probes (no dUTP)	FAM Hi	55.36677933			3.748142242	1.976657391	16168	38	16130													5375	8775	11975	env	1.085815305			1.587650064	0.583980546	52.05711658			63.59188924	40.52234392	12937.36274	3331.987821	3354.563542
B03	1308-1	env	2.549548626	Manual	DQ	Unknown	Unknown	ddPCR Supermix for Probes (no dUTP)	HEX Hi	50.99097443			3.493918896	1.793286085	16168	35	16133													1775														2855.396565	870.022877	874.3207542
B04	1308-2	pol late	1.987058043	Manual	DQ	Unknown	Unknown	ddPCR Supermix for Probes (no dUTP)	FAM Lo	39.74116135			2.788792372	1.356267214	17777	30	17747													5375	8775	11975	env	1			1.509772856	0.490227144	50			62.74432139	37.25567861	13751.42982	3330.858307	3348.443791
B04	1308-2	tat	2.451188326	Manual	DQ	Unknown	Unknown	ddPCR Supermix for Probes (no dUTP)	FAM Hi	49.02376556			3.331482887	1.74187243	17777	37	17740													5375	8775	11975	env	1.23357661			1.831669467	0.635483754	55.22875753			67.21731444	43.24020062	13088.22221	3328.129709	3348.443791
B04	1308-2	env	1.987058043	Manual	DQ	Unknown	Unknown	ddPCR Supermix for Probes (no dUTP)	HEX Hi	39.74116135			2.788792372	1.356267214	17777	30	17747													1775														2930.626514	888.8935178	892.3390929
B05	1308-3	pol late	1.472648382	Manual	DQ	Unknown	Unknown	ddPCR Supermix for Probes (no dUTP)	FAM Lo	29.4529686			2.199342966	0.927132785	16787	21	16766													5375	8775	11975	env	1.400250433			2.339126151	0.461374715	58.33768067			74.63420517	42.04115617	12355.22875	3207.97482	3219.417742
B05	1308-3	tat	1.332316637	Manual	DQ	Unknown	Unknown	ddPCR Supermix for Probes (no dUTP)	FAM Hi	26.64633179			2.028455973	0.817372739	16787	19	16768													5375	8775	11975	env	1.26681764			2.134909318	0.398725962	55.88529123			72.77928874	38.99129373	13209.55155	3208.097815	3219.417742
B05	1308-3	env	1.051703572	Manual	DQ	Unknown	Unknown	ddPCR Supermix for Probes (no dUTP)	HEX Hi	21.03407097			1.681773543	0.603072047	16787	15	16772													1775														2849.569857	867.3309406	869.1021673
B06	1308-4	pol late	1.618943334	Manual	DQ	Unknown	Unknown	ddPCR Supermix for Probes (no dUTP)	FAM Lo	32.3788681			2.417903185	1.019212008	15271	21	15250													5375	8775	11975	env	0.874913882			1.39218584	0.357641924	46.66421698			61.37908211	31.94935184	12485.39507	3426.768148	3439.225169
B06	1308-4	tat	1.85040307	Manual	DQ	Unknown	Unknown	ddPCR Supermix for Probes (no dUTP)	FAM Hi	37.00806046			2.696929932	1.203047872	15271	24	15247													5375	8775	11975	env	1			1.570867046	0.429132954	50			64.27167615	35.72832385	12848.80025	3424.413743	3439.225169
B06	1308-4	env	1.85040307	Manual	DQ	Unknown	Unknown	ddPCR Supermix for Probes (no dUTP)	HEX Hi	37.00806046			2.696929932	1.203047872	15271	24	15247													1775														2800.873703	889.9020323	892.9053275
B07	1308-5	pol late	2.141504049	Manual	DQ	Unknown	Unknown	ddPCR Supermix for Probes (no dUTP)	FAM Lo	42.83008194			3.005633116	1.461653948	16496	30	16466													5375	8775	11975	env	0.967712634			1.457017092	0.478408176	49.17957111			61.8169156	36.54222663	13027.51746	3165.709527	3183.644435
B07	1308-5	tat	2.284409523	Manual	DQ	Unknown	Unknown	ddPCR Supermix for Probes (no dUTP)	FAM Hi	45.68819046			3.173601151	1.579481721	16496	32	16464													5375	8775	11975	env	1.032289413			1.54579412	0.518784706	50.7944098			63.22733497	38.36148464	13181.38602	3164.212478	3183.644435
B07	1308-5	env	2.212954521	Manual	DQ	Unknown	Unknown	ddPCR Supermix for Probes (no dUTP)	HEX Hi	44.25909042			3.089721441	1.520494938	16496	31	16465													1775														2885.353496	872.1343933	875.9177221
B08	1308-6	pol late	2.212879419	Manual	DQ	Unknown	Unknown	ddPCR Supermix for Probes (no dUTP)	FAM Lo	44.25758743			3.045674324	1.548057675	18093	34	18059													5375	8775	11975	env	2.26785829			3.661227058	0.874489523	69.39891785			82.44678845	56.35104725	10072.95897	3215.49186	3228.378274
B08	1308-6	tat	1.431387901	Manual	DQ	Unknown	Unknown	ddPCR Supermix for Probes (no dUTP)	FAM Hi	28.62775803			2.119138241	0.91165781	18093	22	18071													5375	8775	11975	env	1.466950657			2.440992745	0.49290857	59.46412641			75.46916762	43.4590852	12980.15985	3216.506258	3228.378274
B08	1308-6	env	0.97575736	Manual	DQ	Unknown	Unknown	ddPCR Supermix for Probes (no dUTP)	HEX Hi	19.51514816			1.560298204	0.559530377	18093	15	18078													1775														2976.657015	886.4995825	888.2324273
B09	1308-7	pol late	0.820364177	Manual	DQ	Unknown	Unknown	ddPCR Supermix for Probes (no dUTP)	FAM Lo	16.40728378			1.380796671	0.437114567	17215	12	17203													5375	8775	11975	env	1.500174286			2.870970683	0.12937789	60.00278839			81.93247299	38.07310378	10692.2725	3054.637637	3059.961576
B09	1308-7	tat	0.478476256	Manual	DQ	Unknown	Unknown	ddPCR Supermix for Probes (no dUTP)	FAM Hi	9.569524765			0.931977928	0.203260273	17215	7	17208													5375	8775	11975	env	0.874974549			1.785967129	0	46.66594272			72.57932402	20.75256142	13386.25879	3055.760967	3059.961576
B09	1308-7	env	0.546845913	Manual	DQ	Unknown	Unknown	ddPCR Supermix for Probes (no dUTP)	HEX Hi	10.93691826			1.024108291	0.247552991	17215	8	17207													1775														2886.787781	864.6269782	865.5666986
B10	1308-8	pol late	1.233700633	Manual	DQ	Unknown	Unknown	ddPCR Supermix for Probes (no dUTP)	FAM Lo	24.67401314			1.898653507	0.745891571	17174	18	17156													5375	8775	11975	env	1.285864024			2.195567526	0.376160523	56.2528659			73.66287833	38.84285348	11027.01649	3009.469292	3017.87245
B10	1308-8	tat	1.027994037	Manual	DQ	Unknown	Unknown	ddPCR Supermix for Probes (no dUTP)	FAM Hi	20.55988121			1.643849969	0.58947897	17174	15	17159													5375	8775	11975	env	1.071459731			1.862620475	0.280298988	51.72486412			70.1627762	33.28695205	12770.52461	3009.346908	3017.87245
B10	1308-8	env	0.959433198	Manual	DQ	Unknown	Unknown	ddPCR Supermix for Probes (no dUTP)	HEX Hi	19.18866348			1.557830215	0.538419783	17174	14	17160													1775														2863.402605	868.8569714	870.4828966
B11	POS	pol late	2.226201773	Manual	DQ	Unknown	Unknown	ddPCR Supermix for Probes (no dUTP)	FAM Lo	44.52403641			3.14185524	1.508828163	15340	29	15311													5375	8775	11975	env	1.074144213			1.64161745	0.506670975	51.78734468			64.97803385	38.59665552	12920.13115	3176.978758	3195.398016
B11	POS	tat	2.30304265	Manual	DQ	Unknown	Unknown	ddPCR Supermix for Probes (no dUTP)	FAM Hi	46.06085205			3.232444763	1.571875691	15340	30	15310													5375	8775	11975	env	1.11122			1.69347422	0.52896578	52.63402204			65.6971043	39.57093978	13085.02067	3176.019265	3195.398016
B11	POS	env	2.072535276	Manual	DQ	Unknown	Unknown	ddPCR Supermix for Probes (no dUTP)	HEX Hi	41.45070648			2.959697962	1.383587956	15340	27	15313													1775														2913.224157	893.777733	897.3321693
B12	NEG	pol late	0.428040951	Manual	DQ	Unknown	Unknown	ddPCR Supermix for Probes (no dUTP)	FAM Lo	8.560818672			0.875081956	0.167630821	16494	6	16488													5375	8775	11975	env						100			124.9643938	75.03560619	6132.081868	3234.190587	3235.244749
B12	NEG	tat	0	Manual	DQ	Unknown	Unknown	ddPCR Supermix for Probes (no dUTP)	FAM Hi	0			0.213715658	0	16494	0	16494													5375	8775	11975	env											0	3235.244749	3235.244749
B12	NEG	env	0	Manual	DQ	Unknown	Unknown	ddPCR Supermix for Probes (no dUTP)	HEX Hi	0			0.213715658	0	16494	0	16494													1775														0	902.0497478	902.0497478
C01	P1	pol late	354.8058777	Manual	DQ	Unknown	Unknown	ddPCR Supermix for Probes (no dUTP)	FAM Lo	7096.117676			366.0779114	343.6408081	14872	3872	11000													5375	8775	11975	env	0.968320376			1.011330235	0.925310517	49.19526251			50.30539916	48.08512585	10906.19828	4782.393221	6376.756669
C01	P1	tat	458.7288818	Manual	DQ	Unknown	Unknown	ddPCR Supermix for Probes (no dUTP)	FAM Hi	9174.578125			471.8590393	445.7436218	14872	4802	10070													5375	8775	11975	env	1.251942404			1.304811907	1.1990729	55.59389093			56.63642599	54.55135586	12004.08357	3693.298499	6376.756669
C01	P1	env	366.4137268	Manual	DQ	Unknown	Unknown	ddPCR Supermix for Probes (no dUTP)	HEX Hi	7328.274414			377.8994751	355.0390625	14872	3980	10892													1775														2746.550632	881.6673459	1380.741813
C02	P2	pol late	29.77844048	Manual	DQ	Unknown	Unknown	ddPCR Supermix for Probes (no dUTP)	FAM Lo	595.5687866			32.63674927	26.92706299	16724	418	16306													5375	8775	11975	env	1.504557527			1.732538883	1.27657617	60.07278773			63.70722611	56.43834935	9647.550954	3106.099337	3269.596513
C02	P2	tat	30.93340111	Manual	DQ	Unknown	Unknown	ddPCR Supermix for Probes (no dUTP)	FAM Hi	618.6680298			33.84739685	28.0266037	16724	434	16290													5375	8775	11975	env	1.562911983			1.797981875	1.327842091	60.98188285			64.56061854	57.40314716	11687.62206	3045.322536	3269.596513
C02	P2	env	19.79215813	Manual	DQ	Unknown	Unknown	ddPCR Supermix for Probes (no dUTP)	HEX Hi	395.8431702			22.11693382	17.47196579	16724	279	16445													1775														2642.89485	807.1083173	837.7340314
C03	1308-1	pol late	2.299904585	Manual	DQ	Unknown	Unknown	ddPCR Supermix for Probes (no dUTP)	FAM Lo	45.99809265			3.179935694	1.59976995	16897	33	16864													5375	8775	11975	env	1.10009779			1.647896186	0.552299394	52.38316974			64.80374528	39.96259421	12223.97072	3328.846735	3346.218996
C03	1308-1	tat	2.090636492	Manual	DQ	Unknown	Unknown	ddPCR Supermix for Probes (no dUTP)	FAM Hi	41.81272888			2.934214592	1.426944852	16897	30	16867													5375	8775	11975	env	1			1.509797212	0.490202788	50			62.74493029	37.25506971	13190.42848	3328.709879	3346.218996
C03	1308-1	env	2.090636492	Manual	DQ	Unknown	Unknown	ddPCR Supermix for Probes (no dUTP)	HEX Hi	41.81272888			2.934214592	1.426944852	16897	30	16867													1775														2792.363623	869.6506284	873.0643344
C04	1308-2	pol late	2.476491451	Manual	DQ	Unknown	Unknown	ddPCR Supermix for Probes (no dUTP)	FAM Lo	49.52983093			3.379574537	1.751027465	17120	36	17084													5375	8775	11975	env	1.125131649			1.664539369	0.585723929	52.9440917			64.88797303	41.00021037	12817.41119	3338.11038	3358.043489
C04	1308-2	tat	2.476491451	Manual	DQ	Unknown	Unknown	ddPCR Supermix for Probes (no dUTP)	FAM Hi	49.52983093			3.379574537	1.751027465	17120	36	17084													5375	8775	11975	env	1.125131649			1.664539369	0.585723929	52.9440917			64.88797303	41.00021037	13386.38474	3336.911419	3358.043489
C04	1308-2	env	2.201068163	Manual	DQ	Unknown	Unknown	ddPCR Supermix for Probes (no dUTP)	HEX Hi	44.0213623			3.057777166	1.521874428	17120	32	17088													1775														2873.113327	893.4842003	897.1844417
C05	1308-3	pol late	1.08526659	Manual	DQ	Unknown	Unknown	ddPCR Supermix for Probes (no dUTP)	FAM Lo	21.7053318			1.792480469	0.59435159	14099	13	14086													5375	8775	11975	env	1			1.780642344	0.219357656	50			69.51605861	30.48394139	11225.9523	3213.267973	3220.656078
C05	1308-3	tat	0.918237269	Manual	DQ	Unknown	Unknown	ddPCR Supermix for Probes (no dUTP)	FAM Hi	18.36474609			1.579060197	0.474054843	14099	11	14088													5375	8775	11975	env	0.846093741			1.536966052	0.15522143	45.83156977			66.10327524	25.55986429	12975.30957	3213.039583	3220.656078
C05	1308-3	env	1.08526659	Manual	DQ	Unknown	Unknown	ddPCR Supermix for Probes (no dUTP)	HEX Hi	21.7053318			1.792480469	0.59435159	14099	13	14086													1775														2826.606689	870.6602855	872.4637683
C06	1308-4	pol late	2.604645729	Manual	DQ	Unknown	Unknown	ddPCR Supermix for Probes (no dUTP)	FAM Lo	52.09291458			3.601460695	1.811670423	14922	33	14889													5375	8775	11975	env	1.375415454			2.104510236	0.646320672	57.90210094			70.82336004	44.98084185	12348.28198	3456.859911	3476.523289
C06	1308-4	tat	2.446624041	Manual	DQ	Unknown	Unknown	ddPCR Supermix for Probes (no dUTP)	FAM Hi	48.93247986			3.416104555	1.680994153	14922	31	14891													5375	8775	11975	env	1.291970143			1.986140821	0.597799465	56.36941419			69.58384172	43.15498667	13111.65055	3456.464935	3476.523289
C06	1308-4	env	1.89371562	Manual	DQ	Unknown	Unknown	ddPCR Supermix for Probes (no dUTP)	HEX Hi	37.87431335			2.760080338	1.231199861	14922	24	14898													1775														2921.493103	899.0458058	902.2986362
C07	1308-5	pol late	2.086004972	Manual	DQ	Unknown	Unknown	ddPCR Supermix for Probes (no dUTP)	FAM Lo	41.7201004			2.94392252	1.413835645	16370	29	16341													5375	8775	11975	env	1.160141834			1.785752258	0.534531411	53.70674351			67.11398526	40.29950176	12320.34186	3124.798108	3141.08832
C07	1308-5	tat	1.942023873	Manual	DQ	Unknown	Unknown	ddPCR Supermix for Probes (no dUTP)	FAM Hi	38.84047699			2.773254156	1.296484709	16370	27	16343													5375	8775	11975	env	1.080066044			1.672481018	0.48765107	51.92460341			65.61675751	38.23244932	13080.28906	3124.667931	3141.08832
C07	1308-5	env	1.798060298	Manual	DQ	Unknown	Unknown	ddPCR Supermix for Probes (no dUTP)	HEX Hi	35.96120453			2.601746321	1.180080771	16370	25	16345													1775														2847.162896	866.0975883	869.1230393
C08	1308-6	pol late	1.138760209	Manual	DQ	Unknown	Unknown	ddPCR Supermix for Probes (no dUTP)	FAM Lo	22.7752037			1.880861282	0.623641253	13437	13	13424													5375	8775	11975	env	1			1.780663744	0.219336256	50			69.5165936	30.4834064	12348.75477	3205.50374	3214.349633
C08	1308-6	tat	1.22640276	Manual	DQ	Unknown	Unknown	ddPCR Supermix for Probes (no dUTP)	FAM Hi	24.52805519			1.991449356	0.688204944	13437	14	13423													5375	8775	11975	env	1.07696313			1.902107693	0.251818568	51.85278037			70.9809083	32.72465244	12846.75014	3204.303175	3214.349633
C08	1308-6	env	1.138760209	Manual	DQ	Unknown	Unknown	ddPCR Supermix for Probes (no dUTP)	HEX Hi	22.7752037			1.880861282	0.623641253	13437	13	13424													1775														2862.829458	885.3396547	887.2528323
C09	1308-7	pol late	1.045154452	Manual	DQ	Unknown	Unknown	ddPCR Supermix for Probes (no dUTP)	FAM Lo	20.90308952			1.697054386	0.586515903	15766	14	15752													5375	8775	11975	env	1.272848366			2.294512786	0.251183946	56.00234424			75.77965985	36.22502863	11314.81037	3039.444775	3046.793191
C09	1308-7	tat	0.970469773	Manual	DQ	Unknown	Unknown	ddPCR Supermix for Probes (no dUTP)	FAM Hi	19.40939522			1.602825642	0.531494319	15766	13	15753													5375	8775	11975	env	1.181893128			2.146907756	0.2168785	54.16824099			74.43885705	33.89762494	12610.83676	3038.900563	3046.793191
C09	1308-7	env	0.821114659	Manual	DQ	Unknown	Unknown	ddPCR Supermix for Probes (no dUTP)	HEX Hi	16.42229271			1.411999822	0.423922151	15766	11	15755													1775														2815.457697	859.6984873	861.0630282
C10	1308-8	pol late	0.642080903	Manual	DQ	Unknown	Unknown	ddPCR Supermix for Probes (no dUTP)	FAM Lo	12.84161758			1.163423061	0.306157529	16495	9	16486													5375	8775	11975	env	1.125034125			2.221469279	0.028598971	52.94193217			77.22206925	28.66179508	10297.98714	2998.75491	3002.737516
C10	1308-8	tat	0.570721269	Manual	DQ	Unknown	Unknown	ddPCR Supermix for Probes (no dUTP)	FAM Hi	11.4144249			1.06883049	0.25835976	16495	8	16487													5375	8775	11975	env	1			2.004149277	0	50			75.10373192	24.89626808	12117.29688	2998.314851	3002.737516
C10	1308-8	env	0.570721269	Manual	DQ	Unknown	Unknown	ddPCR Supermix for Probes (no dUTP)	HEX Hi	11.4144249			1.06883049	0.25835976	16495	8	16487													1775														2934.152832	869.8255007	870.82669
C11	POS	pol late	2.915665865	Manual	DQ	Unknown	Unknown	ddPCR Supermix for Probes (no dUTP)	FAM Lo	58.31331635			4.013398647	2.039520741	13736	34	13702													5375	8775	11975	env	0.944375527			1.39008629	0.498664764	48.56960571			60.35903629	36.78017514	13156.99562	3138.944293	3163.74145
C11	POS	tat	3.00153017	Manual	DQ	Unknown	Unknown	ddPCR Supermix for Probes (no dUTP)	FAM Hi	60.0306015			4.113610268	2.111077785	13736	35	13701													5375	8775	11975	env	0.972186721			1.427611995	0.516761448	49.29486193			61.00389593	37.58582792	13160.70854	3138.203617	3163.74145
C11	POS	env	3.087400913	Manual	DQ	Unknown	Unknown	ddPCR Supermix for Probes (no dUTP)	HEX Hi	61.74801636			4.213659286	2.182811022	13736	36	13700													1775														2900.616787	883.4416761	888.7283901
C12	NEG	pol late	0.070980757	Manual	DQ	Unknown	Unknown	ddPCR Supermix for Probes (no dUTP)	FAM Lo	1.419615149			0.339042753	0.002981106	16575	1	16574													5375	8775	11975	env						100			249.8090245	0	7516.012695	3190.08053	3190.341521
C12	NEG	tat	0	Manual	DQ	Unknown	Unknown	ddPCR Supermix for Probes (no dUTP)	FAM Hi	0			0.212671161	0	16575	0	16575													5375	8775	11975	env											0	3190.341521	3190.341521
C12	NEG	env	0	Manual	DQ	Unknown	Unknown	ddPCR Supermix for Probes (no dUTP)	HEX Hi	0			0.212671161	0	16575	0	16575													1775														0	889.1438323	889.1438323
D01	P1	pol early	307.0220947	Manual	DQ	Unknown	Unknown	ddPCR Supermix for Probes (no dUTP)	FAM Hi	6140.441895			317.028717	297.0998535	15969	3668	12301													1425			env	0.776932642			0.810838794	0.74302649	43.72324665			44.79707922	42.64941408	5401.348222	166.668147	1369.048165
D01	P1	gag	515.0894775	Manual	DQ	Unknown	Unknown	ddPCR Supermix for Probes (no dUTP)	HEX Lo	10301.78906			528.6921997	501.6422729	15969	5662	10307													1325	2375	3625	env	1.30345612			1.354618457	1.252293784	56.58697419			57.55122605	55.62272234	3060.12539	1127.256849	1812.578515
D01	P1	env	395.1720886	Manual	DQ	Unknown	Unknown	ddPCR Supermix for Probes (no dUTP)	HEX Hi	7903.441895			406.7579041	383.6992493	15969	4556	11413													1325	2375	3625												3841.776499	1002.535054	1812.578515
D02	P2	pol early	15.08691788	Manual	DQ	Unknown	Unknown	ddPCR Supermix for Probes (no dUTP)	FAM Hi	301.7383423			17.14900398	13.02844143	16167	206	15961													1425			env	0.680070168			0.800520945	0.559619391	40.47867647			44.74599209	36.21136085	5059.623778	156.8118392	219.283495
D02	P2	gag	39.21438217	Manual	DQ	Unknown	Unknown	ddPCR Supermix for Probes (no dUTP)	HEX Lo	784.2876587			42.55787659	35.88036728	16167	530	15637													1325	2375	3625	env	1.767659351			2.017456305	1.517862396	63.86838576			67.12946888	60.60730264	2408.122036	707.0142748	762.7814
D02	P2	env	22.18435478	Manual	DQ	Unknown	Unknown	ddPCR Supermix for Probes (no dUTP)	HEX Hi	443.6871033			24.68912697	19.6849041	16167	302	15865													1325	2375	3625												3530.124194	710.1033336	762.7814
D03	1308-1	pol early	3.409558058	Manual	DQ	Unknown	Unknown	ddPCR Supermix for Probes (no dUTP)	FAM Hi	68.19116211			4.459323883	2.539529562	16932	49	16883													1425			env	1.441816327			2.076512118	0.807120535	59.04687879			69.6917309	48.40202668	4985.773811	232.9685149	246.7227943
D03	1308-1	gag	2.852220058	Manual	DQ	Unknown	Unknown	ddPCR Supermix for Probes (no dUTP)	HEX Lo	57.04440308			3.820275784	2.063759327	16932	41	16891													1325	2375	3625	env	1.206132108			1.757977447	0.654286768	54.67179883			66.01026603	43.33333162	2739.5683	811.4907405	816.1594849
D03	1308-1	env	2.364765882	Manual	DQ	Unknown	Unknown	ddPCR Supermix for Probes (no dUTP)	HEX Hi	47.2953186			3.25480032	1.654280186	16932	34	16898													1325	2375	3625												3574.78372	810.6089331	816.1594849
D04	1308-2	pol early	2.033231497	Manual	DQ	Unknown	Unknown	ddPCR Supermix for Probes (no dUTP)	FAM Hi	40.66463089			2.811101198	1.414325953	19111	33	19078													1425			env	0.970562826			1.438527072	0.502598579	49.25307699			61.30432716	37.20182683	5236.112209	240.4692441	249.0954917
D04	1308-2	gag	1.909905195	Manual	DQ	Unknown	Unknown	ddPCR Supermix for Probes (no dUTP)	HEX Lo	38.19810486			2.66646862	1.312326074	19111	31	19080													1325	2375	3625	env	0.91169303			1.358484828	0.464901231	47.69034649			59.9159098	35.46478317	2399.166594	833.2783561	835.8183873
D04	1308-2	env	2.094899416	Manual	DQ	Unknown	Unknown	ddPCR Supermix for Probes (no dUTP)	HEX Hi	41.89798737			2.883239031	1.46554482	19111	34	19077													1325	2375	3625												3377.705782	831.2881063	835.8183873
D05	1308-3	pol early	1.184565187	Manual	DQ	Unknown	Unknown	ddPCR Supermix for Probes (no dUTP)	FAM Hi	23.69130325			1.823013902	0.716190338	17886	18	17868													1425			env	1.2001007			2.032632864	0.367568537	54.54753503			71.74703821	37.34803186	5339.666206	226.9040942	232.0494435
D05	1308-3	gag	1.513822913	Manual	DQ	Unknown	Unknown	ddPCR Supermix for Probes (no dUTP)	HEX Lo	30.27645874			2.223159313	0.974481165	17886	23	17863													1325	2375	3625	env	1.533676626			2.542968514	0.524384737	60.53166415			76.25390385	44.80942445	2001.104036	794.3976295	795.9493597
D05	1308-3	env	0.987054825	Manual	DQ	Unknown	Unknown	ddPCR Supermix for Probes (no dUTP)	HEX Hi	19.7410965			1.578368068	0.566007555	17886	15	17871													1325	2375	3625												3170.641455	793.9561651	795.9493597
D06	1308-4	pol early	2.616935253	Manual	DQ	Unknown	Unknown	ddPCR Supermix for Probes (no dUTP)	FAM Hi	52.33870697			3.61846137	1.820215702	14852	33	14819													1425			env	1.100111202			1.647992425	0.552229978	52.38347383			64.80576869	39.96117896	4580.629417	250.4688038	260.0900871
D06	1308-4	gag	1.90264833	Manual	DQ	Unknown	Unknown	ddPCR Supermix for Probes (no dUTP)	HEX Lo	38.05296707			2.773104429	1.237005591	14852	24	14828													1325	2375	3625	env	0.799838184			1.232737455	0.366938913	44.43944967			57.80294087	31.07595847	1854.40035	840.0739206	841.7130153
D06	1308-4	env	2.378791571	Manual	DQ	Unknown	Unknown	ddPCR Supermix for Probes (no dUTP)	HEX Hi	47.57583237			3.338805914	1.623559117	14852	30	14822													1325	2375	3625												3069.37146	837.2041937	841.7130153
D07	1308-5	pol early	1.9007833	Manual	DQ	Unknown	Unknown	ddPCR Supermix for Probes (no dUTP)	FAM Hi	38.01566696			2.750437737	1.247480035	15486	25	15461													1425			env	0.757379797			1.154074716	0.360684877	43.09710389			55.94184572	30.25236206	5081.285176	220.0630606	227.9108297
D07	1308-5	gag	0.988024116	Manual	DQ	Unknown	Unknown	ddPCR Supermix for Probes (no dUTP)	HEX Lo	19.76048279			1.631826162	0.541106403	15486	13	15473													1325	2375	3625	env	0.393684805			0.649642208	0.137727403	28.24776477			41.42543282	15.07009671	2223.57081	783.2176753	784.4268056
D07	1308-5	env	2.509683132	Manual	DQ	Unknown	Unknown	ddPCR Supermix for Probes (no dUTP)	HEX Hi	50.19366455			3.470101833	1.745640397	15486	33	15453													1325	2375	3625												3088.114968	779.5072618	784.4268056
D08	1308-6	pol early	0.664818704	Manual	DQ	Unknown	Unknown	ddPCR Supermix for Probes (no dUTP)	FAM Hi	13.29637432			1.204632521	0.316997796	15931	9	15922													1425			env	0.599886937			1.104888202	0.094885672	37.49558317			57.22498331	17.76618302	5393.721191	236.5027495	239.4162493
D08	1308-6	gag	0.886508465	Manual	DQ	Unknown	Unknown	ddPCR Supermix for Probes (no dUTP)	HEX Lo	17.7301693			1.492156148	0.472352028	15931	12	15919													1325	2375	3625	env	0.799924618			1.416358358	0.183490877	44.44211773			63.46944412	25.41479134	2040.527924	808.1259359	809.0542407
D08	1308-6	env	1.108240008	Manual	DQ	Unknown	Unknown	ddPCR Supermix for Probes (no dUTP)	HEX Hi	22.16480064			1.772206306	0.635484874	15931	15	15916													1325	2375	3625												3089.754688	806.9047995	809.0542407
D09	1308-7	pol early	0.668544173	Manual	DQ	Unknown	Unknown	ddPCR Supermix for Probes (no dUTP)	FAM Hi	13.37088394			1.252075791	0.302636325	14082	8	14074													1425			env	0.727195221			1.404016607	0.050373836	42.1026652			64.7904042	19.41492621	4802.543091	219.6255331	222.2290937
D09	1308-7	gag	0.919346213	Manual	DQ	Unknown	Unknown	ddPCR Supermix for Probes (no dUTP)	HEX Lo	18.38692474			1.580967665	0.474627256	14082	11	14071													1325	2375	3625	env	1			1.850931666	0.149068334	50			71.27329165	28.72670835	2015.933483	761.6192537	762.5990475
D09	1308-7	env	0.919346213	Manual	DQ	Unknown	Unknown	ddPCR Supermix for Probes (no dUTP)	HEX Hi	18.38692474			1.580967665	0.474627256	14082	11	14071													1325	2375	3625												3054.493186	760.8073599	762.5990475
D10	1308-8	pol early	0.6196118	Manual	DQ	Unknown	Unknown	ddPCR Supermix for Probes (no dUTP)	FAM Hi	12.39223576			1.122701168	0.295445234	17093	9	17084													1425			env	1.500131861			3.093757674	0	60.00210967			85.49743313	34.50678621	4959.187391	221.3830816	223.877684
D10	1308-8	gag	0.688477695	Manual	DQ	Unknown	Unknown	ddPCR Supermix for Probes (no dUTP)	HEX Lo	13.76955414			1.212954879	0.342742652	17093	10	17083													1325	2375	3625	env	1.666861939			3.400957698	0	62.50274582			86.88489642	38.12059521	2028.900732	774.5148686	775.248728
D10	1308-8	env	0.413038224	Manual	DQ	Unknown	Unknown	ddPCR Supermix for Probes (no dUTP)	HEX Hi	8.260764122			0.844404995	0.161756024	17093	6	17087													1325	2375	3625												3333.188599	774.3505224	775.248728
D11	POS	pol early	2.885514736	Manual	DQ	Unknown	Unknown	ddPCR Supermix for Probes (no dUTP)	FAM Hi	57.71029663			3.922049522	2.050405502	15104	37	15067													1425			env	0.924907899			1.341040184	0.508775614	48.04946249			59.2802834	36.81864158	5078.255318	319.0890154	330.7474604
D11	POS	gag	2.885514736	Manual	DQ	Unknown	Unknown	ddPCR Supermix for Probes (no dUTP)	HEX Lo	57.71029663			3.922049522	2.050405502	15104	37	15067													1325	2375	3625	env	0.924907899			1.341040184	0.508775614	48.04946249			59.2802834	36.81864158	3854.540847	872.3915533	879.6968714
D11	POS	env	3.119786024	Manual	DQ	Unknown	Unknown	ddPCR Supermix for Probes (no dUTP)	HEX Hi	62.39572144			4.193422794	2.247674942	15104	40	15064													1325	2375	3625												3952.498993	871.5375455	879.6968714
D12	NEG	pol early	0	Manual	DQ	Unknown	Unknown	ddPCR Supermix for Probes (no dUTP)	FAM Hi	0			0.211104468	0	16698	0	16698													1425			env											0	231.6500248	231.6500248
D12	NEG	gag	0.070457883	Manual	DQ	Unknown	Unknown	ddPCR Supermix for Probes (no dUTP)	HEX Lo	1.409157634			0.336544901	0.002959146	16698	1	16697													1325	2375	3625	env						100			249.8089766	0	1360.124634	808.0459399	808.0790024
D12	NEG	env	0	Manual	DQ	Unknown	Unknown	ddPCR Supermix for Probes (no dUTP)	HEX Hi	0			0.211104468	0	16698	0	16698													1325	2375	3625												0	808.0790024	808.0790024
E01	P1	pol early	271.7056274	Manual	DQ	Unknown	Unknown	ddPCR Supermix for Probes (no dUTP)	FAM Hi	5434.112305			280.5213318	262.9555359	17908	3693	14215													1425			env	0.756196916			0.788866155	0.723527678	43.05877714			44.1180128	41.99954148	5371.21331	168.5030468	1241.409513
E01	P1	gag	455.309906	Manual	DQ	Unknown	Unknown	ddPCR Supermix for Probes (no dUTP)	HEX Lo	9106.198242			467.2153625	443.5237732	17908	5747	12161													1325	2375	3625	env	1.267194758			1.316246656	1.21814286	55.89262914			56.84691428	54.93834401	3001.053378	1103.813144	1712.671734
E01	P1	env	359.3053894	Manual	DQ	Unknown	Unknown	ddPCR Supermix for Probes (no dUTP)	HEX Hi	7186.10791			369.6488342	349.052063	17908	4713	13195													1325	2375	3625												3784.012376	972.8287291	1712.671734
E02	P2	pol early	11.81787205	Manual	DQ	Unknown	Unknown	ddPCR Supermix for Probes (no dUTP)	FAM Hi	236.3574371			13.66794586	9.970704079	15708	157	15551													1425			env	0.554500787			0.662723891	0.446277682	35.67066619			40.1492231	31.19210929	5229.488715	158.1725658	208.8598994
E02	P2	gag	37.43838882	Manual	DQ	Unknown	Unknown	ddPCR Supermix for Probes (no dUTP)	HEX Lo	748.7677612			40.75138092	34.13470078	15708	492	15216													1325	2375	3625	env	1.75662894			2.013793311	1.49946457	63.72380826			67.10799387	60.33962264	2399.588339	711.2731641	764.1539297
E02	P2	env	21.31263351	Manual	DQ	Unknown	Unknown	ddPCR Supermix for Probes (no dUTP)	HEX Hi	426.2526855			23.80283356	18.82769394	15708	282	15426													1325	2375	3625												3538.165305	713.4427144	764.1539297
E03	1308-1	pol early	2.572737217	Manual	DQ	Unknown	Unknown	ddPCR Supermix for Probes (no dUTP)	FAM Hi	51.45474243			3.496748924	1.828220725	16938	37	16901													1425			env	0.902332209			1.305834078	0.498830339	47.43294597			58.58289364	36.28299831	4999.842595	231.7791064	242.1946424
E03	1308-1	gag	2.155154228	Manual	DQ	Unknown	Unknown	ddPCR Supermix for Probes (no dUTP)	HEX Lo	43.10308456			3.00899148	1.480792284	16938	31	16907													1325	2375	3625	env	0.755873963			1.110827052	0.400920873	43.04830408			54.56119215	31.535416	2781.685645	809.3804415	812.990163
E03	1308-1	env	2.851208448	Manual	DQ	Unknown	Unknown	ddPCR Supermix for Probes (no dUTP)	HEX Hi	57.02416992			3.818920612	2.06302762	16938	41	16897													1325	2375	3625												3401.154767	806.7100689	812.990163
E04	1308-2	pol early	2.620689154	Manual	DQ	Unknown	Unknown	ddPCR Supermix for Probes (no dUTP)	FAM Hi	52.41378403			3.576435804	1.852950811	16179	36	16143													1425			env	1.286032686			1.925796055	0.646269317	56.25609353			68.49815339	44.01403368	4995.446743	234.6629442	245.2561957
E04	1308-2	gag	1.382413983	Manual	DQ	Unknown	Unknown	ddPCR Supermix for Probes (no dUTP)	HEX Lo	27.64827919			2.104752779	0.848100364	16179	19	16160													1325	2375	3625	env	0.678382465			1.077381657	0.279383273	40.41882462			54.58296261	26.25468664	3070.30348	809.764148	812.4188391
E04	1308-2	env	2.037809134	Manual	DQ	Unknown	Unknown	ddPCR Supermix for Probes (no dUTP)	HEX Hi	40.75618362			2.892482996	1.371057034	16179	28	16151													1325	2375	3625												3532.56475	807.7030886	812.4188391
E05	1308-3	pol early	1.393097401	Manual	DQ	Unknown	Unknown	ddPCR Supermix for Probes (no dUTP)	FAM Hi	27.86194801			2.121023417	0.854653001	16055	19	16036													1425			env	0.904705508			1.471988735	0.337422282	47.49844553			63.13511538	31.86177568	4803.138299	225.2019499	230.6196261
E05	1308-3	gag	1.906759858	Manual	DQ	Unknown	Unknown	ddPCR Supermix for Probes (no dUTP)	HEX Lo	38.13519669			2.740471125	1.262442708	16055	26	16029													1325	2375	3625	env	1.238288253			1.956927396	0.519649111	55.32300192			69.66728467	40.97871916	1983.06758	786.5933187	788.5309288
E05	1308-3	env	1.539835215	Manual	DQ	Unknown	Unknown	ddPCR Supermix for Probes (no dUTP)	HEX Hi	30.79670334			2.299716473	0.969421208	16055	21	16034													1325	2375	3625												3092.79698	785.5129927	788.5309288
E06	1308-4	pol early	1.60987103	Manual	DQ	Unknown	Unknown	ddPCR Supermix for Probes (no dUTP)	FAM Hi	32.19742203			2.40434885	1.013501883	15357	21	15336													1425			env	0.723949104			1.134195922	0.313702287	41.99364718			55.79737351	28.18992085	4637.440709	251.8279971	257.8251233
E06	1308-4	gag	0.919656515	Manual	DQ	Unknown	Unknown	ddPCR Supermix for Probes (no dUTP)	HEX Lo	18.39313126			1.547965407	0.490010828	15357	12	15345													1325	2375	3625	env	0.413563881			0.695688022	0.131439739	29.25682287			43.37599951	15.13764622	1844.1757	843.2160506	843.9982031
E06	1308-4	env	2.223735094	Manual	DQ	Unknown	Unknown	ddPCR Supermix for Probes (no dUTP)	HEX Hi	44.47470093			3.13837266	1.50715673	15357	29	15328													1325	2375	3625												2990.981976	839.9361905	843.9982031
E07	1308-5	pol early	0.883210719	Manual	DQ	Unknown	Unknown	ddPCR Supermix for Probes (no dUTP)	FAM Hi	17.66421509			1.458673477	0.483713508	17323	13	17310													1425			env	0.618904573			1.052671539	0.185137607	38.2298366			54.78044546	21.67922775	4921.368643	220.436153	223.9639555
E07	1308-5	gag	0.339617968	Manual	DQ	Unknown	Unknown	ddPCR Supermix for Probes (no dUTP)	HEX Lo	6.792359352			0.738114834	0.119398497	17323	5	17318													1325	2375	3625	env	0.237985238			0.477903307	0	19.22359256			34.87783387	3.569351253	1910.646265	777.7967801	778.1237585
E07	1308-5	env	1.427054763	Manual	DQ	Unknown	Unknown	ddPCR Supermix for Probes (no dUTP)	HEX Hi	28.54109573			2.131230354	0.898434877	17323	21	17302													1325	2375	3625												2992.109212	775.4365724	778.1237585
E08	1308-6	pol early	1.302125931	Manual	DQ	Unknown	Unknown	ddPCR Supermix for Probes (no dUTP)	FAM Hi	26.04251862			1.982477188	0.798854768	17176	19	17157													1425			env	1.357340593			2.306315106	0.408366079	57.57931615			74.65624935	40.50238295	4959.863487	235.9719659	241.1975096
E08	1308-6	gag	1.302125931	Manual	DQ	Unknown	Unknown	ddPCR Supermix for Probes (no dUTP)	HEX Lo	26.04251862			1.982477188	0.798854768	17176	19	17157													1325	2375	3625	env	1.357340593			2.306315106	0.408366079	57.57931615			74.65624935	40.50238295	1914.228278	802.6762987	803.9058916
E08	1308-6	env	0.959321439	Manual	DQ	Unknown	Unknown	ddPCR Supermix for Probes (no dUTP)	HEX Hi	19.18642807			1.557648659	0.538357079	17176	14	17162													1325	2375	3625												3086.525007	802.043832	803.9058916
E09	1308-7	pol early	0.823256254	Manual	DQ	Unknown	Unknown	ddPCR Supermix for Probes (no dUTP)	FAM Hi	16.46512604			1.415683389	0.425027639	15725	11	15714													1425			env	1			1.850888645	0.149111355	50			71.27221613	28.72778387	4892.719482	223.8293101	227.0953064
E09	1308-7	gag	1.047880769	Manual	DQ	Unknown	Unknown	ddPCR Supermix for Probes (no dUTP)	HEX Lo	20.9576149			1.701482177	0.588045537	15725	14	15711													1325	2375	3625	env	1.272848841			2.294514749	0.251182933	56.00235343			75.77968958	36.22501728	2174.969953	774.9227649	776.1692298
E09	1308-7	env	0.823256254	Manual	DQ	Unknown	Unknown	ddPCR Supermix for Probes (no dUTP)	HEX Hi	16.46512604			1.415683389	0.425027639	15725	11	15714													1325	2375	3625												3207.061901	774.467574	776.1692298
E10	1308-8	pol early	0.858231664	Manual	DQ	Unknown	Unknown	ddPCR Supermix for Probes (no dUTP)	FAM Hi	17.1646328			1.41740942	0.470035344	17827	13	17814													1425			env	1			1.780552223	0.219447777	50			69.51380558	30.48619442	5277.215294	223.0987173	226.7843355
E10	1308-8	gag	0.396029145	Manual	DQ	Unknown	Unknown	ddPCR Supermix for Probes (no dUTP)	HEX Lo	7.920582771			0.809625924	0.155095533	17827	6	17821													1325	2375	3625	env	0.461447837			0.92000543	0.002890243	31.57470455			53.04446765	10.10494146	2675.500285	776.9497775	777.5887691
E10	1308-8	env	0.858231664	Manual	DQ	Unknown	Unknown	ddPCR Supermix for Probes (no dUTP)	HEX Hi	17.1646328			1.41740942	0.470035344	17827	13	17814													1325	2375	3625												3287.475304	775.7571465	777.5887691
E11	POS	pol early	3.155488491	Manual	DQ	Unknown	Unknown	ddPCR Supermix for Probes (no dUTP)	FAM Hi	63.10977173			4.173289299	2.318810463	16800	45	16755													1425			env	1.022757792			1.45019204	0.595323543	50.56254366			61.00930209	40.11578524	5025.113921	320.3113324	332.9134822
E11	POS	gag	3.295928955	Manual	DQ	Unknown	Unknown	ddPCR Supermix for Probes (no dUTP)	HEX Lo	65.9185791			4.334023952	2.438941002	16800	47	16753													1325	2375	3625	env	1.068277393			1.509983649	0.626571137	51.65058598			61.97620221	41.32496974	3871.262895	877.4681594	885.8436566
E11	POS	env	3.085274458	Manual	DQ	Unknown	Unknown	ddPCR Supermix for Probes (no dUTP)	HEX Hi	61.70549011			4.092684746	2.258960247	16800	44	16756													1325	2375	3625												4117.603516	877.3572974	885.8436566
E12	NEG	pol early	0	Manual	DQ	Unknown	Unknown	ddPCR Supermix for Probes (no dUTP)	FAM Hi	0			0.212389231	0	16597	0	16597													1425			env											0	228.6959265	228.6959265
E12	NEG	gag	0.070886664	Manual	DQ	Unknown	Unknown	ddPCR Supermix for Probes (no dUTP)	HEX Lo	1.417733312			0.338593245	0.002977154	16597	1	16596													1325	2375	3625	env						100			249.809018	0	1404.825684	801.9723277	802.0086507
E12	NEG	env	0	Manual	DQ	Unknown	Unknown	ddPCR Supermix for Probes (no dUTP)	HEX Hi	0			0.212389231	0	16597	0	16597													1325	2375	3625												0	802.0086507	802.0086507
F01	P1	pol early	283.6789856	Manual	DQ	Unknown	Unknown	ddPCR Supermix for Probes (no dUTP)	FAM Hi	5673.57959			293.3512268	274.0856323	15626	3348	12278													1425			env	0.735264658			0.768476407	0.70205291	42.37190303			43.47486438	41.26894167	5290.515683	166.602068	1264.443024
F01	P1	gag	491.0294189	Manual	DQ	Unknown	Unknown	ddPCR Supermix for Probes (no dUTP)	HEX Lo	9820.587891			504.3808594	477.8277893	15626	5332	10294													1325	2375	3625	env	1.272694123			1.32389244	1.221495807	55.99935822			56.99058655	55.00812989	3000.083192	1109.842002	1754.841748
F01	P1	env	385.8188782	Manual	DQ	Unknown	Unknown	ddPCR Supermix for Probes (no dUTP)	HEX Hi	7716.377441			397.3673096	374.3826904	15626	4369	11257													1325	2375	3625												3763.884674	975.1039358	1754.841748
F02	P2	pol early	15.65897942	Manual	DQ	Unknown	Unknown	ddPCR Supermix for Probes (no dUTP)	FAM Hi	313.1795959			17.82580757	13.4961338	15202	201	15001													1425			env	0.67231839			0.792594795	0.552041986	40.20277444			44.50350767	35.9020412	5020.479065	157.75171	222.0464211
F02	P2	gag	42.22954178	Manual	DQ	Unknown	Unknown	ddPCR Supermix for Probes (no dUTP)	HEX Lo	844.5908203			45.81028748	38.65965652	15202	536	14666													1325	2375	3625	env	1.81312567			2.069922735	1.556328606	64.4523524			67.69733062	61.20737417	2392.614416	707.0050297	766.4371196
F02	P2	env	23.29101753	Manual	DQ	Unknown	Unknown	ddPCR Supermix for Probes (no dUTP)	HEX Hi	465.820343			25.93849182	20.64948654	15202	298	14904													1325	2375	3625												3528.794653	711.2047964	766.4371196
F03	1308-1	pol early	1.952399492	Manual	DQ	Unknown	Unknown	ddPCR Supermix for Probes (no dUTP)	FAM Hi	39.04798889			2.806089878	1.292651653	15680	26	15654													1425			env	1.181969139			1.859065966	0.504872311	54.16983759			68.39160499	39.94807018	4715.264132	233.3488238	240.7805711
F03	1308-1	gag	2.929815531	Manual	DQ	Unknown	Unknown	ddPCR Supermix for Probes (no dUTP)	HEX Lo	58.59630966			3.952159166	2.10151577	15680	39	15641													1325	2375	3625	env	1.773690043			2.708358124	0.839021962	63.94694488			76.09597355	51.79791621	2255.553517	807.1310987	810.73368
F03	1308-1	env	1.651819348	Manual	DQ	Unknown	Unknown	ddPCR Supermix for Probes (no dUTP)	HEX Hi	33.0363884			2.445592642	1.052015901	15680	22	15658													1325	2375	3625												3442.457486	807.0360223	810.73368
F04	1308-2	pol early	1.971188307	Manual	DQ	Unknown	Unknown	ddPCR Supermix for Probes (no dUTP)	FAM Hi	39.42376709			2.766511679	1.345438123	17920	30	17890													1425			env	0.909014676			1.361636318	0.456393034	47.61695588			60.0368182	35.19709355	5073.42771	239.5820918	247.6744673
F04	1308-2	gag	1.773920774	Manual	DQ	Unknown	Unknown	ddPCR Supermix for Probes (no dUTP)	HEX Lo	35.47841644			2.533121586	1.184288144	17920	27	17893													1325	2375	3625	env	0.818044634			1.237197876	0.398891393	44.99584988			57.67714901	32.31455075	2721.975238	825.0752137	827.9332662
F04	1308-2	env	2.168488979	Manual	DQ	Unknown	Unknown	ddPCR Supermix for Probes (no dUTP)	HEX Hi	43.36978149			2.998171091	1.508385181	17920	33	17887													1325	2375	3625												3506.154726	822.9921745	827.9332662
F05	1308-3	pol early	1.529690027	Manual	DQ	Unknown	Unknown	ddPCR Supermix for Probes (no dUTP)	FAM Hi	30.59379959			2.264718056	0.974252164	16931	22	16909													1425			env	1.047649979			1.68015298	0.415146978	51.16352842			66.24873105	36.07832579	5086.135165	225.6393953	231.9550829
F05	1308-3	gag	1.181858659	Manual	DQ	Unknown	Unknown	ddPCR Supermix for Probes (no dUTP)	HEX Lo	23.6371727			1.840321064	0.70320183	16931	17	16914													1325	2375	3625	env	0.80942817			1.332750928	0.286105411	44.7339211			60.71797471	28.74986748	2560.267147	790.2274816	792.0047348
F05	1308-3	env	1.460115552	Manual	DQ	Unknown	Unknown	ddPCR Supermix for Probes (no dUTP)	HEX Hi	29.20231056			2.180619955	0.919244349	16931	21	16910													1325	2375	3625												3361.124	788.8142259	792.0047348
F06	1308-4	pol early	1.92579937	Manual	DQ	Unknown	Unknown	ddPCR Supermix for Probes (no dUTP)	FAM Hi	38.5159874			2.786649227	1.263893366	15285	25	15260													1425			env	0.735077292			1.11763895	0.352515634	42.36567992			55.07328733	29.65807251	4678.617744	253.9272337	261.1642152
F06	1308-4	gag	1.540387273	Manual	DQ	Unknown	Unknown	ddPCR Supermix for Probes (no dUTP)	HEX Lo	30.80774498			2.322057486	0.957806706	15285	20	15265													1325	2375	3625	env	0.58796556			0.915670747	0.260260373	37.02634206			50.02208636	24.03059775	1932.378662	850.4925073	851.9081254
F06	1308-4	env	2.619859695	Manual	DQ	Unknown	Unknown	ddPCR Supermix for Probes (no dUTP)	HEX Hi	52.39719391			3.606051922	1.832672119	15285	34	15251													1325	2375	3625												3161.790427	846.7585615	851.9081254
F07	1308-5	pol early	1.566625953	Manual	DQ	Unknown	Unknown	ddPCR Supermix for Probes (no dUTP)	FAM Hi	31.33251953			2.283203602	1.018591762	18035	24	18011													1425			env	0.685504935			1.044402905	0.326606966	40.67059793			53.30372732	28.03746853	4757.155345	221.2435961	227.2797415
F07	1308-5	gag	1.0441854	Manual	DQ	Unknown	Unknown	ddPCR Supermix for Probes (no dUTP)	HEX Lo	20.88370895			1.646710277	0.610474885	18035	16	18019													1325	2375	3625	env	0.456901817			0.730056546	0.183747088	31.36119483			44.23029417	18.49209549	2397.952019	781.6344981	783.0684365
F07	1308-5	env	2.285360575	Manual	DQ	Unknown	Unknown	ddPCR Supermix for Probes (no dUTP)	HEX Hi	45.70721054			3.131743431	1.607516527	18035	35	18000													1325	2375	3625												3150.624302	778.4648557	783.0684365
F08	1308-6	pol early	1.201025009	Manual	DQ	Unknown	Unknown	ddPCR Supermix for Probes (no dUTP)	FAM Hi	24.02050018			1.848351955	0.726139963	17641	18	17623													1425			env	1.285860185			2.19554798	0.376172389	56.25279242			73.66256275	38.84302209	5201.786513	235.9424528	241.0093534
F08	1308-6	gag	0.667084694	Manual	DQ	Unknown	Unknown	ddPCR Supermix for Probes (no dUTP)	HEX Lo	13.34169388			1.175256729	0.332094222	17641	10	17631													1325	2375	3625	env	0.714204651			1.303853787	0.124555515	41.66390814			61.73025561	21.59756067	2113.49126	806.5947413	807.3355704
F08	1308-6	env	0.934024572	Manual	DQ	Unknown	Unknown	ddPCR Supermix for Probes (no dUTP)	HEX Hi	18.6804924			1.516564012	0.524163365	17641	14	17627													1325	2375	3625												3131.411883	805.489705	807.3355704
F09	1308-7	pol early	0.809911847	Manual	DQ	Unknown	Unknown	ddPCR Supermix for Probes (no dUTP)	FAM Hi	16.19823647			1.392730594	0.418139428	15984	11	15973													1425			env	1.571625247			3.0969159	0.046334594	61.11408529			84.17822433	38.04994626	5328.30269	221.873464	225.3876483
F09	1308-7	gag	0.588971555	Manual	DQ	Unknown	Unknown	ddPCR Supermix for Probes (no dUTP)	HEX Lo	11.77943134			1.103016496	0.266620338	15984	8	15976													1325	2375	3625	env	1.142892982			2.33285958	0	53.33411381			79.24807512	27.42015249	1807.424744	767.8323908	768.3527072
F09	1308-7	env	0.515333951	Manual	DQ	Unknown	Unknown	ddPCR Supermix for Probes (no dUTP)	HEX Hi	10.30667877			1.003784418	0.218915731	15984	7	15977													1325	2375	3625												3079.561523	767.3400978	768.3527072
F10	1308-8	pol early	0.368326157	Manual	DQ	Unknown	Unknown	ddPCR Supermix for Probes (no dUTP)	FAM Hi	7.366523266			0.800519764	0.129490331	15973	5	15968													1425			env	0.833307206			1.858203984	0	45.4537681			75.94743395	14.96010226	5205.318164	217.6870957	219.2483651
F10	1308-8	gag	0.515688896	Manual	DQ	Unknown	Unknown	ddPCR Supermix for Probes (no dUTP)	HEX Lo	10.31377792			1.004475951	0.219066501	15973	7	15966													1325	2375	3625	env	1.16670311			2.477791085	0	53.84693014			81.77449189	25.91936839	1873.088274	760.4420777	760.9296833
F10	1308-8	env	0.442005247	Manual	DQ	Unknown	Unknown	ddPCR Supermix for Probes (no dUTP)	HEX Hi	8.840105057			0.903635919	0.173098937	15973	6	15967													1325	2375	3625												2911.123047	760.1216943	760.9296833
F11	POS	pol early	3.176725149	Manual	DQ	Unknown	Unknown	ddPCR Supermix for Probes (no dUTP)	FAM Hi	63.53450394			4.214049339	2.325893641	16317	44	16273													1425			env	0.936083912			1.323147816	0.549020007	48.34934612			58.67539844	38.0232938	5154.465965	321.7212338	334.7530882
F11	POS	gag	3.176725149	Manual	DQ	Unknown	Unknown	ddPCR Supermix for Probes (no dUTP)	HEX Lo	63.53450394			4.214049339	2.325893641	16317	44	16273													1325	2375	3625	env	0.936083912			1.323147816	0.549020007	48.34934612			58.67539844	38.0232938	4099.664953	882.7939082	891.4684395
F11	POS	env	3.393632889	Manual	DQ	Unknown	Unknown	ddPCR Supermix for Probes (no dUTP)	HEX Hi	67.87265778			4.462558746	2.511213303	16317	47	16270													1325	2375	3625												4127.651144	882.1199092	891.4684395
F12	NEG	pol early	0	Manual	DQ	Unknown	Unknown	ddPCR Supermix for Probes (no dUTP)	FAM Hi	0			0.215466306	0	16360	0	16360													1425			env											0	230.7459474	230.7459474
F12	NEG	gag	0.359611988	Manual	DQ	Unknown	Unknown	ddPCR Supermix for Probes (no dUTP)	HEX Lo	7.192239761			0.781576931	0.126427054	16360	5	16355													1325	2375	3625	env						100			129.958165	70.04183498	1549.820483	802.5922522	802.8206227
F12	NEG	env	0	Manual	DQ	Unknown	Unknown	ddPCR Supermix for Probes (no dUTP)	HEX Hi	0			0.215466306	0	16360	0	16360													1325	2375	3625												0	802.8206227	802.8206227
G01	P1	Delta D	727.4057007	Manual	DQ	Unknown	Unknown	ddPCR Supermix for Probes (no dUTP)	FAM Lo	14548.11426			743.7524414	711.282959	17266	7962	9304													1875	7625	14725	RPP30 late	0.787208463			0.811197027	0.763219899	44.04681823			44.79784224	43.29579422	11922.30531	7529.332418	9555.096937
G01	P1	RPP30 early	913.3203735	Manual	DQ	Unknown	Unknown	ddPCR Supermix for Probes (no dUTP)	FAM Hi	18266.4082			932.4853516	894.4625854	17266	9322	7944													1875	7625	14725	RPP30 late	0.988407882			1.017457142	0.959358622	49.70850753			50.44323135	48.97378371	15149.29357	2990.507182	9555.096937
G01	P1	RPP30 late	924.0318604	Manual	DQ	Unknown	Unknown	ddPCR Supermix for Probes (no dUTP)	HEX Hi	18480.63672			943.3598022	905.0162964	17266	9394	7872													1975														3927.38876	670.271198	2442.387634
G02	P2	Delta D	819.5911865	Manual	DQ	Unknown	Unknown	ddPCR Supermix for Probes (no dUTP)	FAM Lo	16391.82422			837.5478516	801.90448	16861	8460	8401													1875	7625	14725	RPP30 late	0.779705247			0.802899731	0.756510762	43.81092027			44.54321947	43.07862106	12286.19056	7896.027272	10098.78994
G02	P2	RPP30 early	1041.645508	Manual	DQ	Unknown	Unknown	ddPCR Supermix for Probes (no dUTP)	FAM Hi	20832.91016			1063.029175	1020.643494	16861	9905	6956													1875	7625	14725	RPP30 late	0.990953149			1.019434088	0.962472211	49.77280102			50.49131003	49.05429201	15025.70406	3083.107901	10098.78994
G02	P2	RPP30 late	1051.155151	Manual	DQ	Unknown	Unknown	ddPCR Supermix for Probes (no dUTP)	HEX Hi	21023.10352			1072.687378	1030.009888	16861	9961	6900													1975														3829.670776	654.404774	2530.26176
G03	1308-1	Delta D	15.83588982	Manual	DQ	Unknown	Unknown	ddPCR Supermix for Probes (no dUTP)	FAM Lo	316.717804			17.83696175	13.83821678	18025	241	17784													1875	7625	14725	RPP30 late	0.220591774			0.251428929	0.189754619	18.07252666			20.1423507	16.00270261	6121.988639	1504.038566	1565.782032
G03	1308-1	RPP30 early	70.05510712	Manual	DQ	Unknown	Unknown	ddPCR Supermix for Probes (no dUTP)	FAM Hi	1401.102173			74.3170929	65.80849457	18025	1042	16983													1875	7625	14725	RPP30 late	0.975858036			1.059174835	0.892541237	49.38907645			51.52320757	47.25494533	13102.83603	857.9206253	1565.782032
G03	1308-1	RPP30 late	71.78821564	Manual	DQ	Unknown	Unknown	ddPCR Supermix for Probes (no dUTP)	HEX Hi	1435.764282			76.10430908	67.48789978	18025	1067	16958													1975														3866.962162	703.4236772	890.6911148
G04	1308-2	Delta D	12.2470789	Manual	DQ	Unknown	Unknown	ddPCR Supermix for Probes (no dUTP)	FAM Lo	244.9415741			13.94143677	10.55515766	19409	201	19208													1875	7625	14725	RPP30 late	0.164528348			0.189120779	0.139935917	14.12832484			15.94175709	12.3148926	5959.161694	1536.39239	1582.194679
G04	1308-2	RPP30 early	73.21123505	Manual	DQ	Unknown	Unknown	ddPCR Supermix for Probes (no dUTP)	FAM Hi	1464.224731			77.41269684	69.02471924	19409	1171	18238													1875	7625	14725	RPP30 late	0.983526247			1.062887977	0.904164518	49.58473571			51.60187189	47.56759952	13057.22315	845.4220981	1582.194679
G04	1308-2	RPP30 late	74.4375	Manual	DQ	Unknown	Unknown	ddPCR Supermix for Probes (no dUTP)	HEX Hi	1488.75			78.67517853	70.21501923	19409	1190	18219													1975														3878.173039	705.8785842	900.3775486
G05	1308-3	Delta D	13.98730659	Manual	DQ	Unknown	Unknown	ddPCR Supermix for Probes (no dUTP)	FAM Lo	279.7461243			15.83290577	12.14459991	18699	221	18478													1875	7625	14725	RPP30 late	0.209630975			0.24008896	0.179172989	17.33015929			19.41175019	15.24856838	6142.390497	1452.692068	1508.11874
G05	1308-3	RPP30 early	65.65855408	Manual	DQ	Unknown	Unknown	ddPCR Supermix for Probes (no dUTP)	FAM Hi	1313.171143			69.70540619	61.6255722	18699	1015	17684													1875	7625	14725	RPP30 late	0.984039822			1.069333761	0.898745883	49.59778584			51.76457873	47.43099295	12971.3121	850.1713723	1508.11874
G05	1308-3	RPP30 late	66.7234726	Manual	DQ	Unknown	Unknown	ddPCR Supermix for Probes (no dUTP)	HEX Hi	1334.469482			70.80400085	62.65704727	18699	1031	17668													1975														3850.138337	701.337695	874.9519771
G06	1308-4	Delta D	38.92598724	Manual	DQ	Unknown	Unknown	ddPCR Supermix for Probes (no dUTP)	FAM Lo	778.5197754			42.30607986	35.55557632	15701	511	15190													1875	7625	14725	RPP30 late	0.302454442			0.332521044	0.272387839	23.22188262			24.99427255	21.44949269	6566.964419	2016.837738	2164.924785
G06	1308-4	RPP30 early	127.7811813	Manual	DQ	Unknown	Unknown	ddPCR Supermix for Probes (no dUTP)	FAM Hi	2555.623535			134.0310211	121.5643616	15701	1616	14085													1875	7625	14725	RPP30 late	0.992858206			1.061237025	0.924479387	49.82081529			51.54256016	48.09907043	12840.16371	940.1334398	2164.924785
G06	1308-4	RPP30 late	128.7003326	Manual	DQ	Unknown	Unknown	ddPCR Supermix for Probes (no dUTP)	HEX Hi	2574.006592			134.9739227	122.460022	15701	1627	14074													1975														3800.3569	694.7170438	1016.535784
G07	1308-5	Delta D	14.24449825	Manual	DQ	Unknown	Unknown	ddPCR Supermix for Probes (no dUTP)	FAM Lo	284.8899536			16.19134331	12.30086899	17117	206	16911													1875	7625	14725	RPP30 late	0.201967549			0.232267403	0.171667695	16.80307836			18.90035177	14.70580495	6124.104945	1475.57307	1531.51731
G07	1308-5	RPP30 early	69.28868866	Manual	DQ	Unknown	Unknown	ddPCR Supermix for Probes (no dUTP)	FAM Hi	1385.773804			73.6377182	64.95567322	17117	979	16138													1875	7625	14725	RPP30 late	0.982419063			1.069091568	0.895746558	49.5565787			51.76199417	47.35116322	12807.77274	847.451499	1531.51731
G07	1308-5	RPP30 late	70.52864838	Manual	DQ	Unknown	Unknown	ddPCR Supermix for Probes (no dUTP)	HEX Hi	1410.572998			74.91766357	66.15595245	17117	996	16121													1975														3801.356977	693.9632843	874.775583
G08	1308-6	Delta D	16.94261169	Manual	DQ	Unknown	Unknown	ddPCR Supermix for Probes (no dUTP)	FAM Lo	338.8522339			19.04895592	14.84003353	17415	249	17166													1875	7625	14725	RPP30 late	0.216246424			0.245938878	0.18655397	17.77981994			19.78707676	15.77256312	6509.35641	1567.829673	1638.483716
G08	1308-6	RPP30 early	76.90537262	Manual	DQ	Unknown	Unknown	ddPCR Supermix for Probes (no dUTP)	FAM Hi	1538.107422			81.45566559	72.37261963	17415	1102	16313													1875	7625	14725	RPP30 late	0.981579			1.063188872	0.899969127	49.53519389			51.61354978	47.45683801	13005.12694	870.6273539	1638.483716
G08	1308-6	RPP30 late	78.34863281	Manual	DQ	Unknown	Unknown	ddPCR Supermix for Probes (no dUTP)	HEX Hi	1566.972656			82.94293213	73.77220154	17415	1122	16293													1975														3888.463708	706.8915452	911.8713883
G09	1308-7	Delta D	20.29578972	Manual	DQ	Unknown	Unknown	ddPCR Supermix for Probes (no dUTP)	FAM Lo	405.915802			22.75130272	17.84538651	15377	263	15114													1875	7625	14725	RPP30 late	0.286365682			0.325715476	0.247015888	22.2616077			24.63961713	19.88359828	6000.744479	1486.572496	1563.780484
G09	1308-7	RPP30 early	70.79242706	Manual	DQ	Unknown	Unknown	ddPCR Supermix for Probes (no dUTP)	FAM Hi	1415.848511			75.43251801	66.17056274	15377	898	14479													1875	7625	14725	RPP30 late	0.998853551			1.091234418	0.906472685	49.97132234			52.28349403	47.65915065	12722.03327	871.7360746	1563.780484
G09	1308-7	RPP30 late	70.87368011	Manual	DQ	Unknown	Unknown	ddPCR Supermix for Probes (no dUTP)	HEX Hi	1417.473633			75.51652527	66.2490921	15377	899	14478													1975														3790.32427	688.8361433	870.1613579
G10	1308-8	Delta D	20.51390839	Manual	DQ	Unknown	Unknown	ddPCR Supermix for Probes (no dUTP)	FAM Lo	410.2781677			22.85326195	18.17919731	17124	296	16828													1875	7625	14725	RPP30 late	0.319321107			0.361201341	0.277440874	24.20344112			26.60951008	21.79737217	6310.509315	1453.720131	1537.673039
G10	1308-8	RPP30 early	63.9520607	Manual	DQ	Unknown	Unknown	ddPCR Supermix for Probes (no dUTP)	FAM Hi	1279.04126			68.12430573	59.79455948	17124	906	16218													1875	7625	14725	RPP30 late	0.995482795			1.087066558	0.903899032	49.88681422			52.18678601	47.58684244	13083.56021	892.6752722	1537.673039
G10	1308-8	RPP30 late	64.24225616	Manual	DQ	Unknown	Unknown	ddPCR Supermix for Probes (no dUTP)	HEX Hi	1284.845093			68.42424011	60.07509613	17124	910	16214													1975														3907.539601	709.9609355	879.8859873
G11	POS	Delta D	0.143393338	Manual	DQ	Unknown	Unknown	ddPCR Supermix for Probes (no dUTP)	FAM Lo	2.867866755			0.459350526	0.021722967	16410	2	16408													1875	7625	14725	RPP30 late	0.00146853			0.003710876	0	0.146637666			0.370215123	0	9555.685303	1747.820804	1748.772402
G11	POS	RPP30 early	96.86541748	Manual	DQ	Unknown	Unknown	ddPCR Supermix for Probes (no dUTP)	FAM Hi	1937.30835			102.1505127	91.60395813	16410	1297	15113													1875	7625	14725	RPP30 late	0.992025026			1.068253659	0.915796392	49.79982745			51.72083272	47.87882219	12734.53905	805.9722075	1748.772402
G11	POS	RPP30 late	97.64412689	Manual	DQ	Unknown	Unknown	ddPCR Supermix for Probes (no dUTP)	HEX Hi	1952.882568			102.9513626	92.3607254	16410	1307	15103													1975														3811.828752	699.5691811	947.4499404
G12	NEG	Delta D	33.77659607	Manual	DQ	Unknown	Unknown	ddPCR Supermix for Probes (no dUTP)	FAM Lo	675.5319214			36.76511383	30.79564857	17384	492	16892													1875	7625	14725	RPP30 late	0.312487079			0.344244054	0.280730103	23.80877372			25.65229886	21.96524858	6688.120705	1866.050046	2002.523744
G12	NEG	RPP30 early	108.5347824	Manual	DQ	Unknown	Unknown	ddPCR Supermix for Probes (no dUTP)	FAM Hi	2170.695557			113.9842682	103.1104355	17384	1532	15852													1875	7625	14725	RPP30 late	1.004118859			1.075323769	0.932913948	50.10275984			51.87557312	48.32994656	13027.35678	937.0402583	2002.523744
G12	NEG	RPP30 late	108.0895767	Manual	DQ	Unknown	Unknown	ddPCR Supermix for Probes (no dUTP)	HEX Hi	2161.791504			113.5273209	102.6768417	17384	1526	15858													1975														3875.374187	704.0691188	982.4522029
H01	P1	Delta D	728.9768677	Manual	DQ	Unknown	Unknown	ddPCR Supermix for Probes (no dUTP)	FAM Lo	14579.53711			745.7576294	712.4321289	16438	7592	8846													1875	7625	14725	RPP30 late	0.770478099			0.794459619	0.746496578	43.51808131			44.2831415	42.75302113	11946.50535	7667.232691	9643.643328
H01	P1	RPP30 early	950.9442139	Manual	DQ	Unknown	Unknown	ddPCR Supermix for Probes (no dUTP)	FAM Hi	19018.88477			971.1776123	931.0528564	16438	9113	7325													1875	7625	14725	RPP30 late	1.005082222			1.035090596	0.975073847	50.1267335			50.87314462	49.38032238	15017.88866	2957.568561	9643.643328
H01	P1	RPP30 late	946.1357422	Manual	DQ	Unknown	Unknown	ddPCR Supermix for Probes (no dUTP)	HEX Hi	18922.71484			966.2938843	926.3171387	16438	9083	7355													1975														3880.987529	665.112642	2442.080132
H02	P2	Delta D	803.7108765	Manual	DQ	Unknown	Unknown	ddPCR Supermix for Probes (no dUTP)	FAM Lo	16074.21777			822.2919922	785.4185791	15334	7590	7744													1875	7625	14725	RPP30 late	0.748409686			0.771775552	0.725043821	42.80516701			43.56952263	42.04081138	12174.13033	8040.469883	10086.54284
H02	P2	RPP30 early	1054.743042	Manual	DQ	Unknown	Unknown	ddPCR Supermix for Probes (no dUTP)	FAM Hi	21094.86133			1077.390991	1032.522827	15334	9078	6256													1875	7625	14725	RPP30 late	0.982169001			1.011649005	0.952688998	49.55021498			50.30053437	48.79989558	14913.54596	3082.141581	10086.54284
H02	P2	RPP30 late	1073.891602	Manual	DQ	Unknown	Unknown	ddPCR Supermix for Probes (no dUTP)	HEX Hi	21477.83203			1096.85437	1051.368408	15334	9179	6155													1975														3815.250921	653.838173	2546.273781
H03	1308-1	Delta D	15.44486237	Manual	DQ	Unknown	Unknown	ddPCR Supermix for Probes (no dUTP)	FAM Lo	308.8972473			17.36871719	13.52414799	19015	248	18767													1875	7625	14725	RPP30 late	0.229766839			0.26154573	0.197987949	18.68377257			20.78509729	16.58244785	6564.821902	1449.033919	1515.755739
H03	1308-1	RPP30 early	66.56481171	Manual	DQ	Unknown	Unknown	ddPCR Supermix for Probes (no dUTP)	FAM Hi	1331.296265			70.60627747	62.53718567	19015	1046	17969													1875	7625	14725	RPP30 late	0.990257216			1.074937605	0.905576826	49.75523806			51.89302506	47.61745106	13031.0373	845.4354924	1515.755739
H03	1308-1	RPP30 late	67.21971893	Manual	DQ	Unknown	Unknown	ddPCR Supermix for Probes (no dUTP)	HEX Hi	1344.394409			71.28161621	63.17179108	19015	1056	17959													1975														3821.62587	698.1038901	871.5690077
H04	1308-2	Delta D	13.37403011	Manual	DQ	Unknown	Unknown	ddPCR Supermix for Probes (no dUTP)	FAM Lo	267.4805908			15.29765034	11.45355034	16455	186	16269													1875	7625	14725	RPP30 late	0.195399861			0.226162766	0.164636956	16.34598323			18.49876962	14.19319684	6031.232764	1469.290133	1520.856303
H04	1308-2	RPP30 early	67.98983002	Manual	DQ	Unknown	Unknown	ddPCR Supermix for Probes (no dUTP)	FAM Hi	1359.796631			72.38256836	63.61343384	16455	924	15531													1875	7625	14725	RPP30 late	0.993358263			1.083806972	0.902909554	49.83340333			52.10971461	47.55709204	12976.19826	839.3331578	1520.856303
H04	1308-2	RPP30 late	68.44441986	Manual	DQ	Unknown	Unknown	ddPCR Supermix for Probes (no dUTP)	HEX Hi	1368.888428			72.85227203	64.05301666	16455	930	15525													1975														3830.378019	696.5485133	873.6655865
H05	1308-3	Delta D	15.60954571	Manual	DQ	Unknown	Unknown	ddPCR Supermix for Probes (no dUTP)	FAM Lo	312.190918			17.69795609	13.52483749	16312	215	16097													1875	7625	14725	RPP30 late	0.238689368			0.274273244	0.203105493	19.26950973			21.58865752	16.95036194	6125.946352	1449.234285	1510.875598
H05	1308-3	RPP30 early	66.38851166	Manual	DQ	Unknown	Unknown	ddPCR Supermix for Probes (no dUTP)	FAM Hi	1327.770264			70.74663544	62.04647446	16312	895	15417													1875	7625	14725	RPP30 late	1.015162915			1.109579584	0.920746245	50.37622056			52.70124945	48.05119168	12902.85581	849.539262	1510.875598
H05	1308-3	RPP30 late	65.39690399	Manual	DQ	Unknown	Unknown	ddPCR Supermix for Probes (no dUTP)	HEX Hi	1307.93811			69.72137451	61.08826828	16312	882	15430													1975														3837.751238	695.3632099	865.2740878
H06	1308-4	Delta D	39.24034119	Manual	DQ	Unknown	Unknown	ddPCR Supermix for Probes (no dUTP)	FAM Lo	784.8068237			42.58921432	35.90097046	16126	529	15597													1875	7625	14725	RPP30 late	0.306649517			0.336658064	0.276640971	23.46838331			25.2260104	21.71075623	6396.982856	2023.820422	2167.278373
H06	1308-4	RPP30 early	128.4529114	Manual	DQ	Unknown	Unknown	ddPCR Supermix for Probes (no dUTP)	FAM Hi	2569.058105			134.6367645	122.3014145	16126	1668	14458													1875	7625	14725	RPP30 late	1.003814495			1.07203848	0.93559051	50.09518084			51.79429303	48.39606864	12788.9129	941.8746942	2167.278373
H06	1308-4	RPP30 late	127.9647903	Manual	DQ	Unknown	Unknown	ddPCR Supermix for Probes (no dUTP)	HEX Hi	2559.295898			134.1362	121.825592	16126	1662	14464													1975														3796.52513	691.9404032	1011.909386
H07	1308-5	Delta D	14.65654564	Manual	DQ	Unknown	Unknown	ddPCR Supermix for Probes (no dUTP)	FAM Lo	293.1309204			16.64531517	12.67113209	16881	209	16672													1875	7625	14725	RPP30 late	0.215084072			0.247293658	0.182874486	17.70116793			19.88275469	15.51958117	5799.767146	1445.056862	1498.971586
H07	1308-5	RPP30 early	66.66729736	Manual	DQ	Unknown	Unknown	ddPCR Supermix for Probes (no dUTP)	FAM Hi	1333.345947			70.96047211	62.38973999	16881	930	15951													1875	7625	14725	RPP30 late	0.978339245			1.066806556	0.889871933	49.45255205			51.71293122	47.19217288	12681.77595	846.9743405	1498.971586
H07	1308-5	RPP30 late	68.14333344	Manual	DQ	Unknown	Unknown	ddPCR Supermix for Probes (no dUTP)	HEX Hi	1362.866699			72.48522949	63.81739807	16881	950	15931													1975														3779.860305	690.6716041	864.5196739
H08	1308-6	Delta D	16.02341843	Manual	DQ	Unknown	Unknown	ddPCR Supermix for Probes (no dUTP)	FAM Lo	320.4683838			18.13792419	13.91270828	16337	221	16116													1875	7625	14725	RPP30 late	0.205229507			0.235003099	0.175455916	17.02825115			19.07795783	14.97854447	6153.846388	1564.016892	1626.106157
H08	1308-6	RPP30 early	76.92185974	Manual	DQ	Unknown	Unknown	ddPCR Supermix for Probes (no dUTP)	FAM Hi	1538.437256			81.62069702	72.24172974	16337	1034	15303													1875	7625	14725	RPP30 late	0.985222689			1.069861139	0.900584238	49.62781729			51.77539676	47.48023781	12912.62627	863.49348	1626.106157
H08	1308-6	RPP30 late	78.0756073	Manual	DQ	Unknown	Unknown	ddPCR Supermix for Probes (no dUTP)	HEX Hi	1561.512207			82.81079102	73.35940552	16337	1049	15288													1975														3855.046378	701.8350535	904.30299
H09	1308-7	Delta D	19.41849899	Manual	DQ	Unknown	Unknown	ddPCR Supermix for Probes (no dUTP)	FAM Lo	388.3699951			21.86263084	16.97943306	14844	243	14601													1875	7625	14725	RPP30 late	0.29377956			0.335891233	0.251667887	22.70708003			25.22291367	20.19124638	6021.998461	1449.919848	1524.765921
H09	1308-7	RPP30 early	64.92575836	Manual	DQ	Unknown	Unknown	ddPCR Supermix for Probes (no dUTP)	FAM Hi	1298.515137			69.44257355	60.42621613	14844	797	14047													1875	7625	14725	RPP30 late	0.982252065			1.078289541	0.886214589	49.552329			51.99645156	47.10820644	12874.82252	880.785348	1524.765921
H09	1308-7	RPP30 late	66.09887695	Manual	DQ	Unknown	Unknown	ddPCR Supermix for Probes (no dUTP)	HEX Hi	1321.977539			70.657547	61.55780411	14844	811	14033													1975														3837.725988	700.2160368	871.633483
H10	1308-8	Delta D	19.06529427	Manual	DQ	Unknown	Unknown	ddPCR Supermix for Probes (no dUTP)	FAM Lo	381.3058777			21.32910919	16.80582809	16983	273	16710													1875	7625	14725	RPP30 late	0.328694805			0.373733445	0.283656165	24.73817191			27.28931488	22.18702894	5892.501177	1375.554625	1448.164082
H10	1308-8	RPP30 early	56.54843903	Manual	DQ	Unknown	Unknown	ddPCR Supermix for Probes (no dUTP)	FAM Hi	1130.96875			60.48135757	52.62862015	16983	797	16186													1875	7625	14725	RPP30 late	0.974922174			1.070066362	0.879777987	49.36509332			51.80448922	46.92569742	12925.45663	883.021232	1448.164082
H10	1308-8	RPP30 late	58.00302887	Manual	DQ	Unknown	Unknown	ddPCR Supermix for Probes (no dUTP)	HEX Hi	1160.060547			61.98753738	54.03196335	16983	817	16166													1975														3874.230491	703.8179712	856.3367858
H11	POS	Delta D	0.074951135	Manual	DQ	Unknown	Unknown	ddPCR Supermix for Probes (no dUTP)	FAM Lo	1.499022722			0.358009696	0.003147852	15697	1	15696													1875	7625	14725	RPP30 late	0.000755124			0.002543204	0	0.07545547			0.253993712	0	14914.60449	1762.098883	1762.936782
H11	POS	RPP30 early	97.95264435	Manual	DQ	Unknown	Unknown	ddPCR Supermix for Probes (no dUTP)	FAM Hi	1959.052856			103.3882904	92.54198456	15697	1254	14443													1875	7625	14725	RPP30 late	0.98686218			1.063888066	0.909836294	49.66938271			51.62058015	47.71818528	12764.324	807.751601	1762.936782
H11	POS	RPP30 late	99.25666046	Manual	DQ	Unknown	Unknown	ddPCR Supermix for Probes (no dUTP)	HEX Hi	1985.133179			104.7299957	93.80866241	15697	1270	14427													1975														3830.824827	703.2252086	956.270473
H12	NEG	Delta D	32.97399902	Manual	DQ	Unknown	Unknown	ddPCR Supermix for Probes (no dUTP)	FAM Lo	659.4799805			35.9093895	30.04591942	17584	486	17098													1875	7625	14725	RPP30 late	0.29749442			0.327740648	0.267248193	22.92837763			24.72501412	21.13174114	6470.32307	1872.310278	1999.393661
H12	NEG	RPP30 early	111.353775	Manual	DQ	Unknown	Unknown	ddPCR Supermix for Probes (no dUTP)	FAM Hi	2227.075439			116.8455276	105.8875351	17584	1588	15996													1875	7625	14725	RPP30 late	1.004643893			1.074628534	0.934659252	50.11582839			51.85734759	48.37430918	12840.37697	923.1570084	1999.393661
H12	NEG	RPP30 late	110.8390503	Manual	DQ	Unknown	Unknown	ddPCR Supermix for Probes (no dUTP)	HEX Hi	2216.781006			116.3174591	105.3860321	17584	1581	16003													1975														3829.784067	696.1959679	977.9408943
[truncated: 15 more columns]
