# Supplementary material for: HIV reservoir quantification by five-target multiplex droplet digital PCR
Source: STAR Protoc. 2021 Oct 11;2(4):100885. doi: 10.1016/j.xpro.2021.100885 (PMC8517383; doi:10.1016/j.xpro.2021.100885)
Supplement: Data S2. Data analysis example (R method), related to quantification and statistical analysis steps 8–31 [file mmc3.zip › data_S2_R_analysis_example_workflow/002-input_data/07262019_PTID1444_ClusterData.csv]

Target value of 0 = negative
Target value of 1 = positive
Target value of u = unclassified(Advanced Classification Method)
Well	Target 1	Target 2	Target 3	Count	Ch1 Mean	Ch1 StdDev	Ch2 Mean	Ch2 StdDev
A01	0	0	0	7422	3090.097698	393.752318	730.7483715	62.29198242
A01	1	0	0	836	6575.453206	505.4488745	637.1047532	142.6590856
A01	0	1	0	1294	10204.29548	354.0940404	1172.802304	108.272614
A01	1	1	0	517	13151.79225	501.2028017	1207.963633	115.0359871
A01	0	0	1	758	3158.016064	279.1237061	2337.422594	129.8833964
A01	1	0	1	324	6756.683651	491.9677083	2331.958566	158.4682579
A01	0	1	1	666	10211.91003	416.249187	2616.06255	349.1975414
A01	1	1	1	870	13074.93049	509.0303222	2633.791803	308.5948947
A02	0	0	0	16144	2923.784964	383.6711094	742.2062002	62.39351003
A02	1	0	0	358	6467.822011	492.0818045	655.7516124	142.9900669
A02	0	1	0	336	10109.20275	367.430994	1176.150191	103.9955301
A02	1	1	0	119	13061.94599	519.6176007	1230.828014	127.681646
A02	0	0	1	171	3020.418631	255.9786816	2318.916516	160.154795
A02	1	0	1	33	6662.859271	700.5912674	2316.242576	248.4103268
A02	0	1	1	78	10240.16465	582.8651129	2609.633883	350.6416804
A02	1	1	1	166	13118.27907	413.3326208	2601.759424	341.9427854
A03	0	0	0	16591	3038.510739	312.2507224	801.0116689	60.46336251
A03	1	0	0	3	6074.881185	661.8272414	792.5119019	142.3582312
A03	0	1	0	4	10780.81396	550.4350742	1242.694885	38.5807453
A03	1	1	0	3	12303.50781	821.1196494	1302.649556	287.2277253
A03	0	0	1	15	3124.310514	164.4284393	2359.045752	92.64516192
A03	0	1	1	6	10739.58594	797.3764006	2677.219238	200.1073895
A03	1	1	1	30	13102.47783	263.6914909	2806.18374	209.288353
A04	0	0	0	16784	2864.958087	310.7892463	780.8399056	59.53637038
A04	1	0	0	6	6045.761068	430.23781	677.9937642	70.04521438
A04	0	1	0	4	9775.216553	129.3745847	1108.831421	37.39947825
A04	1	1	0	4	12764.19458	288.2375606	1213.034393	100.572726
A04	0	0	1	16	2867.757294	126.4080059	2238.675064	89.04998646
A04	0	1	1	6	10055.73014	400.3716105	2551.057393	379.0189146
A04	1	1	1	42	12624.33089	367.6616648	2709.746233	176.7172398
A05	0	0	0	16452	2928.22472	296.835105	805.1083638	59.11655427
A05	1	0	0	10	5901.680176	466.4251625	811.1335632	141.3642478
A05	0	1	0	4	10443.2832	463.4623212	1318.588715	187.8235809
A05	1	1	0	4	13161.83496	493.285322	1334.433472	161.3258401
A05	0	0	1	11	2972.593373	151.5122853	2348.680265	72.38890333
A05	0	1	1	1	9907.880859	0	2826.719238	0
A05	1	1	1	27	13156.26736	377.1871391	2790.420826	162.2818615
A06	0	0	0	17781	2861.331199	291.2656375	799.5313536	60.12589361
A06	1	0	0	5	5703.384766	393.7364304	769.4081665	82.26399563
A06	0	1	0	4	9950.0979	150.0462067	1209.570129	79.18700061
A06	0	0	1	5	2858.568164	136.5068825	2253.475586	88.48715219
A06	0	1	1	7	9931.682199	326.2239205	2781.06958	177.8746048
A06	1	1	1	39	12990.51174	379.3035217	2817.625826	135.7756034
A07	0	0	0	15897	2919.408171	274.4163554	805.8040769	58.04841196
A07	1	0	0	5	6308.265234	402.7330433	761.6140381	129.8177251
A07	0	1	0	1	10332.33887	0	1209.395874	0
A07	1	1	0	1	13378.90332	0	1375.504639	0
A07	0	0	1	4	2961.955261	107.4271597	2371.536011	67.76187492
A07	0	1	1	2	10044.26709	172.8675825	2590.220337	293.6321331
A07	1	1	1	28	12796.41253	354.6942029	2782.436471	117.6931096
A08	0	0	0	16348	2677.173288	291.6989396	783.0196004	57.25427183
A08	1	0	0	4	6151.364258	1131.287654	755.2512207	63.10986747
A08	0	1	0	10	10157.81904	426.3452784	1198.733984	90.3898401
A08	1	1	0	2	12640.44238	850.1564165	1371.640625	143.5644284
A08	0	0	1	9	2723.355767	133.6045842	2318.687581	113.8516404
A08	0	1	1	1	9742.158203	0	2788.845459	0
A08	1	1	1	22	12867.15798	355.0753595	2800.744218	130.5764302
A09	0	0	0	15671	2216.261682	250.8931382	705.1137411	51.23156822
A09	0	1	0	1	9681.678711	0	1099.588867	0
A09	0	0	1	1	2391.549316	0	2401.539795	0
A09	1	1	1	7	12673.90025	457.0158251	2858.993164	160.8841359
A10	0	0	0	16595	2464.296741	272.1671403	754.6841723	54.76838627
A10	1	0	0	8	5553.116638	280.9599516	640.6189957	64.57577618
A10	0	1	0	2	9565.777344	11.96557256	1177.820801	97.73524278
A10	1	1	0	3	12769.50358	66.84631568	1271.272013	89.78152656
A10	0	0	1	10	2569.790161	142.2099742	2292.294263	82.16879626
A10	0	1	1	4	9809.784668	444.6643447	2679.024475	221.3329837
A10	1	1	1	19	12564.56928	332.5615093	2687.339073	143.2382257
A11	0	0	0	15929	2840.923292	235.7088009	849.0807103	51.20703961
A11	1	0	0	2	6153.444092	280.8411998	770.7654724	13.57335143
A11	0	1	0	1	9919.063477	0	1428.773804	0
A11	1	1	0	5	13413.1752	300.1389162	1345.731885	38.08814801
A11	0	0	1	1	2880.883057	0	2435.800049	0
A11	1	0	1	1	8361.743164	0	2512.127686	0
A11	0	1	1	2	10271.86328	367.8405383	2518.645264	554.1452213
A11	1	1	1	53	13214.73338	308.3238368	2915.624949	164.077407
A12	0	0	0	13808	2321.549725	276.8967728	738.8085443	55.52216109
B01	0	0	0	6375	3157.359296	415.8896555	745.3791193	64.22061118
B01	1	0	0	708	6773.641492	525.5306375	653.8883245	129.5943142
B01	0	1	0	1076	10445.92806	369.7814136	1215.51311	108.9820658
B01	1	1	0	442	13474.07594	611.0406919	1246.922702	118.3906372
B01	0	0	1	642	3237.699888	265.9111348	2406.781646	151.4621028
B01	1	0	1	294	6969.6562	510.1345599	2393.945946	194.7130735
B01	0	1	1	553	10464.38091	390.9862509	2696.990991	361.5354667
B01	1	1	1	821	13436.68876	676.3063193	2712.116637	341.5683432
B02	0	0	0	14837	2919.923555	381.8290987	744.658191	62.97420163
B02	1	0	0	277	6537.438702	563.4886571	668.187681	148.9931545
B02	0	1	0	307	10119.16841	422.1807857	1189.680678	109.9708588
B02	1	1	0	113	13096.1435	556.2815572	1223.763147	125.5388565
B02	0	0	1	133	2990.00022	247.6949528	2315.190132	146.0615844
B02	1	0	1	22	6505.619207	636.2519385	2314.131209	263.858678
B02	0	1	1	68	10140.60396	523.4620301	2524.300979	438.7228661
B02	1	1	1	152	13072.55503	516.3438572	2521.409449	357.7617595
B03	0	0	0	16998	3028.135304	311.8590134	800.5003329	60.82333191
B03	1	0	0	9	6207.068522	325.1982441	701.4707167	90.93885356
B03	0	1	0	7	10331.44057	301.0884155	1243.07591	99.4989953
B03	1	1	0	6	13230.95817	451.8301264	1335.156921	71.77996353
B03	0	0	1	12	3058.319845	103.0629481	2314.520732	116.0851369
B03	0	1	1	10	10295.85029	427.5700327	2823.100195	198.263999
B03	1	1	1	42	12957.96712	382.4918923	2784.0605	189.6435315
B04	0	0	0	17454	2868.786223	310.1564427	784.4597678	60.5533006
B04	1	0	0	7	5835.5256	428.1923625	664.9160941	72.03196615
B04	0	1	0	3	9917.364583	96.04696978	1117.999308	173.9691881
B04	1	1	0	3	12020.57747	425.8681082	1255.272217	63.75866033
B04	0	0	1	10	3003.081567	149.8717418	2350.412988	133.4164775
B04	0	1	1	4	10086.67749	382.7311592	2718.400513	134.8271175
B04	1	1	1	31	12872.92893	395.0566117	2756.15273	207.4846882
B05	0	0	0	16015	2909.263224	292.9392615	800.2347138	58.697362
B05	1	0	0	5	6147.309277	1024.685676	857.1435547	179.5430198
B05	0	1	0	5	10195.34375	193.0097511	1278.783533	172.8395502
B05	1	1	0	6	13048.60807	396.6909175	1259.062988	69.30895077
B05	0	0	1	11	2943.474432	87.03086506	2326.159779	83.28759638
B05	1	0	1	1	6070.323242	0	2232.806641	0
B05	0	1	1	4	10309.46655	49.60050528	2702.880432	129.6170606
B05	1	1	1	21	13147.19308	439.5300786	2795.358271	163.5152719
B06	0	0	0	15481	2797.588601	287.1354754	793.7564292	56.39959425
B06	1	0	0	5	6036.382422	215.8623227	678.7246826	56.9975049
B06	0	1	0	2	9787.720703	389.1145088	1319.289917	2.503876161
B06	1	1	0	4	12504.26245	559.2231164	1140.052277	111.2754528
B06	0	0	1	15	2836.312256	84.17253912	2317.175586	94.73684504
B06	0	1	1	4	10555.73438	796.0904169	2495.31192	515.9027133
B06	1	1	1	26	12786.97281	377.2533721	2704.50339	146.4183959
B07	0	0	0	15538	2925.729433	279.054951	807.0263446	58.26699773
B07	1	0	0	1	5932.314453	0	715.5360107	0
B07	0	1	0	6	10241.37793	344.0224556	1311.275411	99.63842978
B07	1	1	0	2	12579.36084	364.3968455	1237.504578	39.62896746
B07	0	0	1	7	2915.818673	55.34861303	2262.507132	121.0477396
B07	0	1	1	3	10227.46354	966.5225552	2574.382243	286.8998131
B07	1	1	1	24	12825.84379	316.9750955	2758.733622	136.4819292
B08	0	0	0	18939	2682.686334	293.5393134	787.9111231	58.39738402
B08	1	0	0	1	6229.22998	0	680.9524536	0
B08	0	1	0	4	10107.91089	275.2766718	1221.516479	62.55542724
B08	1	1	0	1	13373.74609	0	1452.410278	0
B08	0	0	1	11	2666.654918	112.9627954	2316.789373	84.22842357
B08	1	0	1	1	6140.990234	0	2402.954834	0
B08	0	1	1	7	10083.5233	609.3880066	2801.843924	123.0481744
B08	1	1	1	36	13080.05149	511.634043	2839.927979	179.2959514
B09	0	0	0	16236	2200.496173	239.919451	703.370701	50.82633899
B09	1	0	0	1	5754.101074	0	652.1179199	0
B09	1	1	0	1	13428.44043	0	1250.370728	0
B09	0	0	1	2	2105.59082	36.33520676	2295.917725	60.76906061
B09	1	1	1	9	12943.38976	713.7410645	2912.564019	164.1396962
B10	0	0	0	14894	2454.632507	269.7197618	757.9096978	54.06377012
B10	1	0	0	2	5232.531006	200.7489272	887.7062378	13.5750346
B10	0	1	0	6	9917.845215	420.4010459	1209.16923	60.73455146
B10	0	0	1	13	2491.321458	86.84166752	2206.263174	95.87179925
B10	0	1	1	1	11620.21973	0	2433.543945	0
B10	1	1	1	20	12494.05171	379.9447716	2761.50448	110.7006579
B11	0	0	0	14877	2837.871718	234.999656	850.0661588	49.97658528
B11	1	1	0	1	13763.23926	0	1603.052612	0
B11	0	0	1	2	2883.611572	37.71385782	2328.207642	50.62977775
B11	0	1	1	1	10254.54492	0	2859.632324	0
B11	1	1	1	46	13093.86307	354.9915938	2901.529403	153.0081766
B12	0	0	0	14299	2366.446873	273.8675591	752.4408142	54.67601876
C01	0	0	0	7535	3048.174335	392.8851673	730.6621974	66.13363667
C01	1	0	0	823	6539.688499	489.2656525	639.6873099	131.663913
C01	0	1	0	1300	10170.59597	326.3119076	1174.499032	103.2517736
C01	1	1	0	482	13020.68643	508.032676	1191.067324	112.8007735
C01	0	0	1	731	3118.666954	236.824902	2323.633811	121.8526801
C01	1	0	1	353	6761.775709	528.2661787	2329.02434	191.4477274
C01	0	1	1	647	10227.7714	398.4695521	2614.117694	324.8260338
C01	1	1	1	924	12983.15279	513.72925	2595.154116	322.942115
C02	0	0	0	16419	2908.941839	378.9782791	740.8168798	61.84693559
C02	1	0	0	297	6448.455083	541.8168399	659.8275211	127.5354969
C02	0	1	0	346	10119.07514	399.2819728	1179.42986	107.91773
C02	1	1	0	138	13126.87004	455.3416899	1216.116041	113.2011891
C02	0	0	1	170	2995.153196	263.0275908	2314.292272	141.7519241
C02	1	0	1	35	6976.071694	760.2843374	2407.652319	210.6697144
C02	0	1	1	82	10215.70988	505.8632286	2593.383086	360.0480969
C02	1	1	1	124	13095.46151	535.6973753	2529.118009	331.3165329
C03	0	0	0	15181	3003.294158	311.2395119	800.1129091	60.25499922
C03	1	0	0	6	6134.658203	285.6485044	689.1978861	83.07521864
C03	0	1	0	1	10354.54102	0	1306.759644	0
C03	1	1	0	6	12677.27214	669.3196008	1307.868144	121.8974525
C03	0	0	1	5	3105.885742	171.0145847	2323.12876	165.0369818
C03	0	1	1	7	10290.23954	363.1530135	2922.743129	122.3125148
C03	1	1	1	33	13078.61145	220.1875824	2793.207631	143.9358288
C04	0	0	0	16433	2861.919968	311.1668393	785.0321176	58.06056663
C04	1	0	0	4	6101.321289	326.6793611	700.322876	94.43755829
C04	0	1	0	8	10483.98474	773.5382138	1176.488708	93.84430004
C04	1	1	0	1	13014.51172	0	1222.720215	0
C04	0	0	1	12	2898.130168	138.2679511	2270.844645	125.7289428
C04	0	1	1	6	10164.40853	598.5814531	2645.918905	331.5967827
C04	1	1	1	26	12838.59717	350.903307	2759.872962	151.5893688
C05	0	0	0	15118	2906.506854	291.3305971	801.1973189	57.17416507
C05	1	0	0	3	6194.697917	359.8317077	881.1392008	184.8001456
C05	0	1	0	4	9984.494385	533.2523997	1211.829712	97.74160698
C05	0	0	1	10	2874.335425	105.3000901	2245.871704	57.87409991
C05	0	1	1	9	10324.66124	521.4541332	2656.126031	221.9683839
C05	1	1	1	21	12929.014	239.6792698	2821.27238	102.8400004
C06	0	0	0	13637	2779.565652	287.5325984	794.457607	55.92096305
C06	1	0	0	2	5881.313232	139.8797392	702.5310974	7.644772062
C06	0	1	0	2	10171.31104	504.4537066	1270.594238	13.84831342
C06	1	1	0	1	11907.97852	0	1055.243164	0
C06	0	0	1	6	2796.917887	140.7938948	2263.583618	92.69121746
C06	0	1	1	3	10068.97233	59.92036173	2608.796305	193.1783061
C06	1	1	1	21	12768.93039	367.3751587	2828.968122	201.6566301
C07	0	0	0	15113	2915.384757	271.0270035	803.1339959	56.56057248
C07	1	0	0	2	6182.653076	148.353972	790.1743774	52.46944656
C07	0	1	0	2	10614.53271	757.6324609	1233.339233	78.5470302
C07	0	0	1	7	3075.033412	200.7320095	2206.592739	291.1550715
C07	0	1	1	3	10395.00781	796.34289	2625.253988	234.5817591
C07	1	1	1	24	12762.79382	387.6034061	2736.459829	170.1299935
C08	0	0	0	14386	2658.172217	287.7484437	783.6783097	55.56970554
C08	1	0	0	2	7287.258057	301.8327418	692.8639526	5.258416151
C08	0	1	0	5	10084.27832	154.4822693	1242.867773	86.78071221
C08	1	1	0	2	12720.11084	142.8252118	1322.266724	117.8584383
C08	0	0	1	6	2692.643799	99.69828154	2316.27478	36.76930906
C08	0	1	1	5	10162.65762	492.371409	2764.869434	270.3880762
C08	1	1	1	39	12819.6239	391.4435081	2823.63685	129.6383084
C09	0	0	0	17713	2190.287337	238.9210507	700.2152956	50.36372342
C09	0	1	0	4	9757.179443	186.9548221	1159.84259	96.58287203
C09	0	0	1	3	2283.494222	44.17655653	2274.08431	67.59007047
C09	0	1	1	1	9319.907227	0	2737.496582	0
C09	1	1	1	3	12559.14486	123.3993215	2791.384115	63.0043507
C10	0	0	0	14680	2465.426043	274.722063	761.1749296	55.25559333
C10	1	0	0	5	5567.464551	200.3493427	674.3432861	52.66214284
C10	0	1	0	3	9998.004232	971.9102347	1232.879272	129.347914
C10	1	1	0	2	12466.6084	273.136567	1158.687561	154.8780506
C10	0	0	1	9	2465.955349	74.1075362	2259.377577	84.11260098
C10	1	1	1	19	12520.64258	278.0639705	2734.112234	214.5231667
C11	0	0	0	16073	2813.588937	239.961341	844.0051863	51.19404534
C11	1	0	0	1	5985.848633	0	628.8723755	0
C11	0	1	0	1	9337.744141	0	1279.043457	0
C11	1	1	0	4	12925.60547	411.5732561	1378.047729	90.89535835
C11	0	0	1	3	2867.684896	180.9918178	2407.985921	49.99772781
C11	1	0	1	1	8533.231445	0	2385.484619	0
C11	0	1	1	1	10757.53223	0	2478.743164	0
C11	1	1	1	49	12906.0579	433.1223484	2826.037976	136.2501473
C12	0	0	0	14109	2336.227118	271.8818674	742.0998769	54.40545657
D01	0	0	0	6738	157.7251694	21.42027065	684.9498346	51.4430759
D01	1	0	0	548	4841.820142	724.5264228	693.0989808	90.8095158
D01	0	1	0	1523	183.8664165	35.32961019	1849.813722	112.8736539
D01	1	1	0	498	4671.625306	745.5216685	1863.77711	135.8460379
D01	0	0	1	1062	178.4568305	49.18503275	3020.975692	155.9442871
D01	1	0	1	232	3760.747173	865.7913023	3096.065656	187.3269045
D01	0	1	1	681	198.5050572	85.71128225	4226.674986	195.9679126
D01	1	1	1	818	3506.592084	818.0543206	4356.919203	223.7299309
D02	0	0	0	14081	157.1595433	20.16604396	674.1003987	41.56200957
D02	1	0	0	77	4582.062359	1019.488385	705.8159037	77.0805762
D02	0	1	0	460	181.0788066	23.8409545	1859.368185	126.9161274
D02	1	1	0	73	4540.320448	832.656504	1896.445535	125.2708625
D02	0	0	1	233	179.8147583	53.74108611	3014.834018	144.6788348
D02	1	0	1	13	3208.105243	1336.568091	3194.526405	259.4695279
D02	0	1	1	105	231.5871977	125.7761457	4184.587121	224.430416
D02	1	1	1	103	3132.512443	986.7597364	4297.683703	245.3869145
D03	0	0	0	17102	206.1654783	19.91594054	740.7347373	42.37262535
D03	1	0	0	7	4848.378278	352.038658	907.2530518	156.7855513
D03	0	1	0	16	239.779458	21.2436852	1911.951973	82.1931909
D03	1	1	0	8	3588.971275	1598.442026	1942.338806	86.58105876
D03	0	0	1	34	225.5512071	49.81112946	2957.171609	89.61578876
D03	1	0	1	11	2821.068493	721.1552583	3030.568759	236.2090084
D03	0	1	1	5	268.9484161	54.9456908	4156.030518	150.993282
D03	1	1	1	7	2125.207825	821.0764054	4229.559012	158.0765562
D04	0	0	0	18515	195.1601252	19.54238893	715.5969052	40.64246387
D04	1	0	0	1	4702.964844	0	861.8148804	0
D04	0	1	0	12	234.7977587	59.20272524	1896.883993	72.04558679
D04	1	1	0	8	4389.381866	1056.241521	1926.272812	67.27119519
D04	0	0	1	35	264.5156612	174.4981725	2908.578097	86.08482739
D04	1	0	1	7	3207.978167	724.2633975	3082.033796	120.8713115
D04	0	1	1	3	222.1630961	26.94873495	4074.004395	88.66085135
D04	1	1	1	1	1819.927734	0	4150.763672	0
D05	0	0	0	16318	204.2623926	19.7863658	740.0604807	40.97721858
D05	1	0	0	2	4369.432129	306.3263916	996.0545959	100.5876228
D05	0	1	0	11	243.3428844	31.54886688	1900.507735	70.20153979
D05	1	1	0	6	4276.992879	629.8532578	1981.043233	63.32301985
D05	0	0	1	34	229.0503199	62.06638133	2943.238439	146.2509777
D05	1	0	1	8	2153.738708	820.4367585	2966.148224	99.76106392
D05	0	1	1	3	269.2180939	37.32680073	4195.969727	56.66415432
D05	1	1	1	2	1507.22821	617.491441	3995.417358	1.650203545
D06	0	0	0	17442	198.2768644	19.78306311	724.2434996	41.18901262
D06	1	0	0	3	4530.531087	902.8938017	810.6038005	27.3499966
D06	0	1	0	8	252.283823	118.5638269	1877.508896	82.38690622
D06	1	1	0	5	3731.671289	1325.538971	1986.266577	106.7292562
D06	0	0	1	37	215.2773004	24.05930361	2916.747961	81.04390325
D06	1	0	1	4	2675.094116	1052.515433	2943.697998	186.6374015
D06	0	1	1	1	285.1022034	0	3985.021484	0
D06	1	1	1	1	2793.902344	0	4304.60498	0
D07	0	0	0	18784	195.095488	19.01077479	730.5567943	40.36060129
D07	1	0	0	1	5040.791504	0	840.8652954	0
D07	0	1	0	9	205.1751658	13.8637035	1971.719889	87.92545295
D07	1	1	0	11	3804.567072	838.0265964	1984.764726	101.6748548
D07	0	0	1	34	214.5256725	28.77302737	2889.565573	76.29301435
D07	1	0	1	4	2516.604095	1641.820148	3115.414734	270.3334228
D07	0	1	1	2	221.8297348	12.38674433	4086.603149	105.5334429
D07	1	1	1	3	2782.846924	333.4723079	4146.715007	338.0920627
D08	0	0	0	16192	184.6795751	18.62546606	700.9646331	39.46695354
D08	1	0	0	3	4762.806152	115.9497105	797.3896891	123.6551162
D08	0	1	0	15	214.0574595	14.13155496	1873.774089	67.1816418
D08	1	1	0	8	3145.829559	1496.432186	1920.81813	94.71757642
D08	0	0	1	36	217.0325707	73.53568022	2968.719496	83.71160779
D08	1	0	1	7	2623.727905	911.9922581	3042.961251	161.9055661
D08	0	1	1	1	237.5391083	0	4158.879395	0
D08	1	1	1	5	2483.069653	904.4596174	4196.58623	121.10602
D09	0	0	0	16178	153.1109367	17.99533391	627.6402174	36.46147021
D09	0	0	1	4	194.2540703	16.54961612	2965.337891	128.6631436
D10	0	0	0	16792	170.2095959	18.29241786	659.2195165	38.10473795
D10	1	0	0	1	4336.66748	0	676.789856	0
D10	0	1	0	9	192.2986874	22.98168113	1744.953016	80.34535339
D10	1	1	0	6	3297.815328	1341.169696	1853.046529	115.936047
D10	0	0	1	26	207.1186271	72.22891621	2841.874925	110.081471
D10	1	0	1	8	2782.465073	772.2840378	3007.586914	263.6120525
D10	0	1	1	4	194.9408531	27.46119682	3969.175232	106.2216238
D10	1	1	1	9	3029.757663	808.0946498	4028.836697	188.3046506
D11	0	0	0	17779	346.3299519	23.01979395	877.4161858	43.7119109
D11	1	0	0	1	2902.404297	0	863.9567871	0
D11	0	1	0	1	392.7060547	0	2057.11792	0
D11	1	1	0	4	4387.875916	451.4508262	1980.121887	61.05774097
D11	0	0	1	4	363.4405212	20.95011097	3047.106079	106.27523
D11	1	0	1	1	3129.737305	0	3008.561035	0
D11	0	1	1	2	554.082489	292.0555145	4202.416992	62.21158607
D11	1	1	1	61	2702.398091	812.2465358	4270.935347	147.1783983
D12	0	0	0	15221	175.9727627	18.4400257	666.0449884	39.83266388
E01	0	0	0	9491	159.7369046	23.31656671	702.3717748	48.97027453
E01	1	0	0	653	5058.999341	788.9378783	712.9658896	85.7925742
E01	0	1	0	1633	185.90579	33.99564738	1907.009861	106.1958004
E01	1	1	0	495	4941.102015	735.7604474	1955.72062	137.7784863
E01	0	0	1	1144	180.1384821	50.73614649	3139.298747	143.3136165
E01	1	0	1	257	4066.503828	880.0476089	3224.21565	182.2510111
E01	0	1	1	720	202.7020321	98.9117563	4388.729726	197.4045945
E01	1	1	1	881	3781.097694	809.3932583	4534.031709	226.5766555
E02	0	0	0	15028	156.9930677	19.08696253	671.6740146	43.18222397
E02	1	0	0	86	4634.783947	949.6329288	723.8428132	111.8085143
E02	0	1	0	471	185.4411899	31.74364451	1843.991411	96.19128295
E02	1	1	0	79	4329.510867	1168.447032	1868.477646	117.1820831
E02	0	0	1	230	179.0842162	53.51343223	2992.665347	169.306044
E02	1	0	1	11	3584.515747	1437.400881	3244.14411	340.0597748
E02	0	1	1	86	238.7481056	149.5078951	4219.496562	196.2070094
E02	1	1	1	113	3282.004824	892.1017806	4294.327047	246.6360987
E03	0	0	0	16342	207.8108542	20.13098363	744.721251	42.66208257
E03	1	0	0	5	2925.559839	1415.303805	935.6680176	98.39090717
E03	0	1	0	9	240.054679	28.8707943	1934.223077	172.9700783
E03	1	1	0	7	4029.279837	1212.689813	2032.620989	118.9547698
E03	0	0	1	48	232.3299319	50.64489733	2944.945674	105.4082696
E03	1	0	1	6	2144.780233	590.4792158	3033.006388	48.15346593
E03	0	1	1	5	245.9032532	54.35504783	4315.606641	149.6081952
E03	1	1	1	3	3000.676107	1167.070596	4338.053548	122.2013324
E04	0	0	0	17546	196.6883134	19.67472144	719.8249308	41.58579703
E04	1	0	0	1	4843.874023	0	803.7766113	0
E04	0	1	0	13	337.0164501	247.0690801	1859.477107	167.8034536
E04	1	1	0	9	4088.630195	927.6218144	1924.325521	73.93584504
E04	0	0	1	44	207.6098688	29.41949546	2928.632568	91.58703745
E04	1	0	1	9	3031.947903	830.1012076	3117.830187	191.8684607
E04	0	1	1	3	375.1405538	166.0932583	4152.8125	105.0070543
E04	1	1	1	3	2581.683594	761.5367041	4273.595703	31.50303043
E05	0	0	0	17133	202.9695875	19.62817649	732.8042344	41.73839043
E05	1	0	0	4	3475.767181	1433.453327	792.3766937	49.3289045
E05	0	1	0	16	259.9725513	114.3196465	1861.247017	51.55357239
E05	1	1	0	8	4416.857025	645.8540009	1893.161072	81.26628313
E05	0	0	1	43	215.1694474	25.56084738	2896.611691	103.603919
E05	1	0	1	3	2909.92513	737.9497255	3040.974935	31.21433678
E05	0	1	1	5	310.4575623	215.4190241	4093.985742	109.6442887
E05	1	1	1	3	2598.319458	941.0909752	4107.78361	125.9271836
E06	0	0	0	12668	200.7570952	19.00875949	731.2868519	38.65309529
E06	1	0	0	2	4883.189453	71.45369267	736.3152466	61.78483607
E06	0	1	0	7	226.3114668	29.13588628	1860.232282	157.929332
E06	1	1	0	6	3679.503052	1112.250365	1997.963826	119.4460236
E06	0	0	1	27	234.6536622	107.9500119	2987.744068	90.28835092
E06	1	0	1	8	2095.682007	486.2519322	3107.76593	182.0022758
E06	0	1	1	3	224.6802368	24.47040604	4038.191895	157.9799238
E06	1	1	1	5	2647.682324	506.9247027	4015.441162	323.0417816
E07	0	0	0	17041	194.105151	19.37764685	722.7536748	41.2263045
E07	0	1	0	9	204.2519311	24.61857564	1921.041992	199.4027791
E07	1	1	0	3	4220.836507	662.9773719	1923.255086	80.58994695
E07	0	0	1	16	206.6512375	16.98046263	2891.508881	116.2774347
E07	1	0	1	2	2294.195068	83.58085018	2953.854004	89.43692348
E07	0	1	1	4	257.2808456	46.6238106	4036.572144	176.3056523
E07	1	1	1	1	1333.727539	0	3652.430664	0
E08	0	0	0	16362	184.0883683	18.7695753	697.5256971	39.26991794
E08	1	0	0	2	4411.499512	526.7317134	735.6428833	40.5069814
E08	0	1	0	7	299.5911473	147.0410548	1871.766985	57.14447074
E08	1	1	0	6	4425.155721	613.8783318	1926.999654	122.925459
E08	0	0	1	29	194.072655	16.14368392	2909.144733	118.4052325
E08	1	0	1	4	2348.791046	910.4793096	3094.638306	272.9240018
E08	1	1	1	3	3201.421712	387.222905	4036.743164	214.2073576
E09	0	0	0	17245	155.402304	17.80748594	636.4465863	36.19017222
E09	0	1	0	2	229.5522537	72.57075004	1812.234558	1.41481778
E09	1	1	0	1	4955.837891	0	1945.662354	0
E09	0	0	1	6	204.3931096	22.58177475	2855.503906	68.27539854
E09	1	1	1	2	3903.114746	585.0680228	4427.154541	320.1015084
E10	0	0	0	18142	173.4091368	18.71870187	672.081932	39.42352643
E10	1	0	0	1	4377.605957	0	704.7472534	0
E10	0	1	0	9	216.5904168	43.65994486	1864.07411	152.9415861
E10	1	1	0	3	4701.583496	265.8343645	1898.288574	132.414773
E10	0	0	1	36	200.8353916	76.28409332	2880.666009	80.63645508
E10	1	0	1	2	2697.000244	1937.875507	2924.112671	41.04067783
E10	0	1	1	2	339.7433777	102.820637	4053.14624	88.28373175
E10	1	1	1	4	2586.538269	377.3604894	4101.35907	98.00347764
E11	0	0	0	16187	344.9498141	23.6009767	874.9993642	44.58193711
E11	1	0	0	2	4983.044678	325.0906163	892.832489	69.32818596
E11	0	1	0	9	404.8125475	120.6108051	1909.45048	214.7858521
E11	1	1	0	2	4278.657349	1189.186324	2041.39563	153.4219734
E11	0	0	1	4	353.7058563	7.885029717	2991.356812	81.94746425
E11	1	0	1	2	1873.05658	839.0371796	3030.895264	256.3210292
E11	0	1	1	3	705.5312703	128.6175122	4312.920085	329.6925961
E11	1	1	1	57	2996.914769	822.6090721	4304.805865	187.1016568
E12	0	0	0	17634	178.568115	18.61050401	676.6064217	39.37427183
E12	0	1	0	1	174.4765778	0	1620.360474	0
F01	0	0	0	9776	157.1929553	26.4211897	683.2111456	51.61482147
F01	1	0	0	738	4840.41337	715.6007182	695.4917871	85.55534179
F01	0	1	0	2015	182.7364717	33.86377789	1850.145253	106.9107363
F01	1	1	0	644	4717.954783	718.0220478	1881.487511	118.6764663
F01	0	0	1	1379	177.3041628	42.26748682	3034.238553	139.8263399
F01	1	0	1	308	3813.530601	864.382684	3127.956671	178.5253201
F01	0	1	1	947	201.5917294	103.3946131	4241.426352	192.6806279
F01	1	1	1	1084	3438.214415	843.9499667	4365.919989	207.1219111
F02	0	0	0	15874	156.9648079	20.98128767	673.2667288	43.54744465
F02	1	0	0	88	4514.876953	1070.861376	743.6992604	130.0646922
F02	0	1	0	508	183.9177486	48.24503883	1850.66181	121.8437144
F02	1	1	0	101	4367.314372	1038.586646	1875.952558	124.1994496
F02	0	0	1	220	176.0192703	23.39212189	3005.90616	138.8181676
F02	1	0	1	13	3893.834717	880.6105627	3148.268066	192.8937502
F02	0	1	1	104	217.3508742	122.8543192	4229.968076	221.0964501
F02	1	1	1	127	3184.172616	889.8191122	4312.195883	233.7786587
F03	0	0	0	15876	207.8676336	19.70286236	746.41797	41.37787274
F03	1	0	0	3	3968.628906	767.7691884	1026.443787	53.07302115
F03	0	1	0	11	340.4021898	235.8164694	1920.738326	80.72753929
F03	1	1	0	6	4289.365682	987.4588808	1975.930196	80.98416236
F03	0	0	1	41	222.7908452	45.09627511	2966.127739	115.4829737
F03	1	0	1	10	3030.170447	990.0562886	3068.034399	88.60796891
F03	0	1	1	2	276.5044403	11.93309589	4158.538086	14.34308101
F03	1	1	1	7	2032.517107	768.8522625	4258.649275	160.3522318
F04	0	0	0	15776	195.2392651	19.3083112	713.8404304	41.28408743
F04	1	0	0	4	3825.406403	1859.946745	802.2527008	24.6481061
F04	0	1	0	14	255.3998435	125.8430985	1863.318839	52.38037985
F04	1	1	0	3	3362.587565	627.3992144	1870.163167	10.23407242
F04	0	0	1	23	226.4687268	59.66267607	2898.621126	73.35656357
F04	1	0	1	6	3113.463298	884.2495753	3061.028035	160.7434544
F04	0	1	1	2	329.7580261	179.9669622	4467.666748	398.2582143
F05	0	0	0	18369	203.4586382	20.18141422	736.9737604	42.05192383
F05	1	0	0	1	5171.747559	0	807.5983276	0
F05	0	1	0	11	243.6616017	40.94098618	1901.797696	65.24380362
F05	1	1	0	3	3664.825195	2231.952303	2030.778076	137.8581375
F05	0	0	1	33	232.1555597	33.11028996	2919.74292	117.0396188
F05	1	0	1	11	2977.190851	582.4253381	3081.377286	176.7724671
F05	0	1	1	5	428.8365814	204.6258247	4098.642773	110.2200501
F05	1	1	1	3	2686.082194	1436.417263	4076.727539	146.150332
F06	0	0	0	15865	201.4567307	19.73720523	731.9192045	41.72402736
F06	1	0	0	6	3706.05778	950.3564226	882.957723	141.6374284
F06	0	1	0	9	266.3374108	93.63264328	1812.312337	109.2630101
F06	1	1	0	5	4728.333398	493.3008116	1996.696655	91.64159582
F06	0	0	1	28	226.4707031	21.67389856	2928.612802	119.4621333
F06	1	0	1	7	2605.573748	1090.235135	3070.869106	84.99775784
F06	0	1	1	1	229.0602112	0	4122.371094	0
F06	1	1	1	2	1525.48761	64.524098	4343.681152	83.45033926
F07	0	0	0	17382	195.8042148	19.05219418	730.7614152	41.14972475
F07	1	0	0	1	5207.834961	0	755.5897217	0
F07	0	1	0	11	221.6169891	26.06865106	1834.092929	257.7015753
F07	1	1	0	1	3301.015625	0	1748.924194	0
F07	0	0	1	27	227.2148087	96.66471643	2952.75227	89.24177449
F07	1	0	1	8	2354.484238	893.2508697	3004.542084	161.8386872
F07	0	1	1	1	170.800415	0	4319.290527	0
F07	1	1	1	2	3436.670532	504.2636371	4300.283691	210.0431691
F08	0	0	0	15335	184.0511175	20.44628843	695.8471027	40.70510144
F08	1	0	0	5	4046.83916	1154.678717	941.0542114	134.2211301
F08	0	1	0	7	199.8518873	16.74369544	1856.807303	92.68092539
F08	1	1	0	10	3893.097229	1124.238373	1947.353748	83.67990336
F08	0	0	1	32	198.2205386	22.11407398	2944.532593	94.76986363
F08	1	0	1	8	2421.188339	748.9590354	2978.530396	126.0636705
F08	0	1	1	5	265.3107758	157.9193205	3982.93999	228.8332457
F09	0	0	0	18396	156.0081122	17.97326152	636.0000152	36.51978987
F09	1	0	0	3	3979.2854	2484.943833	815.5992432	235.5336525
F09	0	1	0	2	191.7272797	14.95232618	1812.763062	129.1742184
F09	1	1	0	1	4216.920898	0	1759.783203	0
F09	0	0	1	7	178.9475054	25.75523451	2916.996896	82.37542713
F09	0	1	1	1	183.5026398	0	4414.182129	0
F09	1	1	1	2	3226.103638	1185.764383	4232.305908	47.33023383
F10	0	0	0	16989	172.969967	18.83414032	669.3245349	40.18829916
F10	0	1	0	11	202.4348519	19.6636589	1870.055265	117.0096019
F10	1	1	0	9	4176.271403	641.6223338	1907.847697	123.9762149
F10	0	0	1	29	202.958645	117.5023875	2827.232717	107.7672918
F10	1	0	1	10	2937.824927	672.8286569	2977.863306	98.23898311
F10	0	1	1	1	528.6168823	0	3862.4104	0
F10	1	1	1	1	2436.104492	0	4077.576416	0
F11	0	0	0	16340	345.5453285	23.25792658	875.7212272	44.50327047
F11	0	1	0	2	405.6177979	129.8537039	1673.07959	400.264906
F11	1	1	0	6	4693.011515	567.4365396	2062.58313	115.8476507
F11	0	0	1	5	522.5355591	263.434131	3016.802148	33.77539065
F11	1	0	1	1	2554.118164	0	3070.378906	0
F11	0	1	1	3	590.2217814	235.1224743	4150.507975	33.0573697
F11	1	1	1	66	3070.502406	664.2774105	4304.604533	123.9044215
F12	0	0	0	16785	178.9164472	18.53953632	674.5228367	39.73252919
G01	0	0	0	1143	787.6391587	38.46849996	698.2606264	43.897587
G01	1	0	0	1971	5364.087185	358.297644	618.2069279	60.15154523
G01	0	1	0	402	12292.47347	522.3094451	624.4354079	94.32173367
G01	1	1	0	724	15309.2563	740.392349	674.648784	110.4677929
G01	0	0	1	444	765.6442758	49.27604506	3729.241203	149.9831298
G01	1	0	1	739	5182.810548	405.4787419	3502.631505	277.1500193
G01	0	1	1	4041	11738.64004	528.003804	3618.303356	319.7626676
G01	1	1	1	6346	14831.47225	635.171372	3429.014079	304.1722951
G02	0	0	0	845	773.8875238	48.14185528	675.7102363	53.38611522
G02	1	0	0	1557	5209.872725	463.7004077	612.6525337	63.0249577
G02	0	1	0	326	11902.3184	806.6778104	621.1609917	109.7446852
G02	1	1	0	540	14885.74522	853.591998	669.9683636	116.0750666
G02	0	0	1	304	750.6472764	53.87600874	3604.219004	223.8802576
G02	1	0	1	643	5054.537955	466.7649602	3356.9021	355.6876713
G02	0	1	1	3990	11514.69657	827.1025883	3412.766712	429.4068617
G02	1	1	1	5207	14569.91305	702.5080019	3373.599001	307.4814617
G03	0	0	0	15060	815.4442059	32.79838191	702.4339396	39.89331616
G03	1	0	0	88	5436.805503	311.9349029	636.9253505	62.59347429
G03	0	1	0	136	12314.14876	446.8477479	655.4372179	85.63198767
G03	1	1	0	3	14393.62533	1168.229428	795.1256917	74.24686008
G03	0	0	1	114	792.9114648	36.02895404	3690.128833	117.0784838
G03	1	0	1	2	3650.194397	2489.944552	3471.767944	300.5340201
G03	0	1	1	740	11624.46384	498.436958	3671.340786	208.5465407
G03	1	1	1	8	14908.83032	594.6493596	3595.77478	548.2017863
G04	0	0	0	8151	813.7482897	32.84368861	687.231596	38.9063972
G04	1	0	0	43	5219.575252	244.1855762	612.8682215	57.3977364
G04	0	1	0	46	11793.62137	403.4448451	658.5534555	95.95760384
G04	0	0	1	45	789.984569	28.87958567	3575.443045	115.7339936
G04	1	0	1	2	6081.668457	1710.801353	2667.210693	1322.561061
G04	0	1	1	395	11157.46306	459.330335	3540.318669	210.4262933
G04	1	1	1	6	14364.92139	750.4142371	3535.300252	475.2629249
G05	0	0	0	16043	815.7250409	32.22166557	694.3606255	39.79031937
G05	1	0	0	242	5359.312708	401.4971684	631.7213048	58.86464527
G05	0	1	0	98	11943.62581	540.3986217	657.1542804	87.07324745
G05	1	1	0	2	14378.67285	1181.912412	752.8033142	60.77540489
G05	0	0	1	65	797.7953538	35.18156933	3643.485922	121.9826944
G05	1	0	1	1	5097.000488	0	3410.381104	0
G05	0	1	1	1117	11321.6751	476.1430719	3601.881909	215.3252632
G05	1	1	1	25	14452.35086	444.609998	3383.664502	200.1178247
G06	0	0	0	14330	836.2902093	32.99538347	712.3606639	40.44164296
G06	1	0	0	64	5328.202869	354.4967101	661.5872984	56.1034142
G06	0	1	0	67	12120.67453	549.263526	708.8888495	90.92826226
G06	1	1	0	1	13075.0332	0	674.2553101	0
G06	0	0	1	62	829.5066351	103.6351857	3695.32442	114.7759113
G06	0	1	1	852	11519.74775	424.3782821	3691.169395	196.24045
G06	1	1	1	2	15452.10596	2031.025432	3604.733032	492.6492011
G07	0	0	0	14991	824.7977657	32.98996499	700.8519323	40.01814861
G07	1	0	0	598	5431.526057	370.590528	644.4269029	57.46903876
G07	0	1	0	94	12070.84347	487.3448898	687.7230393	106.1364999
G07	1	1	0	4	15111.96851	471.2694719	721.3761749	89.17942563
G07	0	0	1	97	802.5017228	36.70997436	3655.682232	121.7311306
G07	0	1	1	1348	11409.17052	485.3494542	3648.039686	213.3276876
G07	1	1	1	51	14826.59417	657.9624664	3499.172052	305.7741187
G08	0	0	0	13976	845.6980661	32.15080696	712.1175911	39.76044753
G08	1	0	0	76	5439.829821	337.858418	656.8943016	56.31760589
G08	0	1	0	66	12132.02163	377.3578116	716.3188643	77.63358768
G08	1	1	0	3	13813.38574	1154.825929	821.0329997	70.59023205
G08	0	0	1	76	820.1491113	35.49254487	3656.21078	207.1412633
G08	0	1	1	750	11364.78589	419.5898922	3640.494141	194.0594494
G08	1	1	1	7	14308.47335	581.322792	3769.34089	496.7491921
G09	0	0	0	17718	848.8106623	32.39646071	719.5740845	39.61780948
G09	1	0	0	15	5540.338997	413.1021062	644.4934733	52.7884598
G09	0	1	0	16	12367.49164	467.0783439	705.256237	114.7436718
G09	1	1	0	1	13228.44141	0	769.8158569	0
G09	0	0	1	20	819.8269714	38.64403767	3757.523047	104.9019621
G09	0	1	1	137	11758.12351	427.1604775	3793.98007	219.2561066
G10	0	0	0	13090	820.316022	31.99325993	687.6449886	38.01227863
G10	1	0	0	47	5199.384646	414.1936385	646.8463161	52.38874244
G10	0	1	0	37	11900.60787	340.5912583	704.4744238	96.15524898
G10	0	0	1	54	801.3858846	30.87001166	3550.01732	133.2575823
G10	1	0	1	1	6899.883301	0	3693.661865	0
G10	0	1	1	519	11188.72424	448.4122832	3585.865154	180.5969928
G10	1	1	1	3	13889.89941	496.4085461	3500.215251	364.218702
G11	0	0	0	16054	828.2522701	33.22530063	694.1672307	40.08115186
G11	1	0	0	1	5702.291504	0	667.5114136	0
G11	0	1	0	268	11968.9695	505.4835973	686.1985652	89.67724182
G11	0	0	1	277	806.2869133	52.30462778	3579.313554	239.1363572
G11	0	1	1	953	11320.53499	436.3427338	3626.289151	220.8698162
G12	0	0	0	13200	830.5764181	32.48611088	693.6193051	38.39716671
G12	1	0	0	61	5234.125728	300.2170441	634.0404973	55.57865673
G12	0	1	0	82	12030.91129	328.788381	698.728324	88.8355485
G12	1	1	0	1	13087.42773	0	974.7272339	0
G12	0	0	1	70	810.1160793	31.73970027	3582.936478	175.1673369
G12	0	1	1	451	11305.01896	487.0439134	3618.126403	193.8512821
G12	1	1	1	2	14522.47852	135.1112569	3409.177124	234.3556616
H01	0	0	0	1120	784.1927757	39.95093673	699.5152958	42.83521325
H01	1	0	0	1914	5325.231359	323.8030254	621.7079007	57.90203887
H01	0	1	0	400	12362.73047	461.0935343	630.1867402	92.01910941
H01	1	1	0	633	15311.60203	655.7519275	667.7902223	103.808009
H01	0	0	1	417	758.1303928	41.07220198	3724.661952	135.1512252
H01	1	0	1	684	5139.952329	373.0467406	3514.60435	253.5990099
H01	0	1	1	3866	11738.96988	462.5996781	3629.964012	277.4484191
H01	1	1	1	6124	14785.27383	574.1517475	3450.083722	271.8756956
H02	0	0	0	857	781.801386	36.74067577	693.393363	44.00196646
H02	1	0	0	1671	5315.096102	314.6449315	621.7809135	61.03518934
H02	0	1	0	347	12221.74529	410.2951243	639.5113266	92.34114858
H02	1	1	0	609	15133.58664	671.6495685	684.6130714	109.0920086
H02	0	0	1	327	759.856685	45.03783679	3675.592373	141.7794046
H02	1	0	1	614	5157.231202	331.8006531	3477.858682	237.8743928
H02	0	1	1	3643	11623.33996	502.9297756	3602.975588	289.9561081
H02	1	1	1	6904	14634.43628	566.1574049	3423.216358	275.3433685
H03	0	0	0	16150	818.5893307	32.32515669	706.9314412	39.81746663
H03	1	0	0	95	5488.733547	332.8555673	638.5633237	52.5849792
H03	0	1	0	129	12464.5291	304.4169182	679.5948394	86.82801605
H03	1	1	0	7	13364.21484	114.8083305	782.4827706	47.98849232
H03	0	0	1	108	791.7408628	30.34835394	3739.309032	98.09463053
H03	1	0	1	5	4608.779248	1691.493343	3133.842993	1000.57721
H03	0	1	1	849	11705.80414	436.1910673	3719.934207	192.2078027
H03	1	1	1	5	14312.32773	591.305154	3569.262158	227.7081497
H04	0	0	0	13395	812.691635	33.30614485	695.0393138	40.94256791
H04	1	0	0	58	5290.780854	350.5040771	652.7807238	52.51059187
H04	0	1	0	70	12116.50253	359.4853499	679.9709922	90.17175403
H04	0	0	1	56	777.7100252	30.11188639	3675.044931	139.269794
H04	0	1	1	655	11375.91918	501.3787204	3623.370548	234.9516547
H04	1	1	1	4	14637.37695	753.3006144	3600.966675	210.2372528
H05	0	0	0	16161	817.9083449	31.67676751	695.0997826	39.62962547
H05	1	0	0	209	5381.365956	368.0477863	636.5648427	60.91401944
H05	0	1	0	92	12142.79603	368.2874132	663.7714439	98.65644994
H05	1	1	0	1	14746.79199	0	745.7313232	0
H05	0	0	1	82	795.9687708	34.27310027	3630.573906	94.64067627
H05	1	0	1	2	5539.167236	1197.096218	3502.546387	279.3075238
H05	0	1	1	1021	11373.84479	473.9101894	3623.75239	185.2561145
H05	1	1	1	9	14324.33941	475.6802575	3470.219428	300.8817523
H06	0	0	0	14937	840.2633552	33.32486552	716.4602274	41.39556372
H06	1	0	0	80	5391.94256	371.3631944	666.7876141	59.14402018
H06	0	1	0	88	12194.80677	601.394396	727.1016173	96.88959937
H06	1	1	0	4	13235.56396	104.7730562	817.7939301	145.6408405
H06	0	0	1	54	814.7690407	44.070679	3757.430343	175.5194459
H06	1	0	1	3	5121.359538	213.8518447	3511.90446	159.5791627
H06	0	1	1	886	11530.61475	542.4846052	3716.835366	254.0265064
H06	1	1	1	5	14451.10566	668.9596196	3376.110596	383.3318102
H07	0	0	0	14690	821.7279345	31.15110132	697.2892432	38.98628192
H07	1	0	0	558	5264.708869	306.1398325	642.9101283	58.14572905
H07	0	1	0	119	11958.94949	550.7087061	687.9490916	82.5025688
H07	1	1	0	4	14903.31641	338.5692637	731.6544495	82.02302396
H07	0	0	1	80	797.8727623	36.01120292	3629.578821	98.51804571
H07	1	0	1	4	4087.959473	1522.621092	3562.321838	235.427469
H07	0	1	1	1320	11307.77428	401.0256679	3641.692442	185.0774598
H07	1	1	1	51	14273.69014	627.8837262	3435.516951	252.6894534
H08	0	0	0	15444	828.1180278	32.50088351	702.0655812	40.36100248
H08	1	0	0	58	5312.252829	267.2398364	653.7113332	52.34656983
H08	0	1	0	67	12169.7307	333.8195826	709.1270474	102.7980706
H08	1	1	0	1	15040.14258	0	540.4133301	0
H08	0	0	1	68	811.1959875	57.14203665	3669.58458	115.2378172
H08	1	0	1	2	4683.169556	919.6211987	3571.494385	67.72722612
H08	0	1	1	791	11463.65169	463.4619023	3695.27703	204.4072135
H08	1	1	1	2	14503.00098	345.1564976	3448.871094	220.2433916
H09	0	0	0	17158	842.5797708	32.12120005	716.237861	39.87866367
H09	1	0	0	12	5527.126912	351.5630449	677.8001658	48.84178335
H09	0	1	0	20	12317.72397	279.4892338	710.7976669	97.52501253
H09	0	0	1	13	865.0473821	155.431876	3513.838313	652.6292853
H09	0	1	1	101	11620.04174	518.8396308	3731.010305	248.8009063
H09	1	1	1	1	13194.81836	0	4066.734863	0
H10	0	0	0	14852	827.3082438	32.22694227	694.5395651	39.71417621
H10	1	0	0	57	5364.87542	371.8346065	654.5136772	70.30794441
H10	0	1	0	61	11964.88232	497.1736826	729.9805488	111.0927582
H10	0	0	1	44	816.355337	82.18265	3546.986178	377.2059718
H10	1	0	1	1	1928.208862	0	3731.337402	0
H10	0	1	1	618	11249.91711	515.102389	3610.327999	229.2273587
H10	1	1	1	1	14766.40039	0	3647.897461	0
H11	0	0	0	12658	831.7645657	32.77821832	696.5836282	39.05180199
H11	0	1	0	216	11954.80659	536.6772848	699.1899016	97.76967036
H11	1	1	0	1	13185.05078	0	924.2605591	0
H11	0	0	1	252	816.6539663	58.53020427	3591.004267	254.5322228
H11	0	1	1	733	11317.67103	454.1288594	3617.932916	223.4634603
H12	0	0	0	14066	822.1142692	32.3466057	687.7290947	39.23769649
H12	1	0	0	60	5246.188737	440.304821	652.018811	48.03849489
H12	0	1	0	61	11879.92641	651.1020171	691.1948727	106.713229
H12	0	0	1	75	802.9599821	40.79702732	3547.252926	112.3735081
H12	0	1	1	490	11295.63749	480.95566	3622.979567	200.3094513
H12	1	1	1	2	13635.7583	778.7186061	3430.393677	709.0142086
