# Supplementary material for: HIV reservoir quantification by five-target multiplex droplet digital PCR
Source: STAR Protoc. 2021 Oct 11;2(4):100885. doi: 10.1016/j.xpro.2021.100885 (PMC8517383; doi:10.1016/j.xpro.2021.100885)
Supplement: Data S2. Data analysis example (R method), related to quantification and statistical analysis steps 8–31 [file mmc3.zip › data_S2_R_analysis_example_workflow/002-input_data/07262019_PTID1444_plate_layout_CL.csv]

Assay	1	2	3	4	5	6	7	8	9	10	11	12
A	assay1	assay1	assay1	assay1	assay1	assay1	assay1	assay1	assay1	assay1	assay1	assay1
B	assay1	assay1	assay1	assay1	assay1	assay1	assay1	assay1	assay1	assay1	assay1	assay1
C	assay1	assay1	assay1	assay1	assay1	assay1	assay1	assay1	assay1	assay1	assay1	assay1
D	assay2	assay2	assay2	assay2	assay2	assay2	assay2	assay2	assay2	assay2	assay2	assay2
E	assay2	assay2	assay2	assay2	assay2	assay2	assay2	assay2	assay2	assay2	assay2	assay2
F	assay2	assay2	assay2	assay2	assay2	assay2	assay2	assay2	assay2	assay2	assay2	assay2
G	RPP30_deltaD	RPP30_deltaD	RPP30_deltaD	RPP30_deltaD	RPP30_deltaD	RPP30_deltaD	RPP30_deltaD	RPP30_deltaD	RPP30_deltaD	RPP30_deltaD	RPP30_deltaD	RPP30_deltaD
H	RPP30_deltaD	RPP30_deltaD	RPP30_deltaD	RPP30_deltaD	RPP30_deltaD	RPP30_deltaD	RPP30_deltaD	RPP30_deltaD	RPP30_deltaD	RPP30_deltaD	RPP30_deltaD	RPP30_deltaD
Dilution	1	2	3	4	5	6	7	8	9	10	11	12
A	1	1	1	1	1	1	1	1	1	1	1	1
B	1	1	1	1	1	1	1	1	1	1	1	1
C	1	1	1	1	1	1	1	1	1	1	1	1
D	1	1	1	1	1	1	1	1	1	1	1	1
E	1	1	1	1	1	1	1	1	1	1	1	1
F	1	1	1	1	1	1	1	1	1	1	1	1
G	2	2	100	100	100	100	100	100	100	100	100	100
H	2	2	100	100	100	100	100	100	100	100	100	100
SampleID	1	2	3	4	5	6	7	8	9	10	11	12
A	07262019_PTID1444_P1	07262019_PTID1444_P2	1444_1	1444_2	1444_3	1444_4	1444_5	1444_6	1444_7	1444_8	07262019_PTID1444_Pos C	07262019_PTID1444_Neg C
B	07262019_PTID1444_P1	07262019_PTID1444_P2	1444_1	1444_2	1444_3	1444_4	1444_5	1444_6	1444_7	1444_8	07262019_PTID1444_Pos C	07262019_PTID1444_Neg C
C	07262019_PTID1444_P1	07262019_PTID1444_P2	1444_1	1444_2	1444_3	1444_4	1444_5	1444_6	1444_7	1444_8	07262019_PTID1444_Pos C	07262019_PTID1444_Neg C
D	07262019_PTID1444_P1	07262019_PTID1444_P2	1444_1	1444_2	1444_3	1444_4	1444_5	1444_6	1444_7	1444_8	07262019_PTID1444_Pos C	07262019_PTID1444_Neg C
E	07262019_PTID1444_P1	07262019_PTID1444_P2	1444_1	1444_2	1444_3	1444_4	1444_5	1444_6	1444_7	1444_8	07262019_PTID1444_Pos C	07262019_PTID1444_Neg C
F	07262019_PTID1444_P1	07262019_PTID1444_P2	1444_1	1444_2	1444_3	1444_4	1444_5	1444_6	1444_7	1444_8	07262019_PTID1444_Pos C	07262019_PTID1444_Neg C
G	07262019_PTID1444_P1	07262019_PTID1444_P2	1444_1	1444_2	1444_3	1444_4	1444_5	1444_6	1444_7	1444_8	07262019_PTID1444_Pos C	07262019_PTID1444_Neg C
H	07262019_PTID1444_P1	07262019_PTID1444_P2	1444_1	1444_2	1444_3	1444_4	1444_5	1444_6	1444_7	1444_8	07262019_PTID1444_Pos C	07262019_PTID1444_Neg C
Draw date	1	2	3	4	5	6	7	8	9	10	11	12
A	7/26/2019	7/26/2019	8/1/2006	1/4/2007	3/14/2008	11/24/2008	7/10/2009	4/22/2010	4/25/2011	6/28/2012	6/25/2019	6/25/2019
B	7/26/2019	7/26/2019	8/1/2006	1/4/2007	3/14/2008	11/24/2008	7/10/2009	4/22/2010	4/25/2011	6/28/2012	6/25/2019	6/25/2019
C	7/26/2019	7/26/2019	8/1/2006	1/4/2007	3/14/2008	11/24/2008	7/10/2009	4/22/2010	4/25/2011	6/28/2012	6/25/2019	6/25/2019
D	7/26/2019	7/26/2019	8/1/2006	1/4/2007	3/14/2008	11/24/2008	7/10/2009	4/22/2010	4/25/2011	6/28/2012	6/25/2019	6/25/2019
E	7/26/2019	7/26/2019	8/1/2006	1/4/2007	3/14/2008	11/24/2008	7/10/2009	4/22/2010	4/25/2011	6/28/2012	6/25/2019	6/25/2019
F	7/26/2019	7/26/2019	8/1/2006	1/4/2007	3/14/2008	11/24/2008	7/10/2009	4/22/2010	4/25/2011	6/28/2012	6/25/2019	6/25/2019
G	7/26/2019	7/26/2019	8/1/2006	1/4/2007	3/14/2008	11/24/2008	7/10/2009	4/22/2010	4/25/2011	6/28/2012	6/25/2019	6/25/2019
H	7/26/2019	7/26/2019	8/1/2006	1/4/2007	3/14/2008	11/24/2008	7/10/2009	4/22/2010	4/25/2011	6/28/2012	6/25/2019	6/25/2019
ExperimentID	1	2	3	4	5	6	7	8	9	10	11	12
A	07262019_PTID1444	07262019_PTID1444	07262019_PTID1444	07262019_PTID1444	07262019_PTID1444	07262019_PTID1444	07262019_PTID1444	07262019_PTID1444	07262019_PTID1444	07262019_PTID1444	07262019_PTID1444	07262019_PTID1444
B	07262019_PTID1444	07262019_PTID1444	07262019_PTID1444	07262019_PTID1444	07262019_PTID1444	07262019_PTID1444	07262019_PTID1444	07262019_PTID1444	07262019_PTID1444	07262019_PTID1444	07262019_PTID1444	07262019_PTID1444
C	07262019_PTID1444	07262019_PTID1444	07262019_PTID1444	07262019_PTID1444	07262019_PTID1444	07262019_PTID1444	07262019_PTID1444	07262019_PTID1444	07262019_PTID1444	07262019_PTID1444	07262019_PTID1444	07262019_PTID1444
D	07262019_PTID1444	07262019_PTID1444	07262019_PTID1444	07262019_PTID1444	07262019_PTID1444	07262019_PTID1444	07262019_PTID1444	07262019_PTID1444	07262019_PTID1444	07262019_PTID1444	07262019_PTID1444	07262019_PTID1444
E	07262019_PTID1444	07262019_PTID1444	07262019_PTID1444	07262019_PTID1444	07262019_PTID1444	07262019_PTID1444	07262019_PTID1444	07262019_PTID1444	07262019_PTID1444	07262019_PTID1444	07262019_PTID1444	07262019_PTID1444
F	07262019_PTID1444	07262019_PTID1444	07262019_PTID1444	07262019_PTID1444	07262019_PTID1444	07262019_PTID1444	07262019_PTID1444	07262019_PTID1444	07262019_PTID1444	07262019_PTID1444	07262019_PTID1444	07262019_PTID1444
G	07262019_PTID1444	07262019_PTID1444	07262019_PTID1444	07262019_PTID1444	07262019_PTID1444	07262019_PTID1444	07262019_PTID1444	07262019_PTID1444	07262019_PTID1444	07262019_PTID1444	07262019_PTID1444	07262019_PTID1444
H	07262019_PTID1444	07262019_PTID1444	07262019_PTID1444	07262019_PTID1444	07262019_PTID1444	07262019_PTID1444	07262019_PTID1444	07262019_PTID1444	07262019_PTID1444	07262019_PTID1444	07262019_PTID1444	07262019_PTID1444
