# Supplementary material for: HIV reservoir quantification by five-target multiplex droplet digital PCR
Source: STAR Protoc. 2021 Oct 11;2(4):100885. doi: 10.1016/j.xpro.2021.100885 (PMC8517383; doi:10.1016/j.xpro.2021.100885)
Supplement: Data S2. Data analysis example (R method), related to quantification and statistical analysis steps 8–31 [file mmc3.zip › data_S2_R_analysis_example_workflow/002-input_data/07262019_PTID1444_well_data.csv]

Well	Sample	Target	Conc(copies/�L)	Status	Experiment	SampleType	TargetType	Supermix	DyeName(s)	Copies/20�LWell	TotalConfMax	TotalConfMin	PoissonConfMax	PoissonConfMin	Accepted Droplets	Positives	Negatives	Ch1+Ch2+	Ch1+Ch2-	Ch1-Ch2+	Ch1-Ch2-	Linkage	CNV	TotalCNVMax	TotalCNVMin	PoissonCNVMax	PoissonCNVMin	ReferenceCopies	UnknownCopies	Threshold1	Threshold2	Threshold3	ReferenceUsed	Ratio	TotalRatioMax	TotalRatioMin	PoissonRatioMax	PoissonRatioMin	Fractional Abundance	TotalFractionalAbundanceMax	TotalFractionalAbundanceMin	PoissonFractionalAbundanceMax	PoissonFractionalAbundanceMin	MeanAmplitudeOfPositives	MeanAmplitudeOfNegatives	MeanAmplitudeTotal	ExperimentComments	MergedWells	TotalConfidenceMax68
A01	P1	pol late	263.6351013	Manual	DQ	Unknown	Unknown	ddPCR Supermix for Probes (no dUTP)	FAM Lo	5272.702148			273.9402466	253.4194489	12687	2547	10140													4875	8575	11625	env	0.969597095			1.022603857	0.916590334	49.22819482			50.5945905	47.86179914	10153.4788	4470.805889	5611.640437
A01	P1	tat	360.319519	Manual	DQ	Unknown	Unknown	ddPCR Supermix for Probes (no dUTP)	FAM Hi	7206.390625			372.6387634	348.1279297	12687	3347	9340													4875	8575	11625	env	1.325183017			1.393154173	1.257211862	56.99263273			58.24985008	55.73541538	11407.27713	3534.767203	5611.640437
A01	P1	env	271.9017029	Manual	DQ	Unknown	Unknown	ddPCR Supermix for Probes (no dUTP)	HEX Hi	5438.03418			282.3870544	261.5089722	12687	2618	10069													1625														2506.118193	804.2861622	1155.464239
A02	P2	pol late	46.60444641	Manual	DQ	Unknown	Unknown	ddPCR Supermix for Probes (no dUTP)	FAM Lo	932.0889282			50.12319183	43.09619522	17405	676	16729													4875	8575	11625	env	1.519120003			1.700520554	1.337719451	60.30359812			63.16211585	57.44508039	9271.243392	3103.204077	3342.767109
A02	P2	tat	48.22304153	Manual	DQ	Unknown	Unknown	ddPCR Supermix for Probes (no dUTP)	FAM Hi	964.4608154			51.80370331	44.65324402	17405	699	16706													4875	8575	11625	env	1.57187978			1.758345878	1.385413682	61.11793375			63.93695633	58.29891117	11341.10281	3008.106709	3342.767109
A02	P2	env	30.67858124	Manual	DQ	Unknown	Unknown	ddPCR Supermix for Probes (no dUTP)	HEX Hi	613.5716553			33.52297211	27.84104919	17405	448	16957													1625														2474.138921	752.4085022	796.7253782
A03	1444-1	pol late	2.546168089	Manual	DQ	Unknown	Unknown	ddPCR Supermix for Probes (no dUTP)	FAM Lo	50.92336273			3.474697113	1.800277352	16652	36	16616													4875	8575	11625	env	0.705563887			1.008428375	0.402699399	41.36836459			51.77984221	30.95688696	12450.26394	3043.232854	3063.569937
A03	1444-1	tat	3.04189682	Manual	DQ	Unknown	Unknown	ddPCR Supermix for Probes (no dUTP)	FAM Hi	60.8379364			4.047734737	2.218747377	16652	43	16609													4875	8575	11625	env	0.842934351			1.186909301	0.4989594	45.73870742			55.86632018	35.61109466	12501.06116	3039.136671	3063.569937
A03	1444-1	env	3.60869956	Manual	DQ	Unknown	Unknown	ddPCR Supermix for Probes (no dUTP)	HEX Hi	72.17398834			4.695883274	2.704353571	16652	51	16601													1625														2659.500273	801.2072082	806.8985934
A04	1444-2	pol late	3.633672953	Manual	DQ	Unknown	Unknown	ddPCR Supermix for Probes (no dUTP)	FAM Lo	72.67346191			4.716860771	2.731055498	16862	52	16810													4875	8575	11625	env	0.812210078			1.110960409	0.513459747	44.81875958			53.91561543	35.72190372	11876.02389	2869.171677	2896.947523
A04	1444-2	tat	3.913651705	Manual	DQ	Unknown	Unknown	ddPCR Supermix for Probes (no dUTP)	FAM Hi	78.27303314			5.034303665	2.973607302	16862	56	16806													4875	8575	11625	env	0.874791815			1.190129598	0.559454031	46.66074429			55.63234451	37.68914407	12155.60577	2866.096348	2896.947523
A04	1444-2	env	4.473809242	Manual	DQ	Unknown	Unknown	ddPCR Supermix for Probes (no dUTP)	HEX Hi	89.47618103			5.665801048	3.462638617	16862	64	16798													1625														2577.101362	780.9841886	787.8013811
A05	1444-3	pol late	2.925391674	Manual	DQ	Unknown	Unknown	ddPCR Supermix for Probes (no dUTP)	FAM Lo	58.50783539			3.918323517	2.11668539	16509	41	16468													4875	8575	11625	env	1.051345853			1.515079217	0.58761249	51.25151625			62.27174392	40.23128857	11387.39903	2930.50356	2951.506208
A05	1444-3	tat	2.568246841	Manual	DQ	Unknown	Unknown	ddPCR Supermix for Probes (no dUTP)	FAM Hi	51.36493683			3.504839659	1.815883279	16509	36	16473													4875	8575	11625	env	0.922992873			1.343794778	0.502190968	47.99772719			59.37720539	36.618249	12765.21034	2930.059396	2951.506208
A05	1444-3	env	2.782520771	Manual	DQ	Unknown	Unknown	ddPCR Supermix for Probes (no dUTP)	HEX Hi	55.65041351			3.753384113	1.995898366	16509	39	16470													1625														2666.758063	805.3652839	809.762541
A06	1444-4	pol late	2.905030012	Manual	DQ	Unknown	Unknown	ddPCR Supermix for Probes (no dUTP)	FAM Lo	58.1006012			3.853490114	2.127033472	17841	44	17797													4875	8575	11625	env	0.862575475			1.212340345	0.512810606	46.31090051			56.39294074	36.22886028	12162.42913	2865.704616	2888.632472
A06	1444-4	tat	3.301727057	Manual	DQ	Unknown	Unknown	ddPCR Supermix for Probes (no dUTP)	FAM Hi	66.03453827			4.307026863	2.46696806	17841	50	17791													4875	8575	11625	env	0.980364669			1.364799945	0.595929392	49.5042496			59.30666028	39.70183892	12319.0425	2862.129156	2888.632472
A06	1444-4	env	3.367856026	Manual	DQ	Unknown	Unknown	ddPCR Supermix for Probes (no dUTP)	HEX Hi	67.3571167			4.382346153	2.52393055	17841	51	17790													1625														2757.299455	799.6150826	805.2112882
A07	1444-5	pol late	2.512405872	Manual	DQ	Unknown	Unknown	ddPCR Supermix for Probes (no dUTP)	FAM Lo	50.24811554			3.458090067	1.757529259	15938	34	15904													4875	8575	11625	env	1			1.478616171	0.521383829	50			61.96540428	38.03459572	11859.4053	2920.78096	2939.849427
A07	1444-5	tat	2.364468813	Manual	DQ	Unknown	Unknown	ddPCR Supermix for Probes (no dUTP)	FAM Hi	47.28937531			3.284866095	1.634818792	15938	32	15906													4875	8575	11625	env	0.941117372			1.398587334	0.48364741	48.48328008			60.62440676	36.34215341	12565.60397	2920.484147	2939.849427
A07	1444-5	env	2.512405872	Manual	DQ	Unknown	Unknown	ddPCR Supermix for Probes (no dUTP)	HEX Hi	50.24811554			3.458090067	1.757529259	15938	34	15904													1625														2722.788409	805.8513822	809.9407195
A08	1444-6	pol late	2.010815859	Manual	DQ	Unknown	Unknown	ddPCR Supermix for Probes (no dUTP)	FAM Lo	40.21631622			2.854154587	1.352900743	16396	28	16368													4875	8575	11625	env	0.874893192			1.321937641	0.427848744	46.66362841			59.38100822	33.94624861	11891.56491	2682.200603	2697.927744
A08	1444-6	tat	2.514057398	Manual	DQ	Unknown	Unknown	ddPCR Supermix for Probes (no dUTP)	FAM Hi	50.281147			3.445261955	1.768330216	16396	35	16361													4875	8575	11625	env	1.093850386			1.621820283	0.565880489	52.24109579			64.28362944	40.19856214	11990.82026	2678.048076	2697.927744
A08	1444-6	env	2.298355818	Manual	DQ	Unknown	Unknown	ddPCR Supermix for Probes (no dUTP)	HEX Hi	45.96711731			3.192983389	1.589121461	16396	32	16364													1625														2664.793953	783.3387957	787.0108233
A09	1444-7	pol late	0.525327384	Manual	DQ	Unknown	Unknown	ddPCR Supermix for Probes (no dUTP)	FAM Lo	10.50654793			1.023253918	0.223160416	15680	7	15673													4875	8575	11625	env	0.87497219			1.785988367	0	46.66587562			72.57999335	20.7517579	12673.90025	2216.74919	2221.417561
A09	1444-7	tat	0.600393236	Manual	DQ	Unknown	Unknown	ddPCR Supermix for Probes (no dUTP)	FAM Hi	12.00786495			1.124411702	0.271790087	15680	8	15672													4875	8575	11625	env	1			2.004166086	0	50			75.10415216	24.89584784	12299.87256	2216.272867	2221.417561
A09	1444-7	env	0.600393236	Manual	DQ	Unknown	Unknown	ddPCR Supermix for Probes (no dUTP)	HEX Hi	12.00786495			1.124411702	0.271790087	15680	8	15672													1625														2801.811493	705.1389118	706.2086427
A10	1444-8	pol late	2.122827291	Manual	DQ	Unknown	Unknown	ddPCR Supermix for Probes (no dUTP)	FAM Lo	42.45654678			2.979410648	1.448909998	16641	30	16611													4875	8575	11625	env	0.909008799			1.361660625	0.456356973	47.61679461			60.03756165	35.19602757	10715.34201	2466.984108	2481.854052
A10	1444-8	tat	1.981186152	Manual	DQ	Unknown	Unknown	ddPCR Supermix for Probes (no dUTP)	FAM Hi	39.62372208			2.812083483	1.332971215	16641	28	16613													4875	8575	11625	env	0.848357118			1.278734976	0.417979261	45.8979009			58.49522058	33.30058122	11978.78645	2465.847665	2481.854052
A10	1444-8	env	2.33532095	Manual	DQ	Unknown	Unknown	ddPCR Supermix for Probes (no dUTP)	HEX Hi	46.7064209			3.228922129	1.624397159	16641	33	16608													1625														2566.620694	754.7734976	758.3664883
A11	POS	pol late	4.495554924	Manual	DQ	Unknown	Unknown	ddPCR Supermix for Probes (no dUTP)	FAM Lo	89.91110229			5.724871635	3.456882954	15994	61	15933													4875	8575	11625	env	1.070309633			1.458780252	0.681839013	51.69804631			60.76137171	42.63472091	12919.9242	2842.302818	2880.738162
A11	POS	tat	4.495554924	Manual	DQ	Unknown	Unknown	ddPCR Supermix for Probes (no dUTP)	FAM Hi	89.91110229			5.724871635	3.456882954	15994	61	15933													4875	8575	11625	env	1.070309633			1.458780252	0.681839013	51.69804631			60.76137171	42.63472091	13080.48418	2841.688109	2880.738162
A11	POS	env	4.200237751	Manual	DQ	Unknown	Unknown	ddPCR Supermix for Probes (no dUTP)	HEX Hi	84.00475311			5.391632557	3.199368	15994	57	15937													1625														2886.198957	849.2630732	856.5223795
A12	NEG	pol late	0	Manual	DQ	Unknown	Unknown	ddPCR Supermix for Probes (no dUTP)	FAM Lo	0			0.25529319	0	13808	0	13808													4875	8575	11625	env											0	2321.549725	2321.549725
A12	NEG	tat	0	Manual	DQ	Unknown	Unknown	ddPCR Supermix for Probes (no dUTP)	FAM Hi	0			0.25529319	0	13808	0	13808													4875	8575	11625	env											0	2321.549725	2321.549725
A12	NEG	env	0	Manual	DQ	Unknown	Unknown	ddPCR Supermix for Probes (no dUTP)	HEX Hi	0			0.25529319	0	13808	0	13808													1625														0	738.8085443	738.8085443
B01	P1	pol late	273.7348938	Manual	DQ	Unknown	Unknown	ddPCR Supermix for Probes (no dUTP)	FAM Lo	5474.697754			285.0882874	262.4900208	10911	2265	8646													4875	8575	11625	env	0.978064455			1.034883488	0.921245422	49.44553007			50.89768502	47.99337511	10521.80139	4537.750414	5779.971608
B01	P1	tat	362.3032227	Manual	DQ	Unknown	Unknown	ddPCR Supermix for Probes (no dUTP)	FAM Hi	7246.064453			375.6354065	349.1203918	10911	2892	8019													4875	8575	11625	env	1.294522225			1.365544063	1.223500387	56.41794231			57.76692808	55.06895653	11761.30162	3622.843988	5779.971608
B01	P1	env	279.8740845	Manual	DQ	Unknown	Unknown	ddPCR Supermix for Probes (no dUTP)	HEX Hi	5597.481445			291.3703308	268.4890747	10911	2310	8601													1625														2583.141862	822.4365492	1195.200666
B02	P2	pol late	42.46505737	Manual	DQ	Unknown	Unknown	ddPCR Supermix for Probes (no dUTP)	FAM Lo	849.3011475			45.97515869	38.96539688	15909	564	15345													4875	8575	11625	env	1.51318763			1.710813217	1.315562043	60.20989487			63.33880685	57.08098289	9611.501282	3096.560547	3327.525823
B02	P2	tat	48.30630493	Manual	DQ	Unknown	Unknown	ddPCR Supermix for Probes (no dUTP)	FAM Hi	966.1260986			52.0551033	44.56941223	15909	640	15269													4875	8575	11625	env	1.721332964			1.940748425	1.501917502	63.25330221			66.21611263	60.29049179	11348.49743	2991.326869	3327.525823
B02	P2	env	28.06331253	Manual	DQ	Unknown	Unknown	ddPCR Supermix for Probes (no dUTP)	HEX Hi	561.2662354			30.90721512	25.22627068	15909	375	15534													1625														2436.634339	755.5747889	795.1999905
B03	1444-1	pol late	3.93180418	Manual	DQ	Unknown	Unknown	ddPCR Supermix for Probes (no dUTP)	FAM Lo	78.63608551			5.046894073	2.994980574	17084	57	17027													4875	8575	11625	env	0.890442014			1.209903696	0.570980332	47.10231827			56.04138238	38.16325415	11920.77166	3035.427399	3065.072952
B03	1444-1	tat	4.484689236	Manual	DQ	Unknown	Unknown	ddPCR Supermix for Probes (no dUTP)	FAM Hi	89.69378662			5.669637203	3.478217602	17084	65	17019													4875	8575	11625	env	1.015654782			1.367955193	0.66335437	50.38832993			59.05956269	41.71709717	12290.75316	3029.837673	3065.072952
B03	1444-1	env	4.415564537	Manual	DQ	Unknown	Unknown	ddPCR Supermix for Probes (no dUTP)	HEX Hi	88.31129456			5.592000961	3.417577744	17084	64	17020													1625														2702.121746	800.8184705	807.9411238
B04	1444-2	pol late	2.757643223	Manual	DQ	Unknown	Unknown	ddPCR Supermix for Probes (no dUTP)	FAM Lo	55.15286255			3.693548918	1.995349288	17512	41	17471													4875	8575	11625	env	0.91100689			1.29874165	0.52327213	47.6715649			58.2887706	37.05435921	11609.05387	2871.725967	2892.18225
B04	1444-2	tat	2.757643223	Manual	DQ	Unknown	Unknown	ddPCR Supermix for Probes (no dUTP)	FAM Hi	55.15286255			3.693548918	1.995349288	17512	41	17471													4875	8575	11625	env	0.91100689			1.29874165	0.52327213	47.6715649			58.2887706	37.05435921	12322.47154	2870.051756	2892.18225
B04	1444-2	env	3.027027845	Manual	DQ	Unknown	Unknown	ddPCR Supermix for Probes (no dUTP)	HEX Hi	60.54055786			4.003323555	2.224443436	17512	45	17467													1625														2662.63259	784.5500094	789.3760553
B05	1444-3	pol late	2.41868639	Manual	DQ	Unknown	Unknown	ddPCR Supermix for Probes (no dUTP)	FAM Lo	48.37372589			3.344232321	1.682366252	16068	33	16035													4875	8575	11625	env	0.891780665			1.313084235	0.470477094	47.13974941			58.91183945	35.36765936	11854.22948	2913.404636	2931.767047
B05	1444-3	tat	2.638813734	Manual	DQ	Unknown	Unknown	ddPCR Supermix for Probes (no dUTP)	FAM Hi	52.77627563			3.601180315	1.865761399	16068	36	16032													4875	8575	11625	env	0.972942617			1.422281258	0.523603976	49.31428864			60.85798406	37.77059323	12405.48022	2910.493739	2931.767047
B05	1444-3	env	2.712198734	Manual	DQ	Unknown	Unknown	ddPCR Supermix for Probes (no dUTP)	HEX Hi	54.24397278			3.68637681	1.927290559	16068	37	16031													1625														2630.665125	800.5734487	804.7876254
B06	1444-4	pol late	2.653209686	Manual	DQ	Unknown	Unknown	ddPCR Supermix for Probes (no dUTP)	FAM Lo	53.06419373			3.636035919	1.866174221	15537	35	15502													4875	8575	11625	env	0.777526972			1.123164915	0.431889028	43.74206322			54.68135014	32.80277629	11790.293	2800.529751	2820.780875
B06	1444-4	tat	2.729103565	Manual	DQ	Unknown	Unknown	ddPCR Supermix for Probes (no dUTP)	FAM Hi	54.5820694			3.724451065	1.929578781	15537	36	15501													4875	8575	11625	env	0.799767784			1.152485169	0.447050398	44.43727635			55.32642482	33.54812788	12341.02005	2798.670778	2820.780875
B06	1444-4	env	3.412369967	Manual	DQ	Unknown	Unknown	ddPCR Supermix for Probes (no dUTP)	HEX Hi	68.24739838			4.513186932	2.507507086	15537	45	15492													1625														2556.799325	793.8765617	798.9825361
B07	1444-5	pol late	2.040450573	Manual	DQ	Unknown	Unknown	ddPCR Supermix for Probes (no dUTP)	FAM Lo	40.80901337			2.913861752	1.362174988	15581	27	15554													4875	8575	11625	env	0.79393898			1.198083272	0.389794689	44.2567439			56.81476231	31.69872549	12552.26989	2929.955338	2946.629652
B07	1444-5	tat	2.645708799	Manual	DQ	Unknown	Unknown	ddPCR Supermix for Probes (no dUTP)	FAM Hi	52.91417694			3.625752211	1.860900044	15581	35	15546													4875	8575	11625	env	1.029444856			1.518605259	0.540284453	50.72544114			62.60216842	38.84871386	12145.98945	2925.91837	2946.629652
B07	1444-5	env	2.570034504	Manual	DQ	Unknown	Unknown	ddPCR Supermix for Probes (no dUTP)	HEX Hi	51.40068817			3.537442684	1.797829509	15581	34	15547													1625														2640.303047	807.2704406	811.2703834
B08	1444-6	pol late	2.417342424	Manual	DQ	Unknown	Unknown	ddPCR Supermix for Probes (no dUTP)	FAM Lo	48.34684753			3.260613203	1.734032631	19000	39	18961													4875	8575	11625	env	0.708791754			1.001250218	0.41633329	41.47911836			51.49492463	31.46331208	12733.99538	2686.975687	2707.598517
B08	1444-6	tat	2.975896835	Manual	DQ	Unknown	Unknown	ddPCR Supermix for Probes (no dUTP)	FAM Hi	59.51793671			3.902253866	2.209565878	19000	48	18952													4875	8575	11625	env	0.872566136			1.212119817	0.533012454	46.59734677			56.28088593	36.91380761	12401.49805	2683.046639	2707.598517
B08	1444-6	env	3.410511494	Manual	DQ	Unknown	Unknown	ddPCR Supermix for Probes (no dUTP)	HEX Hi	68.21022797			4.396440029	2.584694624	19000	55	18945													1625														2722.50823	788.0321029	793.6319022
B09	1444-7	pol late	0.796698809	Manual	DQ	Unknown	Unknown	ddPCR Supermix for Probes (no dUTP)	FAM Lo	15.93397617			1.3700037	0.411318928	16249	11	16238													4875	8575	11625	env	1			1.850876763	0.149123237	50			71.27191908	28.72808092	12333.91357	2200.484484	2207.344458
B09	1444-7	tat	0.724249363	Manual	DQ	Unknown	Unknown	ddPCR Supermix for Probes (no dUTP)	FAM Hi	14.48498726			1.275991917	0.360548019	16249	10	16239													4875	8575	11625	env	0.909062942			1.702302152	0.115823732	47.61828026			69.3835312	25.85302932	12991.89482	2200.703316	2207.344458
B09	1444-7	env	0.796698809	Manual	DQ	Unknown	Unknown	ddPCR Supermix for Probes (no dUTP)	HEX Hi	15.93397617			1.3700037	0.411318928	16249	11	16238													1625														2800.446511	703.4012311	704.8208568
B10	1444-8	pol late	1.734161258	Manual	DQ	Unknown	Unknown	ddPCR Supermix for Probes (no dUTP)	FAM Lo	34.68322372			2.567546368	1.104444027	14936	22	14914													4875	8575	11625	env	0.64679854			0.996614021	0.296983059	39.27611813			52.17517861	26.37705766	11833.91346	2458.281549	2472.091398
B10	1444-8	tat	2.128645658	Manual	DQ	Unknown	Unknown	ddPCR Supermix for Probes (no dUTP)	FAM Hi	42.57291412			3.039857626	1.421034932	14936	27	14909													4875	8575	11625	env	0.793931301			1.198090108	0.389772495	44.25650529			56.81508224	31.69792835	11889.19723	2455.037145	2472.091398
B10	1444-8	env	2.681145906	Manual	DQ	Unknown	Unknown	ddPCR Supermix for Probes (no dUTP)	HEX Hi	53.62291718			3.690444469	1.875529289	14936	34	14902													1625														2539.560436	758.1088087	762.1640682
B11	POS	pol late	3.710146189	Manual	DQ	Unknown	Unknown	ddPCR Supermix for Probes (no dUTP)	FAM Lo	74.20292664			4.878974438	2.745329857	14927	47	14880													4875	8575	11625	env	0.959119275			1.345124814	0.573113735	48.95665552			59.0137327	38.89957835	13108.10512	2838.376298	2870.71215
B11	POS	tat	3.789212704	Manual	DQ	Unknown	Unknown	ddPCR Supermix for Probes (no dUTP)	FAM Hi	75.78425598			4.969279766	2.813192129	14927	48	14879													4875	8575	11625	env	0.979558959			1.37166965	0.587448269	49.4836971			59.4899575	39.4774367	13048.65594	2837.877866	2870.71215
B11	POS	env	3.868284464	Manual	DQ	Unknown	Unknown	ddPCR Supermix for Probes (no dUTP)	HEX Hi	77.36569214			5.059591293	2.881058216	14927	49	14878													1625														2877.273472	850.1167696	856.7711997
B12	NEG	pol late	0	Manual	DQ	Unknown	Unknown	ddPCR Supermix for Probes (no dUTP)	FAM Lo	0			0.246526003	0	14299	0	14299													4875	8575	11625	env											0	2366.446873	2366.446873
B12	NEG	tat	0	Manual	DQ	Unknown	Unknown	ddPCR Supermix for Probes (no dUTP)	FAM Hi	0			0.246526003	0	14299	0	14299													4875	8575	11625	env											0	2366.446873	2366.446873
B12	NEG	env	0	Manual	DQ	Unknown	Unknown	ddPCR Supermix for Probes (no dUTP)	HEX Hi	0			0.246526003	0	14299	0	14299													1625														0	752.4408142	752.4408142
C01	P1	pol late	265.1683044	Manual	DQ	Unknown	Unknown	ddPCR Supermix for Probes (no dUTP)	FAM Lo	5303.366211			275.4630737	254.9628143	12795	2582	10213													4875	8575	11625	env	0.969155461			1.021774126	0.916536795	49.21680792			50.57380783	47.859808	10085.77633	4414.656028	5559.074366
C01	P1	tat	357.5137024	Manual	DQ	Unknown	Unknown	ddPCR Supermix for Probes (no dUTP)	FAM Hi	7150.273926			369.724762	345.4280701	12795	3353	9442													4875	8575	11625	env	1.306665809			1.373397773	1.239933844	56.64738272			57.90157624	55.3931892	11366.4023	3496.802544	5559.074366
C01	P1	env	273.607605	Manual	DQ	Unknown	Unknown	ddPCR Supermix for Probes (no dUTP)	HEX Hi	5472.152344			284.0852356	263.2224731	12795	2655	10140													1625														2489.634071	802.0656316	1152.241029
C02	P2	pol late	40.36571884	Manual	DQ	Unknown	Unknown	ddPCR Supermix for Probes (no dUTP)	FAM Lo	807.3143921			43.61656952	37.12382889	17611	594	17017													4875	8575	11625	env	1.452968294			1.63569278	1.270243809	59.2330646			62.26984143	56.19628777	9418.685121	3091.61311	3305.018412
C02	P2	tat	47.02147293	Manual	DQ	Unknown	Unknown	ddPCR Supermix for Probes (no dUTP)	FAM Hi	940.4294434			50.53549957	43.51791	17611	690	16921													4875	8575	11625	env	1.692542863			1.89925313	1.485832596	62.86038697			65.71164681	60.00912713	11267.00507	2980.346656	3305.018412
C02	P2	env	27.78155518	Manual	DQ	Unknown	Unknown	ddPCR Supermix for Probes (no dUTP)	HEX Hi	555.6311035			30.47060204	25.09864426	17611	411	17200													1625														2442.738598	752.0551086	791.5117502
C03	1444-1	pol late	3.479197979	Manual	DQ	Unknown	Unknown	ddPCR Supermix for Probes (no dUTP)	FAM Lo	69.58396149			4.601615429	2.556594849	15239	45	15194													4875	8575	11625	env	1			1.415626799	0.584373201	50			60.39066998	39.60933002	12099.23911	3007.168899	3034.017325
C03	1444-1	tat	3.634068012	Manual	DQ	Unknown	Unknown	ddPCR Supermix for Probes (no dUTP)	FAM Hi	72.68135834			4.778880119	2.689058304	15239	47	15192													4875	8575	11625	env	1.044513142			1.47396873	0.615057554	51.08860004			61.36257364	40.81462645	12554.12826	3004.564639	3034.017325
C03	1444-1	env	3.479197979	Manual	DQ	Unknown	Unknown	ddPCR Supermix for Probes (no dUTP)	HEX Hi	69.58396149			4.601615429	2.556594849	15239	45	15194													1625														2761.126611	800.3029636	806.0931772
C04	1444-2	pol late	2.213760614	Manual	DQ	Unknown	Unknown	ddPCR Supermix for Probes (no dUTP)	FAM Lo	44.27521133			3.090847015	1.521048427	16490	31	16459													4875	8575	11625	env	0.70426732			1.030082023	0.378452617	41.32375899			52.54123751	30.10628047	11974.94591	2868.313186	2885.432993
C04	1444-2	tat	2.928766489	Manual	DQ	Unknown	Unknown	ddPCR Supermix for Probes (no dUTP)	FAM Hi	58.57532883			3.922846079	2.119126558	16490	41	16449													4875	8575	11625	env	0.931733319			1.330465862	0.533000776	48.23302006			58.91833534	37.54770478	11992.10652	2862.734129	2885.432993
C04	1444-2	env	3.143352747	Manual	DQ	Unknown	Unknown	ddPCR Supermix for Probes (no dUTP)	HEX Hi	62.86705399			4.169760704	2.301468372	16490	44	16446													1625														2610.962413	785.2285486	790.1001247
C05	1444-3	pol late	1.863347173	Manual	DQ	Unknown	Unknown	ddPCR Supermix for Probes (no dUTP)	FAM Lo	37.26694489			2.71580267	1.211461067	15165	24	15141													4875	8575	11625	env	0.599683019			0.905574068	0.293791969	37.48761546			49.44122047	25.53401046	12087.22449	2912.764937	2927.284358
C05	1444-3	tat	2.640613556	Manual	DQ	Unknown	Unknown	ddPCR Supermix for Probes (no dUTP)	FAM Hi	52.81227112			3.63463068	1.847185493	15165	34	15131													4875	8575	11625	env	0.849831492			1.240932415	0.45873057	45.94102197			57.37045014	34.51159379	11893.21243	2907.137537	2927.284358
C05	1444-3	env	3.107220173	Manual	DQ	Unknown	Unknown	ddPCR Supermix for Probes (no dUTP)	HEX Hi	62.14440155			4.176524639	2.23862505	15165	40	15125													1625														2640.264282	801.3217721	806.1722634
C06	1444-4	pol late	2.067005873	Manual	DQ	Unknown	Unknown	ddPCR Supermix for Probes (no dUTP)	FAM Lo	41.34011841			3.012751818	1.34382987	13672	24	13648													4875	8575	11625	env	0.799824179			1.232752775	0.366895583	44.43901735			57.80362179	31.07441291	12159.08929	2782.258781	2798.718986
C06	1444-4	tat	2.325637341	Manual	DQ	Unknown	Unknown	ddPCR Supermix for Probes (no dUTP)	FAM Hi	46.51274872			3.321294546	1.552498817	13672	27	13645													4875	8575	11625	env	0.899901157			1.371487314	0.428315001	47.36568289			60.43037061	34.30099517	12244.63169	2780.027917	2798.718986
C06	1444-4	env	2.584325314	Manual	DQ	Unknown	Unknown	ddPCR Supermix for Probes (no dUTP)	HEX Hi	51.68650818			3.627415419	1.763790011	13672	30	13642													1625														2693.87404	794.5330509	798.7007096
C07	1444-5	pol late	2.020626307	Manual	DQ	Unknown	Unknown	ddPCR Supermix for Probes (no dUTP)	FAM Lo	40.41252518			2.904186249	1.337810516	15151	26	15125													4875	8575	11625	env	0.764503668			1.157893766	0.371113569	43.32683926			55.96192791	30.6917506	12256.62915	2917.960275	2933.985975
C07	1444-5	tat	2.253998995	Manual	DQ	Unknown	Unknown	ddPCR Supermix for Probes (no dUTP)	FAM Hi	45.07997894			3.181101322	1.527662158	15151	29	15122													4875	8575	11625	env	0.85280019			1.278412667	0.427187714	46.0276394			58.42579769	33.62948111	12369.6945	2915.89078	2933.985975
C07	1444-5	env	2.643056393	Manual	DQ	Unknown	Unknown	ddPCR Supermix for Probes (no dUTP)	HEX Hi	52.86112976			3.637994289	1.848893642	15151	34	15117													1625														2617.557265	803.1891981	807.2607785
C08	1444-6	pol late	3.507350683	Manual	DQ	Unknown	Unknown	ddPCR Supermix for Probes (no dUTP)	FAM Lo	70.1470108			4.667401791	2.558110714	14445	43	14402													4875	8575	11625	env	0.859791098			1.212324673	0.507257523	46.23052014			56.42281914	36.03822113	12557.67604	2663.370091	2692.823546
C08	1444-6	tat	4.161036491	Manual	DQ	Unknown	Unknown	ddPCR Supermix for Probes (no dUTP)	FAM Hi	83.22073364			5.415004253	3.118090153	14445	51	14394													4875	8575	11625	env	1.020035479			1.420167512	0.619903446	50.49591899			60.30177081	40.69006716	12287.0634	2658.829783	2692.823546
C08	1444-6	env	4.079305649	Manual	DQ	Unknown	Unknown	ddPCR Supermix for Probes (no dUTP)	HEX Hi	81.58611298			5.321896076	3.047700405	14445	50	14395													1625														2756.87666	783.9000183	790.7292902
C09	1444-7	pol late	0.19914864	Manual	DQ	Unknown	Unknown	ddPCR Supermix for Probes (no dUTP)	FAM Lo	3.98297286			0.527884066	0.047261558	17724	3	17721													4875	8575	11625	env	0.428523081			1.039972827	0	29.99763088			59.96069654	0.034565214	12559.14486	2192.413448	2194.168142
C09	1444-7	tat	0.531137943	Manual	DQ	Unknown	Unknown	ddPCR Supermix for Probes (no dUTP)	FAM Hi	10.62275887			0.994685352	0.240443006	17724	8	17716													4875	8575	11625	env	1.14288939			2.332815459	0	53.33403559			79.24720117	27.42087002	10753.25745	2190.30312	2194.168142
C09	1444-7	env	0.464732587	Manual	DQ	Unknown	Unknown	ddPCR Supermix for Probes (no dUTP)	HEX Hi	9.294651985			0.905202985	0.197422549	17724	7	17717													1625														2561.985979	700.3190665	701.054322
C10	1444-8	pol late	2.080125332	Manual	DQ	Unknown	Unknown	ddPCR Supermix for Probes (no dUTP)	FAM Lo	41.60250854			2.989735365	1.377191663	14718	26	14692													4875	8575	11625	env	0.928508289			1.428195947	0.428820631	48.14645052			61.58200526	34.71089578	11179.33648	2466.964465	2482.355257
C10	1444-8	tat	1.919985056	Manual	DQ	Unknown	Unknown	ddPCR Supermix for Probes (no dUTP)	FAM Hi	38.39970016			2.798382282	1.248273969	14718	24	14694													4875	8575	11625	env	0.857026263			1.328261278	0.385791248	46.1504654			59.81520819	32.48572261	12200.80994	2466.481913	2482.355257
C10	1444-8	env	2.240287304	Manual	DQ	Unknown	Unknown	ddPCR Supermix for Probes (no dUTP)	HEX Hi	44.80574799			3.179996967	1.507243991	14718	28	14690													1625														2581.518951	761.2958269	764.7586783
C11	POS	pol late	4.0176301	Manual	DQ	Unknown	Unknown	ddPCR Supermix for Probes (no dUTP)	FAM Lo	80.3526001			5.179454803	3.044616222	16133	55	16078													4875	8575	11625	env	1.018550177			1.403038367	0.634061987	50.45949258			59.89583964	41.02314552	12702.15162	2814.4989	2848.207504
C11	POS	tat	4.0176301	Manual	DQ	Unknown	Unknown	ddPCR Supermix for Probes (no dUTP)	FAM Hi	80.3526001			5.179454803	3.044616222	16133	55	16078													4875	8575	11625	env	1.018550177			1.403038367	0.634061987	50.45949258			59.89583964	41.02314552	12803.537	2814.152079	2848.207504
C11	POS	env	3.944459677	Manual	DQ	Unknown	Unknown	ddPCR Supermix for Probes (no dUTP)	HEX Hi	78.88919067			5.096617222	2.981156588	16133	54	16079													1625														2788.223081	844.1517175	850.6588677
C12	NEG	pol late	0	Manual	DQ	Unknown	Unknown	ddPCR Supermix for Probes (no dUTP)	FAM Lo	0			0.24984622	0	14109	0	14109													4875	8575	11625	env											0	2336.227118	2336.227118
C12	NEG	tat	0	Manual	DQ	Unknown	Unknown	ddPCR Supermix for Probes (no dUTP)	FAM Hi	0			0.24984622	0	14109	0	14109													4875	8575	11625	env											0	2336.227118	2336.227118
C12	NEG	env	0	Manual	DQ	Unknown	Unknown	ddPCR Supermix for Probes (no dUTP)	HEX Hi	0			0.24984622	0	14109	0	14109													1625														0	742.0998769	742.0998769
D01	P1	pol early	223.7887573	Manual	DQ	Unknown	Unknown	ddPCR Supermix for Probes (no dUTP)	FAM Hi	4475.775391			233.4232635	214.2324829	12100	2096	10004													925			env	0.724818734			0.765960586	0.683676882	42.02289316			43.40581272	40.63997361	4160.626197	166.6817115	858.5253182
D01	P1	gag	404.4371033	Manual	DQ	Unknown	Unknown	ddPCR Supermix for Probes (no dUTP)	HEX Lo	8088.742188			417.9411011	391.0863342	12100	3520	8580													1325	2425	3575	env	1.309912046			1.375219944	1.244604149	56.70830837			57.93228977	55.48432697	2894.247975	1039.810448	1579.283183
D01	P1	env	308.7513428	Manual	DQ	Unknown	Unknown	ddPCR Supermix for Probes (no dUTP)	HEX Hi	6175.026855			320.2912598	297.3234863	12100	2793	9307													1325	2425	3575												3712.455779	939.1251238	1579.283183
D02	P2	pol early	20.84661293	Manual	DQ	Unknown	Unknown	ddPCR Supermix for Probes (no dUTP)	FAM Hi	416.932251			23.35456657	18.34399605	15145	266	14879													925			env	0.582204654			0.670317635	0.494091673	36.79705105			40.31682343	33.27727866	3942.166707	158.7790359	225.2287632
D02	P2	gag	59.01705551	Manual	DQ	Unknown	Unknown	ddPCR Supermix for Probes (no dUTP)	HEX Lo	1180.341064			63.27456665	54.77489853	15145	741	14404													1325	2425	3575	env	1.648229596			1.84078238	1.455676811	62.23892363			64.98453164	59.49331562	2531.434492	714.4085468	803.3102454
D02	P2	env	35.80633163	Manual	DQ	Unknown	Unknown	ddPCR Supermix for Probes (no dUTP)	HEX Hi	716.1266479			39.10480881	32.5170784	15145	454	14691													1325	2425	3575												3581.559997	717.4532317	803.3102454
D03	1444-1	pol early	2.260665655	Manual	DQ	Unknown	Unknown	ddPCR Supermix for Probes (no dUTP)	FAM Hi	45.21331406			3.125662327	1.572483897	17190	33	17157													925			env	0.57854248			0.828118176	0.328966784	36.65042199			46.66631654	26.63452744	3289.655344	206.2535387	212.1728092
D03	1444-1	gag	2.466396332	Manual	DQ	Unknown	Unknown	ddPCR Supermix for Probes (no dUTP)	HEX Lo	49.32792664			3.36579299	1.743891835	17190	36	17154													1325	2425	3575	env	0.631192431			0.896140228	0.366244635	38.69515449			48.65264535	28.73766362	2681.027991	746.6641215	750.7151453
D03	1444-1	env	3.907518864	Manual	DQ	Unknown	Unknown	ddPCR Supermix for Probes (no dUTP)	HEX Hi	78.15037537			5.015706539	2.976489067	17190	57	17133													1325	2425	3575												3232.757136	742.4576076	750.7151453
D04	1444-2	pol early	1.076803088	Manual	DQ	Unknown	Unknown	ddPCR Supermix for Probes (no dUTP)	FAM Hi	21.53606224			1.676693082	0.640705705	18582	17	18565													925			env	0.369276556			0.576811138	0.161741974	26.96873427			38.0377277	15.89974084	3770.223216	195.3208634	198.5914123
D04	1444-2	gag	1.520479202	Manual	DQ	Unknown	Unknown	ddPCR Supermix for Probes (no dUTP)	HEX Lo	30.40958405			2.21592927	0.98859477	18582	24	18558													1325	2425	3575	env	0.521429897			0.780751268	0.262108525	34.27235772			45.47535984	23.06935559	2272.731969	720.633311	722.6379589
D04	1444-2	env	2.915980101	Manual	DQ	Unknown	Unknown	ddPCR Supermix for Probes (no dUTP)	HEX Hi	58.31960297			3.845159531	2.15046978	18582	46	18536													1325	2425	3575												3037.983627	716.8920644	722.6379589
D05	1444-3	pol early	1.293219686	Manual	DQ	Unknown	Unknown	ddPCR Supermix for Probes (no dUTP)	FAM Hi	25.86439323			1.990279794	0.781868756	16384	18	16366													925			env	0.382639375			0.592548105	0.172730645	27.67456084			38.65482177	16.69429991	3035.843757	204.3520628	207.4628324
D05	1444-3	gag	1.58079505	Manual	DQ	Unknown	Unknown	ddPCR Supermix for Probes (no dUTP)	HEX Lo	31.61590195			2.340403795	1.006792665	16384	22	16362													1325	2425	3575	env	0.467727515			0.706490853	0.228964177	31.86746247			42.95095848	20.78396646	2425.935835	745.7583624	748.0144601
D05	1444-3	env	3.379734993	Manual	DQ	Unknown	Unknown	ddPCR Supermix for Probes (no dUTP)	HEX Hi	67.59469604			4.444275379	2.50093317	16384	47	16337													1325	2425	3575												3071.87312	741.328939	748.0144601
D06	1444-4	pol early	0.874224365	Manual	DQ	Unknown	Unknown	ddPCR Supermix for Probes (no dUTP)	FAM Hi	17.48448753			1.443828464	0.478792727	17501	13	17488													925			env	0.302066215			0.4919128	0.11221963	23.19899029			34.39689195	12.00108863	3518.786809	198.3425035	200.8089783
D06	1444-4	gag	1.008778095	Manual	DQ	Unknown	Unknown	ddPCR Supermix for Probes (no dUTP)	HEX Lo	20.1755619			1.613114119	0.578462064	17501	15	17486													1325	2425	3575	env	0.348557868			0.555753998	0.141361738	25.84671198			37.23982654	14.45359741	2216.068701	729.4053184	730.6795285
D06	1444-4	env	2.894148111	Manual	DQ	Unknown	Unknown	ddPCR Supermix for Probes (no dUTP)	HEX Hi	57.88296127			3.851051092	2.111016035	17501	43	17458													1325	2425	3575												2976.374256	725.1482607	730.6795285
D07	1444-5	pol early	1.186556458	Manual	DQ	Unknown	Unknown	ddPCR Supermix for Probes (no dUTP)	FAM Hi	23.73112869			1.80647707	0.727966666	18848	19	18829													925			env	0.441578875			0.682186603	0.200971146	30.63161389			42.20959281	19.05363498	3437.157182	195.1382312	198.4063955
D07	1444-5	gag	1.561507225	Manual	DQ	Unknown	Unknown	ddPCR Supermix for Probes (no dUTP)	HEX Lo	31.2301445			2.259358644	1.024864554	18848	25	18823													1325	2425	3575	env	0.5811174			0.869696303	0.292538496	36.75358956			48.2970586	25.21012053	2407.649692	734.9692704	737.1879149
D07	1444-5	env	2.687077045	Manual	DQ	Unknown	Unknown	ddPCR Supermix for Probes (no dUTP)	HEX Hi	53.741539			3.575411558	1.960023403	18848	43	18805													1325	2425	3575												3053.959064	731.890326	737.1879149
D08	1444-6	pol early	1.664595246	Manual	DQ	Unknown	Unknown	ddPCR Supermix for Probes (no dUTP)	FAM Hi	33.29190445			2.444653034	1.071512103	16267	23	16244													925			env	0.469012117			0.703231337	0.234792898	31.92704211			42.78059116	21.07349307	3053.760806	184.7816581	188.8381233
D08	1444-6	gag	2.099225044	Manual	DQ	Unknown	Unknown	ddPCR Supermix for Probes (no dUTP)	HEX Lo	41.98450089			2.962586403	1.42279315	16267	29	16238													1325	2425	3575	env	0.591472302			0.864945808	0.317998796	37.16510187			47.96244962	26.36775411	2366.033342	707.0197154	709.9773226
D08	1444-6	env	3.549151897	Manual	DQ	Unknown	Unknown	ddPCR Supermix for Probes (no dUTP)	HEX Hi	70.98303986			4.641982079	2.643462896	16267	49	16218													1325	2425	3575												3128.906962	702.6689274	709.9773226
D09	1444-7	pol early	0	Manual	DQ	Unknown	Unknown	ddPCR Supermix for Probes (no dUTP)	FAM Hi	0			0.217836618	0	16182	0	16182													925			env											0	153.1211068	153.1211068
D09	1444-7	gag	0	Manual	DQ	Unknown	Unknown	ddPCR Supermix for Probes (no dUTP)	HEX Lo	0			0.217836618	0	16182	0	16182													1325	2425	3575	env											0	628.2180687	628.2180687
D09	1444-7	env	0.290845633	Manual	DQ	Unknown	Unknown	ddPCR Supermix for Probes (no dUTP)	HEX Hi	5.816912651			0.685856402	0.087755091	16182	4	16178													1325	2425	3575												2965.337891	627.6402174	628.2180687
D10	1444-8	pol early	1.676381826	Manual	DQ	Unknown	Unknown	ddPCR Supermix for Probes (no dUTP)	FAM Hi	33.52763748			2.443214417	1.089935303	16855	24	16831													925			env	0.510289386			0.763161702	0.257417071	33.78752383			44.87367879	22.70136886	3068.795792	170.284301	174.41152
D10	1444-8	gag	1.956011176	Manual	DQ	Unknown	Unknown	ddPCR Supermix for Probes (no dUTP)	HEX Lo	39.120224			2.776337862	1.316037536	16855	28	16827													1325	2425	3575	env	0.595408353			0.87594028	0.314876426	37.32012259			48.34156844	26.29867673	2819.967412	663.7095355	667.2915717
D10	1444-8	env	3.285159111	Manual	DQ	Unknown	Unknown	ddPCR Supermix for Probes (no dUTP)	HEX Hi	65.70318604			4.319855213	2.430974007	16855	47	16808													1325	2425	3575												3193.312225	660.2280918	667.2915717
D11	POS	pol early	4.423447609	Manual	DQ	Unknown	Unknown	ddPCR Supermix for Probes (no dUTP)	FAM Hi	88.46894836			5.573094845	3.444499016	17853	67	17786													925			env	0.985266422			1.319281606	0.651251237	49.62892693			58.10371051	41.15414336	2812.386998	346.3597688	355.6144501
D11	POS	gag	4.489595413	Manual	DQ	Unknown	Unknown	ddPCR Supermix for Probes (no dUTP)	HEX Lo	89.79190826			5.647186756	3.502726555	17853	68	17785													1325	2425	3575	env	1			1.337750334	0.662249666	50			58.44375835	41.55624165	4101.610229	878.0232392	890.301507
D11	POS	env	4.489595413	Manual	DQ	Unknown	Unknown	ddPCR Supermix for Probes (no dUTP)	HEX Hi	89.79190826			5.647186756	3.502726555	17853	68	17785													1325	2425	3575												4178.365816	877.7297683	890.301507
D12	NEG	pol early	0	Manual	DQ	Unknown	Unknown	ddPCR Supermix for Probes (no dUTP)	FAM Hi	0			0.231591418	0	15221	0	15221													925			env											0	175.9727627	175.9727627
D12	NEG	gag	0	Manual	DQ	Unknown	Unknown	ddPCR Supermix for Probes (no dUTP)	HEX Lo	0			0.231591418	0	15221	0	15221													1325	2425	3575	env											0	666.0449884	666.0449884
D12	NEG	env	0	Manual	DQ	Unknown	Unknown	ddPCR Supermix for Probes (no dUTP)	HEX Hi	0			0.231591418	0	15221	0	15221													1325	2425	3575												0	666.0449884	666.0449884
E01	P1	pol early	190.7366791	Manual	DQ	Unknown	Unknown	ddPCR Supermix for Probes (no dUTP)	FAM Hi	3814.733643			198.5904236	182.9350281	15274	2286	12988													925			env	0.740871249			0.781240725	0.700501773	42.55749812			43.88954591	41.22545033	4429.400971	167.2059596	805.1120612
E01	P1	gag	329.2936401	Manual	DQ	Unknown	Unknown	ddPCR Supermix for Probes (no dUTP)	HEX Lo	6585.873047			339.9454956	318.7373657	15274	3729	11545													1325	2425	3575	env	1.279062798			1.340695142	1.217430455	56.12231481			57.30889228	54.93573734	3013.30012	1000.585399	1491.970314
E01	P1	env	257.4491577	Manual	DQ	Unknown	Unknown	ddPCR Supermix for Probes (no dUTP)	HEX Hi	5148.983398			266.713562	248.2571411	15274	3002	12272													1325	2425	3575												3855.545812	913.7879767	1491.970314
E02	P2	pol early	21.30450821	Manual	DQ	Unknown	Unknown	ddPCR Supermix for Probes (no dUTP)	FAM Hi	426.0901489			23.76339531	18.85075188	16104	289	15815													925			env	0.653687029			0.750698769	0.556675289	39.52906551			43.0765267	35.98160432	3982.418672	158.6061542	227.2277276
E02	P2	gag	56.03121567	Manual	DQ	Unknown	Unknown	ddPCR Supermix for Probes (no dUTP)	HEX Lo	1120.624268			60.0512352	52.02488708	16104	749	15355													1325	2425	3575	env	1.719207904			1.921618537	1.516797272	63.22458469			65.96204917	60.4871202	2489.005807	708.5748088	791.3829817
E02	P2	env	32.59129715	Manual	DQ	Unknown	Unknown	ddPCR Supermix for Probes (no dUTP)	HEX Hi	651.8259277			35.6406517	29.54982567	16104	440	15664													1325	2425	3575												3573.032445	713.2467609	791.3829817
E03	1444-1	pol early	1.505125761	Manual	DQ	Unknown	Unknown	ddPCR Supermix for Probes (no dUTP)	FAM Hi	30.10251617			2.247861862	0.947574615	16425	21	16404													925			env	0.338286346			0.507149321	0.169423371	25.27757583			34.70593984	15.84921181	3081.117513	207.911901	211.5854059
E03	1444-1	gag	1.720301032	Manual	DQ	Unknown	Unknown	ddPCR Supermix for Probes (no dUTP)	HEX Lo	34.40602112			2.507244825	1.118482947	16425	24	16401													1325	2425	3575	env	0.386648322			0.570260926	0.203035718	27.88366133			37.43292378	18.33439889	2759.522853	752.0558779	754.989163
E03	1444-1	env	4.44926548	Manual	DQ	Unknown	Unknown	ddPCR Supermix for Probes (no dUTP)	HEX Hi	88.98530579			5.655185223	3.428969383	16425	62	16363													1325	2425	3575												3131.413299	745.9848058	754.989163
E04	1444-2	pol early	1.469169259	Manual	DQ	Unknown	Unknown	ddPCR Supermix for Probes (no dUTP)	FAM Hi	29.3833847			2.175089836	0.935715556	17628	22	17606													925			env	0.372489472			0.556361925	0.188617019	27.13969611			36.90079306	17.37859916	3485.187622	196.8496317	200.9535253
E04	1444-2	gag	1.870170474	Manual	DQ	Unknown	Unknown	ddPCR Supermix for Probes (no dUTP)	HEX Lo	37.40340805			2.6544559	1.258297563	17628	28	17600													1325	2425	3575	env	0.474158309			0.688890885	0.259425733	32.16468044			42.04588031	22.28348056	2384.69131	726.5779726	729.2116902
E04	1444-2	env	3.944190025	Manual	DQ	Unknown	Unknown	ddPCR Supermix for Probes (no dUTP)	HEX Hi	78.88380432			5.042022705	3.019126892	17628	59	17569													1325	2425	3575												3088.127615	721.2900077	729.2116902
E05	1444-3	pol early	1.230760813	Manual	DQ	Unknown	Unknown	ddPCR Supermix for Probes (no dUTP)	FAM Hi	24.6152153			1.894127965	0.744114637	17215	18	17197													925			env	0.332984342			0.512352557	0.153616127	24.98036411			35.07510997	14.88561826	3653.481038	203.0843797	206.6921136
E05	1444-3	gag	2.188910246	Manual	DQ	Unknown	Unknown	ddPCR Supermix for Probes (no dUTP)	HEX Lo	43.77820587			3.040881395	1.51347065	17215	32	17183													1325	2425	3575	env	0.592213232			0.852801292	0.331625172	37.19434181			47.47336996	26.91531366	2428.703762	738.635959	741.7775314
E05	1444-3	env	3.69615221	Manual	DQ	Unknown	Unknown	ddPCR Supermix for Probes (no dUTP)	HEX Hi	73.9230423			4.775632381	2.793561697	17215	54	17161													1325	2425	3575												3082.787168	734.4111472	741.7775314
E06	1444-4	pol early	1.94297421	Manual	DQ	Unknown	Unknown	ddPCR Supermix for Probes (no dUTP)	FAM Hi	38.85948563			2.902042866	1.223144412	12726	21	12705													925			env	0.487949286			0.744815631	0.231082942	32.79340841			44.39535726	21.19145955	2945.107852	200.8488589	205.3773391
E06	1444-4	gag	1.94297421	Manual	DQ	Unknown	Unknown	ddPCR Supermix for Probes (no dUTP)	HEX Lo	38.85948563			2.902042866	1.223144412	12726	21	12705													1325	2425	3575	env	0.487949286			0.744815631	0.231082942	32.79340841			44.39535726	21.19145955	2723.866211	737.5793536	740.8570547
E06	1444-4	env	3.981918335	Manual	DQ	Unknown	Unknown	ddPCR Supermix for Probes (no dUTP)	HEX Hi	79.6383667			5.299286366	2.904081583	12726	43	12683													1325	2425	3575												3202.860437	732.5099645	740.8570547
E07	1444-5	pol early	0.413449526	Manual	DQ	Unknown	Unknown	ddPCR Supermix for Probes (no dUTP)	FAM Hi	8.268990517			0.845245898	0.161917076	17076	6	17070													925			env	0.26073965			0.501553874	0.019925425	20.68148249			35.83213416	5.530830821	3097.437866	194.1370643	195.1571981
E07	1444-5	gag	1.171817899	Manual	DQ	Unknown	Unknown	ddPCR Supermix for Probes (no dUTP)	HEX Lo	23.4363575			1.824681997	0.697228849	17076	17	17059													1325	2425	3575	env	0.739000457			1.207281153	0.270719762	42.4957023			57.9805473	27.0108573	2521.050731	725.0493712	726.8373791
E07	1444-5	env	1.585679531	Manual	DQ	Unknown	Unknown	ddPCR Supermix for Probes (no dUTP)	HEX Hi	31.71359062			2.328719139	1.020725727	17076	23	17053													1325	2425	3575												3129.155189	723.5972858	726.8373791
E08	1444-6	pol early	1.075679541	Manual	DQ	Unknown	Unknown	ddPCR Supermix for Probes (no dUTP)	FAM Hi	21.51359177			1.720123887	0.616817772	16413	15	16398													925			env	0.416399856			0.670071514	0.162728198	29.39846782			42.04292527	16.75401038	3624.890845	184.1553315	187.2998531
E08	1444-6	gag	1.147426486	Manual	DQ	Unknown	Unknown	ddPCR Supermix for Probes (no dUTP)	HEX Lo	22.9485302			1.809570313	0.670821726	16413	16	16397													1325	2425	3575	env	0.444173386			0.708579194	0.179767578	30.75623676			43.43369872	18.07877479	2298.41227	702.0266202	703.582836
E08	1444-6	env	2.583285093	Manual	DQ	Unknown	Unknown	ddPCR Supermix for Probes (no dUTP)	HEX Hi	51.66570282			3.525370359	1.826512694	16413	36	16377													1325	2425	3575												3023.721666	698.4826957	703.582836
E09	1444-7	pol early	0.204550207	Manual	DQ	Unknown	Unknown	ddPCR Supermix for Probes (no dUTP)	FAM Hi	4.091004372			0.542204082	0.048543364	17256	3	17253													925			env	0.374945645			0.899904894	0	27.26985217			55.03848721	0	4254.022461	155.427937	156.1404882
E09	1444-7	gag	0.34093678	Manual	DQ	Unknown	Unknown	ddPCR Supermix for Probes (no dUTP)	HEX Lo	6.8187356			0.740981579	0.119862117	17256	5	17251													1325	2425	3575	env	0.624945645			1.346719866	0	38.45947997			65.79477028	11.12418965	2884.88811	637.2183876	637.8696595
E09	1444-7	env	0.545546293	Manual	DQ	Unknown	Unknown	ddPCR Supermix for Probes (no dUTP)	HEX Hi	10.91092587			1.021673918	0.246964753	17256	8	17248													1325	2425	3575												3248.416565	636.6588307	637.8696595
E10	1444-8	pol early	0.646625638	Manual	DQ	Unknown	Unknown	ddPCR Supermix for Probes (no dUTP)	FAM Hi	12.93251228			1.139204741	0.321910471	18199	10	18189													925			env	0.227060284			0.385625387	0.068495182	18.5044115			29.03556183	7.973261169	3422.251001	173.5030752	175.2881996
E10	1444-8	gag	1.164182067	Manual	DQ	Unknown	Unknown	ddPCR Supermix for Probes (no dUTP)	HEX Lo	23.28364182			1.791636467	0.703869104	18199	18	18181													1325	2425	3575	env	0.408798377			0.63513809	0.182458663	29.01752185			40.42167593	17.61336777	2610.181193	676.7046564	678.616991
E10	1444-8	env	2.847814798	Manual	DQ	Unknown	Unknown	ddPCR Supermix for Probes (no dUTP)	HEX Hi	56.95629501			3.777564526	2.085154533	18199	44	18155													1325	2425	3575												3046.90751	672.8772619	678.616991
E11	POS	pol early	4.565446377	Manual	DQ	Unknown	Unknown	ddPCR Supermix for Probes (no dUTP)	FAM Hi	91.30892944			5.792293549	3.526083708	16266	63	16203													925			env	0.954457099			1.285626161	0.623288038	48.83489638			57.5044647	40.16532806	3064.978715	345.0519886	355.5865628
E11	POS	gag	5.146455765	Manual	DQ	Unknown	Unknown	ddPCR Supermix for Probes (no dUTP)	HEX Lo	102.9291153			6.443357944	4.037195206	16266	71	16195													1325	2425	3575	env	1.075923543			1.438300371	0.713546714	51.82866905			60.23754047	43.41979764	3937.754087	875.7905274	889.1557932
E11	POS	env	4.78329134	Manual	DQ	Unknown	Unknown	ddPCR Supermix for Probes (no dUTP)	HEX Hi	95.66582489			6.036827564	3.717252731	16266	66	16200													1325	2425	3575												4186.968369	875.7202604	889.1557932
E12	NEG	pol early	0	Manual	DQ	Unknown	Unknown	ddPCR Supermix for Probes (no dUTP)	FAM Hi	0			0.199886888	0	17635	0	17635													925			env											0	178.567883	178.567883
E12	NEG	gag	0.066714145	Manual	DQ	Unknown	Unknown	ddPCR Supermix for Probes (no dUTP)	HEX Lo	1.334282875			0.318660885	0.002801918	17635	1	17634													1325	2425	3575	env						100			249.8084758	0	1620.360474	676.6064217	676.6599376
E12	NEG	env	0	Manual	DQ	Unknown	Unknown	ddPCR Supermix for Probes (no dUTP)	HEX Hi	0			0.199886888	0	17635	0	17635													1325	2425	3575												0	676.6599376	676.6599376
F01	P1	pol early	211.0602264	Manual	DQ	Unknown	Unknown	ddPCR Supermix for Probes (no dUTP)	FAM Hi	4221.20459			218.9514923	203.2215271	16891	2774	14117													925			env	0.721612122			0.757163808	0.686060436	41.91490712			43.11437763	40.71543662	4150.028767	165.7818325	820.1126001
F01	P1	gag	382.662384	Manual	DQ	Unknown	Unknown	ddPCR Supermix for Probes (no dUTP)	HEX Lo	7653.247559			393.7142639	371.7133484	16891	4690	12201													1325	2425	3575	env	1.308317629			1.364818499	1.251816758	56.67840562			57.73879167	55.61801957	2918.765174	1011.390109	1540.996944
F01	P1	env	292.484314	Manual	DQ	Unknown	Unknown	ddPCR Supermix for Probes (no dUTP)	HEX Hi	5849.686523			301.9481506	283.0959778	16891	3718	13173													1325	2425	3575												3737.739011	920.9797115	1540.996944
F02	P2	pol early	22.94366455	Manual	DQ	Unknown	Unknown	ddPCR Supermix for Probes (no dUTP)	FAM Hi	458.873291			25.42557335	20.46698189	17035	329	16706													925			env	0.706192243			0.805955148	0.606429339	41.38995744			44.81694996	37.96296491	3931.360781	158.4112479	231.2788966
F02	P2	gag	59.49117661	Manual	DQ	Unknown	Unknown	ddPCR Supermix for Probes (no dUTP)	HEX Lo	1189.823486			63.5216713	55.47443771	17035	840	16195													1325	2425	3575	env	1.831102759			2.038706571	1.623498948	64.67807476			67.26821964	62.08792988	2520.444006	707.3237683	796.7291689
F02	P2	env	32.48926163	Manual	DQ	Unknown	Unknown	ddPCR Supermix for Probes (no dUTP)	HEX Hi	649.7852173			35.44929504	29.53665352	17035	464	16571													1325	2425	3575												3641.79396	717.0652945	796.7291689
F03	1444-1	pol early	1.918600082	Manual	DQ	Unknown	Unknown	ddPCR Supermix for Probes (no dUTP)	FAM Hi	38.37200165			2.75749445	1.270279884	15956	26	15930													925			env	0.432870848			0.633540965	0.232200731	30.21003942			39.98395558	20.43612326	3160.438655	208.0061775	212.8171104
F03	1444-1	gag	1.918600082	Manual	DQ	Unknown	Unknown	ddPCR Supermix for Probes (no dUTP)	HEX Lo	38.37200165			2.75749445	1.270279884	15956	26	15930													1325	2425	3575	env	0.432870848			0.633540965	0.232200731	30.21003942			39.98395558	20.43612326	2735.050917	753.6410926	756.8697624
F03	1444-1	env	4.432269096	Manual	DQ	Unknown	Unknown	ddPCR Supermix for Probes (no dUTP)	HEX Hi	88.64538574			5.65511322	3.400497675	15956	60	15896													1325	2425	3575												3173.653373	747.7475293	756.8697624
F04	1444-2	pol early	0.966666818	Manual	DQ	Unknown	Unknown	ddPCR Supermix for Probes (no dUTP)	FAM Hi	19.33333588			1.596542835	0.529411912	15828	13	15815													925			env	0.419116201			0.694071842	0.14416056	29.53360693			43.1865638	15.88065007	3390.01293	195.3549505	197.9788166
F04	1444-2	gag	1.413088799	Manual	DQ	Unknown	Unknown	ddPCR Supermix for Probes (no dUTP)	HEX Lo	28.26177597			2.151470423	0.86691463	15828	19	15809													1325	2425	3575	env	0.612670672			0.965852182	0.259489161	37.99105933			51.5712724	24.41084625	2138.541408	717.9321965	719.637502
F04	1444-2	env	2.306441069	Manual	DQ	Unknown	Unknown	ddPCR Supermix for Probes (no dUTP)	HEX Hi	46.12882233			3.220297575	1.584708571	15828	31	15797													1325	2425	3575												3031.283471	715.1011327	719.637502
F05	1444-3	pol early	1.149208903	Manual	DQ	Unknown	Unknown	ddPCR Supermix for Probes (no dUTP)	FAM Hi	22.98417854			1.768587232	0.69481802	18436	18	18418													925			env	0.345834292			0.533000604	0.15866798	25.69664736			36.03007739	15.36321733	3165.198283	203.5952503	206.4868132
F05	1444-3	gag	1.404741168	Manual	DQ	Unknown	Unknown	ddPCR Supermix for Probes (no dUTP)	HEX Lo	28.09482384			2.079677105	0.894690096	18436	22	18414													1325	2425	3575	env	0.422732252			0.635171292	0.210293212	29.71270604			40.20783978	19.2175723	2715.250244	742.2898485	744.6442165
F05	1444-3	env	3.323004484	Manual	DQ	Unknown	Unknown	ddPCR Supermix for Probes (no dUTP)	HEX Hi	66.46009064			4.313412666	2.497640133	18436	52	18384													1325	2425	3575												3134.039673	737.8857002	744.6442165
F06	1444-4	pol early	1.478628516	Manual	DQ	Unknown	Unknown	ddPCR Supermix for Probes (no dUTP)	FAM Hi	29.5725708			2.228929758	0.919414461	15923	20	15903													925			env	0.52601796			0.813389024	0.238646896	34.46997177			46.81021575	22.12972778	3358.400256	201.5392258	205.5043844
F06	1444-4	gag	1.256715775	Manual	DQ	Unknown	Unknown	ddPCR Supermix for Probes (no dUTP)	HEX Lo	25.13431549			1.956918955	0.747731924	15923	17	15906													1325	2425	3575	env	0.447073123			0.705380223	0.188766022	30.8949918			43.23045296	18.55953064	2300.236924	736.8724487	738.541556
F06	1444-4	env	2.81098485	Manual	DQ	Unknown	Unknown	ddPCR Supermix for Probes (no dUTP)	HEX Hi	56.21969604			3.805906296	2.007097483	15923	38	15885													1325	2425	3575												3060.709884	732.9864791	738.541556
F07	1444-5	pol early	0.810101986	Manual	DQ	Unknown	Unknown	ddPCR Supermix for Probes (no dUTP)	FAM Hi	16.20203972			1.363519788	0.43164742	17433	12	17421													925			env	0.31555381			0.523234796	0.107872824	23.9863856			35.98633746	11.98643375	2851.505463	195.8677601	197.6957675
F07	1444-5	gag	1.012714624	Manual	DQ	Unknown	Unknown	ddPCR Supermix for Probes (no dUTP)	HEX Lo	20.25429153			1.619410634	0.580718994	17433	15	17418													1325	2425	3575	env	0.394476206			0.632911581	0.156040831	28.28848597			40.55012346	16.02684848	2322.920288	735.2515305	736.6176196
F07	1444-5	env	2.567238808	Manual	DQ	Unknown	Unknown	ddPCR Supermix for Probes (no dUTP)	HEX Hi	51.34477615			3.475761652	1.833112359	17433	38	17395													1325	2425	3575												3070.539628	731.5190834	736.6176196
F08	1444-6	pol early	1.758151293	Manual	DQ	Unknown	Unknown	ddPCR Supermix for Probes (no dUTP)	FAM Hi	35.1630249			2.582099199	1.131718874	15402	23	15379													925			env	0.510745524			0.769418867	0.252072181	33.80751529			45.14114562	22.47388497	3414.551078	184.1142117	188.9382636
F08	1444-6	gag	1.681655288	Manual	DQ	Unknown	Unknown	ddPCR Supermix for Probes (no dUTP)	HEX Lo	33.63310623			2.489781141	1.071012974	15402	22	15380													1325	2425	3575	env	0.488523323			0.739681447	0.237365199	32.81932606			44.15470239	21.48394973	2381.176752	701.7928398	704.1916482
F08	1444-6	env	3.442323446	Manual	DQ	Unknown	Unknown	ddPCR Supermix for Probes (no dUTP)	HEX Hi	68.84646606			4.552822113	2.529509306	15402	45	15357													1325	2425	3575												3065.955246	697.2710672	704.1916482
F09	1444-7	pol early	0.38344416	Manual	DQ	Unknown	Unknown	ddPCR Supermix for Probes (no dUTP)	FAM Hi	7.668883324			0.783893228	0.150167406	18412	6	18406													925			env	0.599934804			1.224055051	0	37.49745318			61.87913727	13.11576908	3767.830729	156.0222113	157.1992073
F09	1444-7	gag	0.38344416	Manual	DQ	Unknown	Unknown	ddPCR Supermix for Probes (no dUTP)	HEX Lo	7.668883324			0.783893228	0.150167406	18412	6	18406													1325	2425	3575	env	0.599934804			1.224055051	0	37.49745318			61.87913727	13.11576908	3044.017212	636.8967758	637.6811948
F09	1444-7	env	0.63914305	Manual	DQ	Unknown	Unknown	ddPCR Supermix for Probes (no dUTP)	HEX Hi	12.78286076			1.126019478	0.318185896	18412	10	18402													1325	2425	3575												3329.777222	636.2182581	637.6811948
F10	1444-8	pol early	1.380834222	Manual	DQ	Unknown	Unknown	ddPCR Supermix for Probes (no dUTP)	FAM Hi	27.61668396			2.081467628	0.858619273	17050	20	17030													925			env	0.487504108			0.750430909	0.224577306	32.77329489			44.65608731	20.89050247	3470.039819	173.0609495	176.9283734
F10	1444-8	gag	1.519006848	Manual	DQ	Unknown	Unknown	ddPCR Supermix for Probes (no dUTP)	HEX Lo	30.38013649			2.24889636	0.967449605	17050	22	17028													1325	2425	3575	env	0.536286012			0.816354845	0.256217179	34.90795385			46.77439881	23.04150889	2076.419273	674.3553504	676.1644651
F10	1444-8	env	2.832456589	Manual	DQ	Unknown	Unknown	ddPCR Supermix for Probes (no dUTP)	HEX Hi	56.64913177			3.793793678	2.049463987	17050	41	17009													1325	2425	3575												2919.716309	670.756409	676.1644651
F11	POS	pol early	5.241051674	Manual	DQ	Unknown	Unknown	ddPCR Supermix for Probes (no dUTP)	FAM Hi	104.8210297			6.542220592	4.125768185	16423	73	16350													925			env	0.973273865			1.288454853	0.658092876	49.32279711			57.41720873	41.22838548	3196.785563	345.6516971	358.3249463
F11	POS	gag	5.52890873	Manual	DQ	Unknown	Unknown	ddPCR Supermix for Probes (no dUTP)	HEX Lo	110.5781708			6.862964153	4.380851746	16423	77	16346													1325	2425	3575	env	1.0267295			1.354817915	0.698641086	50.65942446			58.64671196	42.67213697	4055.546507	876.510415	891.4154737
F11	POS	env	5.384971142	Manual	DQ	Unknown	Unknown	ddPCR Supermix for Probes (no dUTP)	HEX Hi	107.6994247			6.702653885	4.253231525	16423	75	16348													1325	2425	3575												4196.130837	876.2543743	891.4154737
F12	NEG	pol early	0	Manual	DQ	Unknown	Unknown	ddPCR Supermix for Probes (no dUTP)	FAM Hi	0			0.210010156	0	16785	0	16785													925			env											0	178.9164472	178.9164472
F12	NEG	gag	0	Manual	DQ	Unknown	Unknown	ddPCR Supermix for Probes (no dUTP)	HEX Lo	0			0.210010156	0	16785	0	16785													1325	2425	3575	env											0	674.5228367	674.5228367
F12	NEG	env	0	Manual	DQ	Unknown	Unknown	ddPCR Supermix for Probes (no dUTP)	HEX Hi	0			0.210010156	0	16785	0	16785													1325	2425	3575												0	674.5228367	674.5228367
G01	P1	Delta D	1133.994873	Manual	DQ	Unknown	Unknown	ddPCR Supermix for Probes (no dUTP)	FAM Lo	22679.89844			1157.584839	1110.86853	15810	9780	6030													1625	7425	13075	RPP30 late	0.732399352			0.753208547	0.711590157	42.27658889			42.96994964	41.58322814	12229.76864	8891.813659	10956.65868
G01	P1	RPP30 early	1532.618286	Manual	DQ	Unknown	Unknown	ddPCR Supermix for Probes (no dUTP)	FAM Hi	30652.36523			1563.025879	1502.976807	15810	11513	4297													1625	7425	13075	RPP30 late	0.989853364			1.017262867	0.962443861	49.74504061			50.43728431	49.0527969	13687.29638	3640.430638	10956.65868
G01	P1	RPP30 late	1548.328613	Manual	DQ	Unknown	Unknown	ddPCR Supermix for Probes (no dUTP)	HEX Hi	30966.57227			1579.019409	1518.418213	15810	11570	4240													1125														3511.34961	650.015685	2743.983649
G02	P2	Delta D	1056.218506	Manual	DQ	Unknown	Unknown	ddPCR Supermix for Probes (no dUTP)	FAM Lo	21124.37109			1080.477173	1032.449951	13412	7947	5465													1625	7425	13075	RPP30 late	0.635838327			0.655571084	0.61610557	38.86926455			39.60667113	38.13185798	11987.62796	9278.303172	10883.65689
G02	P2	RPP30 early	1632.338867	Manual	DQ	Unknown	Unknown	ddPCR Supermix for Probes (no dUTP)	FAM Hi	32646.77734			1667.369385	1598.321411	13412	10063	3349													1625	7425	13075	RPP30 late	0.982659941			1.012033844	0.953286037	49.56270718			50.30995593	48.81545842	13289.04251	3656.008202	10883.65689
G02	P2	RPP30 late	1661.143188	Manual	DQ	Unknown	Unknown	ddPCR Supermix for Probes (no dUTP)	HEX Hi	33222.86328			1696.756348	1626.576416	13412	10144	3268													1125														3394.858025	639.2767883	2723.42651
G03	1444-1	Delta D	7.380138397	Manual	DQ	Unknown	Unknown	ddPCR Supermix for Probes (no dUTP)	FAM Lo	147.6027679			8.820349693	5.941687107	16151	101	16050													1625	7425	13075	RPP30 late	0.114099889			0.137617547	0.09058223	10.24144153			12.13616495	8.346718111	6417.73061	1411.07845	1442.387463
G03	1444-1	RPP30 early	66.45276642	Manual	DQ	Unknown	Unknown	ddPCR Supermix for Probes (no dUTP)	FAM Hi	1329.055298			70.83478546	62.08701706	16151	887	15264													1625	7425	13075	RPP30 late	1.027386323			1.123652211	0.931120435	50.67540958			53.01747702	48.33334214	11769.19841	842.2904167	1442.387463
G03	1444-1	RPP30 late	64.68138123	Manual	DQ	Unknown	Unknown	ddPCR Supermix for Probes (no dUTP)	HEX Hi	1293.627686			69.00283813	60.37573624	16151	864	15287													1125														3672.658105	701.6569242	860.5910471
G04	1444-2	Delta D	6.926426888	Manual	DQ	Unknown	Unknown	ddPCR Supermix for Probes (no dUTP)	FAM Lo	138.5285339			9.016971588	5.188817024	8688	51	8637													1625	7425	13075	RPP30 late	0.111205023			0.143615747	0.078794299	10.0076062			12.63243113	7.382781283	6329.305903	1345.156432	1374.414216
G04	1444-2	RPP30 early	62.14242935	Manual	DQ	Unknown	Unknown	ddPCR Supermix for Probes (no dUTP)	FAM Hi	1242.848633			67.91815948	56.39492035	8688	447	8241													1625	7425	13075	RPP30 late	0.99770782			1.128454994	0.866960646	49.94262976			53.21881441	46.66644511	11265.98215	837.8857769	1374.414216
G04	1444-2	RPP30 late	62.28519821	Manual	DQ	Unknown	Unknown	ddPCR Supermix for Probes (no dUTP)	HEX Hi	1245.703979			68.06774902	56.53092957	8688	448	8240													1125														3539.881773	686.6834383	833.8096876
G05	1444-3	Delta D	18.19529152	Manual	DQ	Unknown	Unknown	ddPCR Supermix for Probes (no dUTP)	FAM Lo	363.9058228			20.36768532	16.02690125	17593	270	17323													1625	7425	13075	RPP30 late	0.217418137			0.246105788	0.188730487	17.85895337			19.79455264	15.9233541	6267.099233	1556.042253	1628.342906
G05	1444-3	RPP30 early	86.13180542	Manual	DQ	Unknown	Unknown	ddPCR Supermix for Probes (no dUTP)	FAM Hi	1722.636108			90.93291473	81.3502121	17593	1242	16351													1625	7425	13075	RPP30 late	1.029201247			1.110735819	0.947666675	50.71952564			52.69964585	48.73940544	11438.68964	883.1621433	1628.342906
G05	1444-3	RPP30 late	83.68801117	Manual	DQ	Unknown	Unknown	ddPCR Supermix for Probes (no dUTP)	HEX Hi	1673.760254			88.41790009	78.97707367	17593	1208	16385													1125														3599.44592	693.2200669	892.7722087
G06	1444-4	Delta D	5.136931896	Manual	DQ	Unknown	Unknown	ddPCR Supermix for Probes (no dUTP)	FAM Lo	102.7386398			6.472524166	3.99981451	15378	67	15311													1625	7425	13075	RPP30 late	0.071098367			0.088819117	0.053377618	6.637893353			8.182519455	5.093267252	5746.033265	1480.137051	1498.723021
G06	1444-4	RPP30 early	72.73925018	Manual	DQ	Unknown	Unknown	ddPCR Supermix for Probes (no dUTP)	FAM Hi	1454.785034			77.44465637	68.05258942	15378	922	14456													1625	7425	13075	RPP30 late	1.006756958			1.098825511	0.914688404	50.16835516			52.45459488	47.88211545	11573.63289	856.1478344	1498.723021
G06	1444-4	RPP30 late	72.25105286	Manual	DQ	Unknown	Unknown	ddPCR Supermix for Probes (no dUTP)	HEX Hi	1445.020996			76.94011688	67.58061218	15378	916	14462													1125														3691.261905	712.1172527	889.5718308
G07	1444-5	Delta D	45.58071899	Manual	DQ	Unknown	Unknown	ddPCR Supermix for Probes (no dUTP)	FAM Lo	911.6143799			49.08221436	42.08961105	17183	653	16530													1625	7425	13075	RPP30 late	0.425341828			0.46444899	0.386234667	29.84139102			31.76633561	27.91644643	6224.589218	1751.760866	1921.740317
G07	1444-5	RPP30 early	107.2375641	Manual	DQ	Unknown	Unknown	ddPCR Supermix for Probes (no dUTP)	FAM Hi	2144.751221			112.6844406	101.8157883	17183	1497	15686													1625	7425	13075	RPP30 late	1.000699914			1.072428147	0.928971681	50.01749173			51.80944313	48.22554033	11577.03762	1000.282963	1921.740317
G07	1444-5	RPP30 late	107.1625595	Manual	DQ	Unknown	Unknown	ddPCR Supermix for Probes (no dUTP)	HEX Hi	2143.251221			112.6074448	101.7427673	17183	1496	15687													1125														3643.460192	698.6275308	955.012892
G08	1444-6	Delta D	6.785377026	Manual	DQ	Unknown	Unknown	ddPCR Supermix for Probes (no dUTP)	FAM Lo	135.7075348			8.329299927	5.446190834	14954	86	14868													1625	7425	13075	RPP30 late	0.100627981			0.123072341	0.07818362	9.142778725			10.99556846	7.289988991	6453.796943	1426.29206	1455.205088
G08	1444-6	RPP30 early	66.84726715	Manual	DQ	Unknown	Unknown	ddPCR Supermix for Probes (no dUTP)	FAM Hi	1336.945313			71.41553497	62.29667664	14954	826	14128													1625	7425	13075	RPP30 late	0.991353243			1.086776972	0.895929514	49.78289244			52.18924786	47.37653702	11459.93017	870.2742476	1455.205088
G08	1444-6	RPP30 late	67.43032074	Manual	DQ	Unknown	Unknown	ddPCR Supermix for Probes (no dUTP)	HEX Hi	1348.606445			72.01907349	62.85939026	14954	833	14121													1125														3643.010818	711.8631517	875.1402686
G09	1444-7	Delta D	1.05165267	Manual	DQ	Unknown	Unknown	ddPCR Supermix for Probes (no dUTP)	FAM Lo	21.03305435			1.658489347	0.614839733	17907	16	17891													1625	7425	13075	RPP30 late	0.101508776			0.154320513	0.04869704	9.215430559			13.56808834	4.862772776	6020.845398	942.6173294	947.1547533
G09	1444-7	RPP30 early	10.16139126	Manual	DQ	Unknown	Unknown	ddPCR Supermix for Probes (no dUTP)	FAM Hi	203.227829			11.76739407	8.55757618	17907	154	17753													1625	7425	13075	RPP30 late	0.98080899			1.19883691	0.76278107	49.51557646			55.07240397	43.95874896	11830.982	852.742012	947.1547533
G09	1444-7	RPP30 late	10.36021423	Manual	DQ	Unknown	Unknown	ddPCR Supermix for Probes (no dUTP)	HEX Hi	207.2042847			11.98193264	8.740726471	17907	157	17750													1125														3789.335863	719.5005604	746.4154061
G10	1444-8	Delta D	4.371430397	Manual	DQ	Unknown	Unknown	ddPCR Supermix for Probes (no dUTP)	FAM Lo	87.42860413			5.688955784	3.275676489	13751	51	13700													1625	7425	13075	RPP30 late	0.086681401			0.111631604	0.061731198	7.976707924			10.08956255	5.863853302	5743.934508	1242.954886	1259.648214
G10	1444-8	RPP30 early	48.82466125	Manual	DQ	Unknown	Unknown	ddPCR Supermix for Probes (no dUTP)	FAM Hi	976.4932251			52.87945557	44.7837944	13751	559	13192													1625	7425	13075	RPP30 late	0.968147649			1.080770618	0.855524681	49.19080383			52.09824957	46.2833581	11250.34001	836.3009799	1259.648214
G10	1444-8	RPP30 late	50.43100739	Manual	DQ	Unknown	Unknown	ddPCR Supermix for Probes (no dUTP)	HEX Hi	1008.620117			54.55350113	46.32291412	13751	577	13174													1125														3582.251747	687.5467004	809.0102167
G11	POS	Delta D	0.06702581	Manual	DQ	Unknown	Unknown	ddPCR Supermix for Probes (no dUTP)	FAM Lo	1.34051621			0.32014972	0.002815007	17553	1	17552													1625	7425	13075	RPP30 late	0.0007842			0.002641122	0	0.078358596			0.263759889	0	5702.291504	1567.699242	1567.934791
G11	POS	RPP30 early	84.82176208	Manual	DQ	Unknown	Unknown	ddPCR Supermix for Probes (no dUTP)	FAM Hi	1696.435303			89.59024048	80.07254028	17553	1221	16332													1625	7425	13075	RPP30 late	0.992412671			1.07100982	0.913815523	49.80959445			51.78951699	47.82967191	11462.86132	828.17816	1567.934791
G11	POS	RPP30 late	85.47025299	Manual	DQ	Unknown	Unknown	ddPCR Supermix for Probes (no dUTP)	HEX Hi	1709.405029			90.25762939	80.70228577	17553	1230	16323													1125														3615.710094	694.0347637	898.7667557
G12	NEG	Delta D	5.442302227	Manual	DQ	Unknown	Unknown	ddPCR Supermix for Probes (no dUTP)	FAM Lo	108.8460464			6.89309454	4.211841106	13867	64	13803													1625	7425	13075	RPP30 late	0.120326396			0.1517099	0.088942891	10.74029819			13.24071437	8.23988201	5647.094597	1239.253432	1259.596825
G12	NEG	RPP30 early	46.376194	Manual	DQ	Unknown	Unknown	ddPCR Supermix for Probes (no dUTP)	FAM Hi	927.5238647			50.30918503	42.45631409	13867	536	13331													1625	7425	13075	RPP30 late	1.02535288			1.148883116	0.901822645	50.62588798			53.63731169	47.61446427	11431.40049	850.6187468	1259.596825
G12	NEG	RPP30 late	45.229496	Manual	DQ	Unknown	Unknown	ddPCR Supermix for Probes (no dUTP)	HEX Hi	904.5899048			49.11252213	41.35924149	13867	523	13344													1125														3612.617429	693.3994116	803.4990022
H01	P1	Delta D	1129.592285	Manual	DQ	Unknown	Unknown	ddPCR Supermix for Probes (no dUTP)	FAM Lo	22591.8457			1153.615845	1106.049316	15158	9355	5803													1625	7425	13075	RPP30 late	0.729809075			0.750996054	0.708622095	42.19015181			42.89821612	41.4820875	12180.16902	8878.577635	10916.2071
H01	P1	RPP30 early	1528.283691	Manual	DQ	Unknown	Unknown	ddPCR Supermix for Probes (no dUTP)	FAM Hi	30565.67383			1559.267456	1498.094971	15158	11023	4135													1625	7425	13075	RPP30 late	0.987396356			1.015324616	0.959468096	49.68291067			50.390001	48.97582034	13659.18631	3604.028174	10916.2071
H01	P1	RPP30 late	1547.791504	Manual	DQ	Unknown	Unknown	ddPCR Supermix for Probes (no dUTP)	HEX Hi	30955.83008			1579.134277	1517.262207	15158	11091	4067													1125														3527.087458	651.141372	2755.450518
H02	P2	Delta D	1250.042114	Manual	DQ	Unknown	Unknown	ddPCR Supermix for Probes (no dUTP)	FAM Lo	25000.8418			1276.265015	1224.390747	14972	9798	5174													1625	7425	13075	RPP30 late	0.728762156			0.749741721	0.707782591	42.15514282			42.85712483	41.45316082	12482.19717	9181.146116	11341.42519
H02	P2	RPP30 early	1720.371094	Manual	DQ	Unknown	Unknown	ddPCR Supermix for Probes (no dUTP)	FAM Hi	34407.42188			1755.197876	1686.545654	14972	11503	3469													1625	7425	13075	RPP30 late	1.002959287			1.031262224	0.974656349	50.07387286			50.77935702	49.3683887	13634.46713	3737.83294	11341.42519
H02	P2	RPP30 late	1715.295044	Manual	DQ	Unknown	Unknown	ddPCR Supermix for Probes (no dUTP)	HEX Hi	34305.90234			1750.022461	1681.56311	14972	11488	3484													1125														3490.324664	652.1451806	2829.877341
H03	1444-1	Delta D	7.620007515	Manual	DQ	Unknown	Unknown	ddPCR Supermix for Probes (no dUTP)	FAM Lo	152.4001465			9.032102585	6.209605217	17348	112	17236													1625	7425	13075	RPP30 late	0.112928173			0.135021148	0.090835198	10.14694172			11.93063398	8.363249462	6335.577909	1441.858765	1473.452986
H03	1444-1	RPP30 early	69.1295929	Manual	DQ	Unknown	Unknown	ddPCR Supermix for Probes (no dUTP)	FAM Hi	1382.591797			73.44439697	64.83055115	17348	990	16358													1625	7425	13075	RPP30 late	1.024497498			1.115299317	0.933695679	50.60502663			52.82046698	48.38958628	11829.5587	846.6927062	1473.452986
H03	1444-1	RPP30 late	67.47658539	Manual	DQ	Unknown	Unknown	ddPCR Supermix for Probes (no dUTP)	HEX Hi	1349.531738			71.73788452	63.23067093	17348	967	16381													1125														3718.288566	706.3519568	874.2412064
H04	1444-2	Delta D	5.134179592	Manual	DQ	Unknown	Unknown	ddPCR Supermix for Probes (no dUTP)	FAM Lo	102.6835938			6.526252747	3.956556082	14238	62	14176													1625	7425	13075	RPP30 late	0.084701867			0.106789592	0.062614143	7.808769378			9.686054346	5.931484409	5893.787054	1356.443175	1376.20124
H04	1444-2	RPP30 early	61.83331299	Manual	DQ	Unknown	Unknown	ddPCR Supermix for Probes (no dUTP)	FAM Hi	1236.66626			66.33106232	57.35269928	14238	729	13509													1625	7425	13075	RPP30 late	1.020103986			1.125353119	0.914854853	50.49759781			53.076715	47.91848062	11464.92695	831.7730034	1376.20124
H04	1444-2	RPP30 late	60.61471558	Manual	DQ	Unknown	Unknown	ddPCR Supermix for Probes (no dUTP)	HEX Hi	1212.294312			65.06666565	56.17954254	14238	715	13523													1125														3627.292436	694.780068	842.0441742
H05	1444-3	Delta D	14.8858366	Manual	DQ	Unknown	Unknown	ddPCR Supermix for Probes (no dUTP)	FAM Lo	297.7167358			16.85009575	12.92485332	17577	221	17356													1625	7425	13075	RPP30 late	0.193246404			0.22113877	0.165354038	16.19501247			18.15397027	14.23605466	5789.365005	1498.808422	1552.754658
H05	1444-3	RPP30 early	77.67366791	Manual	DQ	Unknown	Unknown	ddPCR Supermix for Probes (no dUTP)	FAM Hi	1553.473389			82.22626495	73.1386261	17577	1123	16454													1625	7425	13075	RPP30 late	1.00835159			1.091940557	0.924762622	50.2079215			52.28030189	48.13554112	11463.48941	876.3382776	1552.754658
H05	1444-3	RPP30 late	77.0303421	Manual	DQ	Unknown	Unknown	ddPCR Supermix for Probes (no dUTP)	HEX Hi	1540.606812			81.56337738	72.51470184	17577	1114	16463													1125														3622.796515	694.1846774	879.7950538
H06	1444-4	Delta D	6.760076523	Manual	DQ	Unknown	Unknown	ddPCR Supermix for Probes (no dUTP)	FAM Lo	135.2015381			8.243741035	5.467075348	16057	92	15965													1625	7425	13075	RPP30 late	0.094423323			0.114725746	0.074120899	8.627678209			10.32270748	6.932648935	6216.492039	1496.040021	1523.086268
H06	1444-4	RPP30 early	74.32174683	Manual	DQ	Unknown	Unknown	ddPCR Supermix for Probes (no dUTP)	FAM Hi	1486.434937			78.97789001	69.68395996	16057	983	15074													1625	7425	13075	RPP30 late	1.038110478			1.130746844	0.945474112	50.93494632			53.16505521	48.70483744	11611.86719	865.1804928	1523.086268
H06	1444-4	RPP30 late	71.59329224	Manual	DQ	Unknown	Unknown	ddPCR Supermix for Probes (no dUTP)	HEX Hi	1431.865845			76.1603241	67.04392242	16057	948	15109													1125														3716.702151	716.2860245	893.429606
H07	1444-5	Delta D	43.95137024	Manual	DQ	Unknown	Unknown	ddPCR Supermix for Probes (no dUTP)	FAM Lo	879.0274048			47.42475128	40.4882164	16826	617	16209													1625	7425	13075	RPP30 late	0.41306449			0.451965274	0.374163706	29.23182156			31.18002536	27.28361775	6064.231523	1757.319404	1915.25146
H07	1444-5	RPP30 early	109.3919601	Manual	DQ	Unknown	Unknown	ddPCR Supermix for Probes (no dUTP)	FAM Hi	2187.839111			114.9541855	103.8559036	16826	1494	15332													1625	7425	13075	RPP30 late	1.028089318			1.102335241	0.953843395	50.69250693			52.49759524	48.88741861	11470.51439	984.1555287	1915.25146
H07	1444-5	RPP30 late	106.4031677	Manual	DQ	Unknown	Unknown	ddPCR Supermix for Probes (no dUTP)	HEX Hi	2128.063477			111.8851547	100.9466019	16826	1455	15371													1125														3633.58143	695.2517985	949.3389026
H08	1444-6	Delta D	4.518960953	Manual	DQ	Unknown	Unknown	ddPCR Supermix for Probes (no dUTP)	FAM Lo	90.37921906			5.733285427	3.490196705	16433	63	16370													1625	7425	13075	RPP30 late	0.071203626			0.08950296	0.052904292	6.647067308			8.241812206	5.05232241	5738.462662	1388.377312	1405.054448
H08	1444-6	RPP30 early	63.31420898	Manual	DQ	Unknown	Unknown	ddPCR Supermix for Probes (no dUTP)	FAM Hi	1266.28418			67.55151367	59.09210968	16433	861	15572													1625	7425	13075	RPP30 late	0.997618989			1.091815883	0.903422096	49.94040378			52.30094324	47.57986433	11529.8102	845.2410192	1405.054448
H08	1444-6	RPP30 late	63.46532059	Manual	DQ	Unknown	Unknown	ddPCR Supermix for Probes (no dUTP)	HEX Hi	1269.306396			67.70782471	59.23806	16433	863	15570													1125														3692.394685	701.9054604	858.9548245
H09	1444-7	Delta D	0.884129703	Manual	DQ	Unknown	Unknown	ddPCR Supermix for Probes (no dUTP)	FAM Lo	17.6825943			1.460191607	0.48421675	17305	13	17292													1625	7425	13075	RPP30 late	0.112709783			0.178241022	0.047178544	10.12930637			15.42209518	4.836517562	6116.949331	918.8184143	922.7233956
H09	1444-7	RPP30 early	8.323474884	Manual	DQ	Unknown	Unknown	ddPCR Supermix for Probes (no dUTP)	FAM Hi	166.4694977			9.801407814	6.847397327	17305	122	17183													1625	7425	13075	RPP30 late	1.061085318			1.331389525	0.790781111	51.48187262			57.84485713	45.11888812	11747.32388	845.8682912	922.7233956
H09	1444-7	RPP30 late	7.844303131	Manual	DQ	Unknown	Unknown	ddPCR Supermix for Probes (no dUTP)	HEX Hi	156.8860626			9.27889061	6.411462784	17305	115	17190													1125														3709.379771	716.2046989	736.0957786
H10	1444-8	Delta D	4.448194504	Manual	DQ	Unknown	Unknown	ddPCR Supermix for Probes (no dUTP)	FAM Lo	88.96389008			5.686651707	3.404752016	15634	59	15575													1625	7425	13075	RPP30 late	0.08711935			0.110427212	0.063811488	8.013779742			9.985966264	6.04159322	5465.974715	1284.45639	1300.236713
H10	1444-8	RPP30 early	52.31671524	Manual	DQ	Unknown	Unknown	ddPCR Supermix for Probes (no dUTP)	FAM Hi	1046.334351			56.25588608	48.39068985	15634	680	14954													1625	7425	13075	RPP30 late	1.02464005			1.134218475	0.915061625	50.60850446			53.28169188	47.93531705	11319.22499	844.6454312	1300.236713
H10	1444-8	RPP30 late	51.05862808	Manual	DQ	Unknown	Unknown	ddPCR Supermix for Probes (no dUTP)	HEX Hi	1021.172546			54.94901276	47.18105698	15634	664	14970													1125														3606.369473	694.5315774	818.2018066
H11	POS	Delta D	0.0848855	Manual	DQ	Unknown	Unknown	ddPCR Supermix for Probes (no dUTP)	FAM Lo	1.697710037			0.405468404	0.003565068	13860	1	13859													1625	7425	13075	RPP30 late	0.000978746			0.003296562	0	0.097778855			0.329107456	0	13185.05078	1559.446119	1560.284907
H11	POS	RPP30 early	83.53504181	Manual	DQ	Unknown	Unknown	ddPCR Supermix for Probes (no dUTP)	FAM Hi	1670.700806			88.86025238	78.23383331	13860	950	12910													1625	7425	13075	RPP30 late	0.96317452			1.049040137	0.877308903	49.06209358			51.29002325	46.83416391	11464.5012	831.4696106	1560.284907
H11	POS	RPP30 late	86.72887421	Manual	DQ	Unknown	Unknown	ddPCR Supermix for Probes (no dUTP)	HEX Hi	1734.577515			92.15890503	81.32379913	13860	985	12875													1125														3611.043556	696.6450365	903.764989
H12	NEG	Delta D	4.954240322	Manual	DQ	Unknown	Unknown	ddPCR Supermix for Probes (no dUTP)	FAM Lo	99.08480835			6.297393799	3.817956209	14754	62	14692													1625	7425	13075	RPP30 late	0.107458533			0.135765896	0.07915117	9.70316535			12.01121138	7.395119316	5516.820013	1217.235175	1235.303106
H12	NEG	RPP30 early	44.94334793	Manual	DQ	Unknown	Unknown	ddPCR Supermix for Probes (no dUTP)	FAM Hi	898.8669434			48.69547653	41.20314789	14754	553	14201													1625	7425	13075	RPP30 late	0.974830833			1.089031538	0.860630128	49.36275131			52.29100693	46.43449568	11368.55226	840.7050654	1235.303106
H12	NEG	RPP30 late	46.10374069	Manual	DQ	Unknown	Unknown	ddPCR Supermix for Probes (no dUTP)	HEX Hi	922.0748291			49.90502167	42.3147049	14754	567	14187													1125														3612.283501	687.5929697	799.9895762
[truncated: 15 more columns]
