# Supplementary material for: HIV reservoir quantification by five-target multiplex droplet digital PCR
Source: STAR Protoc. 2021 Oct 11;2(4):100885. doi: 10.1016/j.xpro.2021.100885 (PMC8517383; doi:10.1016/j.xpro.2021.100885)
Supplement: Data S2. Data analysis example (R method), related to quantification and statistical analysis steps 8–31 [file mmc3.zip › data_S2_R_analysis_example_workflow/003-output_data/example_dataset_5TE_2021-06-08.csv]

ExperimentID	SampleID	H1	I1	H2	I2	fiveTE
05162019_PTID1031	05162019_PTID1031_Neg C	0	0	35.72	0	NA
05162019_PTID1031	05162019_PTID1031_P1	5229210.35	1387457.72	5245768.92	1212065.22	321087.69
05162019_PTID1031	05162019_PTID1031_P2	655919.66	94101.87	677580.63	62296.97	8794.61
05162019_PTID1031	05162019_PTID1031_Pos C	1825.38	1283.32	1910.78	1076.51	739.92
05162019_PTID1031	1031_1	591.72	197.39	875.62	47.46	13.27
05162019_PTID1031	1031_2	655.87	291.05	840.19	17.33	6.85
05162019_PTID1031	1031_3	696.46	275.03	1263.87	36.37	11.14
05162019_PTID1031	1031_4	387.03	219.13	987.34	31.27	12.32
05162019_PTID1031	1031_5	350.27	0	1020.56	0	0
05162019_PTID1031	1031_6	273.38	101.78	568.95	10.77	2.97
05162019_PTID1031	1031_7	270.98	98.83	796.06	51.23	12.52
05162019_PTID1031	1031_8	304.04	136.93	580.65	29.72	10.2
05302019_PTID1308	05302019_PTID1308_Neg C	65.05	0	43.32	0	0
05302019_PTID1308	05302019_PTID1308_P1	2925552.22	690030.12	3031409.56	601027.46	139285.12
05302019_PTID1308	05302019_PTID1308_P2	228069.17	32188.83	235044.48	24020.1	3339.8
05302019_PTID1308	05302019_PTID1308_Pos C	1102.4	1016.98	1556.15	1252.17	986.73
05302019_PTID1308	1308_1	1190.12	919.75	1877.58	331.83	209.5
05302019_PTID1308	1308_2	1029.15	623.38	1402.1	187.51	98.47
05302019_PTID1308	1308_3	622.37	330.26	1236.64	79.08	31.54
05302019_PTID1308	1308_4	578.2	372.21	982.14	6.54	3.34
05302019_PTID1308	1308_5	900.67	658.84	1262.49	47.42	29.72
05302019_PTID1308	1308_6	690.73	281.86	813.68	24.95	9.41
05302019_PTID1308	1308_7	458.1	278.14	791.63	34.47	16.52
05302019_PTID1308	1308_8	564.69	321.3	662.72	37.44	19.73
07262019_PTID1444	07262019_PTID1444_Neg C	0	0	11.72	0	NA
07262019_PTID1444	07262019_PTID1444_P1	1264643.92	244043.08	1265324.17	212519.18	40999.6
07262019_PTID1444	07262019_PTID1444_P2	156642.41	21431.87	155052.44	17527.31	2410.39
07262019_PTID1444	07262019_PTID1444_Pos C	2081.91	2290.7	2614.11	2652.01	2620.94
07262019_PTID1444	1444_1	1633.49	968.67	1976.13	154.81	83.84
07262019_PTID1444	1444_2	1575.61	885.8	1603.91	34.95	19.48
07262019_PTID1444	1444_3	1184.43	561.81	1488.49	59.72	25.43
07262019_PTID1444	1444_4	1118.05	687.89	1321.04	65.18	37.02
07262019_PTID1444	1444_5	968.73	647.43	1041.69	44.67	28.81
07262019_PTID1444	1444_6	1336.1	842.15	1591.04	71.93	41.71
07262019_PTID1444	1444_7	1886.96	1245.61	1697.44	251.08	174.99
07262019_PTID1444	1444_8	1384.64	692.82	1767.51	148.52	66.26
