# Supplementary material for: HIV reservoir quantification by five-target multiplex droplet digital PCR
Source: STAR Protoc. 2021 Oct 11;2(4):100885. doi: 10.1016/j.xpro.2021.100885 (PMC8517383; doi:10.1016/j.xpro.2021.100885)
Supplement: Data S2. Data analysis example (R method), related to quantification and statistical analysis steps 8–31 [file mmc3.zip › data_S2_R_analysis_example_workflow/003-output_data/example_dataset_normalized_clusters_2021-06-08.csv]

ExperimentID	SampleID	Assay	Draw date	Cluster	merged_droplets_in_cluster	total_droplets_in_merged_wells	Neg_for_cluster	copies_per_uL_in_cluster	total_HIV_per_uL_in_merged_well	Exp_Sample	cells_per_uL	T_cells_per_uL	cluster_copies_per_1E6_cells	cluster_copies_per_1E6_T_cells	total_HIV_copies_per_1E6_cells	total_HIV_copies_per_1E6_T_cells	DSI	DSI_corrected_per_1E6_cells	DSI_corrected_per_1E6_T_cells
05162019_PTID1031	05162019_PTID1031_Neg C	assay1	4/30/2019	env	0	43127	43127	0	0	05162019_PTID1031_05162019_PTID1031_Neg C	1628.89947804203	1393.46340182227	0	0	0	0	0.18	NA	NA
05162019_PTID1031	05162019_PTID1031_Neg C	assay1	4/30/2019	No positive droplets in merged wells	43127	43127	0	0	0	05162019_PTID1031_05162019_PTID1031_Neg C	1628.89947804203	1393.46340182227	0	0	0	0	0.18	NA	NA
05162019_PTID1031	05162019_PTID1031_Neg C	assay1	4/30/2019	polLate	0	43127	43127	0	0	05162019_PTID1031_05162019_PTID1031_Neg C	1628.89947804203	1393.46340182227	0	0	0	0	0.18	NA	NA
05162019_PTID1031	05162019_PTID1031_Neg C	assay1	4/30/2019	polLate env	0	43127	43127	0	0	05162019_PTID1031_05162019_PTID1031_Neg C	1628.89947804203	1393.46340182227	0	0	0	0	0.18	NA	NA
05162019_PTID1031	05162019_PTID1031_Neg C	assay1	4/30/2019	polLate tat	0	43127	43127	0	0	05162019_PTID1031_05162019_PTID1031_Neg C	1628.89947804203	1393.46340182227	0	0	0	0	0.18	NA	NA
05162019_PTID1031	05162019_PTID1031_Neg C	assay1	4/30/2019	polLate tat env	0	43127	43127	0	0	05162019_PTID1031_05162019_PTID1031_Neg C	1628.89947804203	1393.46340182227	0	0	0	0	0.18	0	0
05162019_PTID1031	05162019_PTID1031_Neg C	assay1	4/30/2019	tat	0	43127	43127	0	0	05162019_PTID1031_05162019_PTID1031_Neg C	1628.89947804203	1393.46340182227	0	0	0	0	0.18	NA	NA
05162019_PTID1031	05162019_PTID1031_Neg C	assay1	4/30/2019	tat env	0	43127	43127	0	0	05162019_PTID1031_05162019_PTID1031_Neg C	1628.89947804203	1393.46340182227	0	0	0	0	0.18	NA	NA
05162019_PTID1031	05162019_PTID1031_Neg C	assay2	4/30/2019	polEarly env	0	47277	47277	0	0.0497697836463399	05162019_PTID1031_05162019_PTID1031_Neg C	1628.89947804203	1393.46340182227	0	0	30.55	35.72	0.18	NA	NA
05162019_PTID1031	05162019_PTID1031_Neg C	assay2	4/30/2019	polEarly gag	0	47277	47277	0	0.0497697836463399	05162019_PTID1031_05162019_PTID1031_Neg C	1628.89947804203	1393.46340182227	0	0	30.55	35.72	0.18	NA	NA
05162019_PTID1031	05162019_PTID1031_Neg C	assay2	4/30/2019	polEarly gag env	0	47277	47277	0	0.0497697836463399	05162019_PTID1031_05162019_PTID1031_Neg C	1628.89947804203	1393.46340182227	0	0	30.55	35.72	0.18	0	0
05162019_PTID1031	05162019_PTID1031_Neg C	assay2	4/30/2019	env	1	47277	47276	0.02488489182317	0.0497697836463399	05162019_PTID1031_05162019_PTID1031_Neg C	1628.89947804203	1393.46340182227	15.2771194040053	17.86	30.55	35.72	0.18	NA	NA
05162019_PTID1031	05162019_PTID1031_Neg C	assay2	4/30/2019	gag	1	47277	47276	0.02488489182317	0.0497697836463399	05162019_PTID1031_05162019_PTID1031_Neg C	1628.89947804203	1393.46340182227	15.2771194040053	17.86	30.55	35.72	0.18	NA	NA
05162019_PTID1031	05162019_PTID1031_Neg C	assay2	4/30/2019	gag env	0	47277	47277	0	0.0497697836463399	05162019_PTID1031_05162019_PTID1031_Neg C	1628.89947804203	1393.46340182227	0	0	30.55	35.72	0.18	NA	NA
05162019_PTID1031	05162019_PTID1031_Neg C	assay2	4/30/2019	polEarly	0	47277	47277	0	0.0497697836463399	05162019_PTID1031_05162019_PTID1031_Neg C	1628.89947804203	1393.46340182227	0	0	30.55	35.72	0.18	NA	NA
05162019_PTID1031	05162019_PTID1031_P1	assay1	5/16/2019	polLate env	1721	41877	40156	49.370448669942	639.114237824452	05162019_PTID1031_05162019_PTID1031_P1	603.639386438409	122.220028438966	81787.9843150019	403947.29	1058768.28	5229210.35	0.17	NA	NA
05162019_PTID1031	05162019_PTID1031_P1	assay1	5/16/2019	polLate tat env	4711	41877	37166	140.402806290908	639.114237824452	05162019_PTID1031_05162019_PTID1031_P1	603.639386438409	122.220028438966	232593.845672186	1148770.85	1058768.28	5229210.35	0.17	280921.24	1387457.72
05162019_PTID1031	05162019_PTID1031_P1	assay1	5/16/2019	tat	4427	41877	37450	131.447106159415	639.114237824452	05162019_PTID1031_05162019_PTID1031_P1	603.639386438409	122.220028438966	217757.669748786	1075495.63	1058768.28	5229210.35	0.17	NA	NA
05162019_PTID1031	05162019_PTID1031_P1	assay1	5/16/2019	tat env	3119	41877	38758	91.0583106996155	639.114237824452	05162019_PTID1031_05162019_PTID1031_P1	603.639386438409	122.220028438966	150848.855699886	745035.91	1058768.28	5229210.35	0.17	NA	NA
05162019_PTID1031	05162019_PTID1031_P1	assay1	5/16/2019	polLate tat	2414	41877	39463	69.8508542803707	639.114237824452	05162019_PTID1031_05162019_PTID1031_P1	603.639386438409	122.220028438966	115716.197202612	571517.25	1058768.28	5229210.35	0.17	NA	NA
05162019_PTID1031	05162019_PTID1031_P1	assay1	5/16/2019	env	2548	41877	39329	73.8524587785946	639.114237824452	05162019_PTID1031_05162019_PTID1031_P1	603.639386438409	122.220028438966	122345.328084601	604258.24	1058768.28	5229210.35	0.17	NA	NA
05162019_PTID1031	05162019_PTID1031_P1	assay1	5/16/2019	polLate	2857	41877	39020	83.1322529456067	639.114237824452	05162019_PTID1031_05162019_PTID1031_P1	603.639386438409	122.220028438966	137718.404089076	680185.19	1058768.28	5229210.35	0.17	NA	NA
05162019_PTID1031	05162019_PTID1031_P1	assay2	5/16/2019	env	4335	50169	45834	106.318979152727	641.138026116241	05162019_PTID1031_05162019_PTID1031_P1	603.639386438409	122.220028438966	176129.956959949	869898.17	1062120.93	5245768.92	0.17	NA	NA
05162019_PTID1031	05162019_PTID1031_P1	assay2	5/16/2019	gag	5957	50169	44212	148.707130139278	641.138026116241	05162019_PTID1031_05162019_PTID1031_P1	603.639386438409	122.220028438966	246350.939783237	1216716.54	1062120.93	5245768.92	0.17	NA	NA
05162019_PTID1031	05162019_PTID1031_P1	assay2	5/16/2019	gag env	3956	50169	46213	96.6307791522711	641.138026116241	05162019_PTID1031_05162019_PTID1031_P1	603.639386438409	122.220028438966	160080.308414618	790629.66	1062120.93	5245768.92	0.17	NA	NA
05162019_PTID1031	05162019_PTID1031_P1	assay2	5/16/2019	polEarly	2546	50169	47623	61.272315591401	641.138026116241	05162019_PTID1031_05162019_PTID1031_P1	603.639386438409	122.220028438966	101504.833793102	501327.94	1062120.93	5245768.92	0.17	NA	NA
05162019_PTID1031	05162019_PTID1031_P1	assay2	5/16/2019	polEarly env	1672	50169	48497	39.8769008316493	641.138026116241	05162019_PTID1031_05162019_PTID1031_P1	603.639386438409	122.220028438966	66060.8000861754	326271.41	1062120.93	5245768.92	0.17	NA	NA
05162019_PTID1031	05162019_PTID1031_P1	assay2	5/16/2019	polEarly gag	2724	50169	47445	65.6778360486748	641.138026116241	05162019_PTID1031_05162019_PTID1031_P1	603.639386438409	122.220028438966	108803.099208266	537373.76	1062120.93	5245768.92	0.17	NA	NA
05162019_PTID1031	05162019_PTID1031_P1	assay2	5/16/2019	polEarly gag env	4967	50169	45202	122.65408520024	641.138026116241	05162019_PTID1031_05162019_PTID1031_P1	603.639386438409	122.220028438966	203190.991104678	1003551.44	1062120.93	5245768.92	0.17	245409.18	1212065.22
05162019_PTID1031	05162019_PTID1031_P2	assay2	5/16/2019	env	714	49224	48510	17.1898202130165	77.5266932834401	05162019_PTID1031_05162019_PTID1031_P2	643.299286796957	114.416926544912	26721.3419411766	150238.44	120514.19	677580.63	0.16	NA	NA
05162019_PTID1031	05162019_PTID1031_P2	assay2	5/16/2019	gag	1493	49224	47731	36.2355617130765	77.5266932834401	05162019_PTID1031_05162019_PTID1031_P2	643.299286796957	114.416926544912	56327.6883042985	316697.56	120514.19	677580.63	0.16	NA	NA
05162019_PTID1031	05162019_PTID1031_P2	assay2	5/16/2019	gag env	226	49224	48998	5.41391586717894	77.5266932834401	05162019_PTID1031_05162019_PTID1031_P2	643.299286796957	114.416926544912	8415.85864976673	47317.44	120514.19	677580.63	0.16	NA	NA
05162019_PTID1031	05162019_PTID1031_P2	assay2	5/16/2019	polEarly	272	49224	48952	6.51892150347026	77.5266932834401	05162019_PTID1031_05162019_PTID1031_P2	643.299286796957	114.416926544912	10133.5748962641	56975.15	120514.19	677580.63	0.16	NA	NA
05162019_PTID1031	05162019_PTID1031_P2	assay2	5/16/2019	polEarly env	41	49224	49183	0.98032247520289	77.5266932834401	05162019_PTID1031_05162019_PTID1031_P2	643.299286796957	114.416926544912	1523.89796681417	8567.98	120514.19	677580.63	0.16	NA	NA
05162019_PTID1031	05162019_PTID1031_P2	assay2	5/16/2019	polEarly gag	217	49224	49007	5.19784045625328	77.5266932834401	05162019_PTID1031_05162019_PTID1031_P2	643.299286796957	114.416926544912	8079.97235957432	45428.95	120514.19	677580.63	0.16	NA	NA
05162019_PTID1031	05162019_PTID1031_P2	assay2	5/16/2019	polEarly gag env	250	49224	48974	5.99031105524163	77.5266932834401	05162019_PTID1031_05162019_PTID1031_P2	643.299286796957	114.416926544912	9311.85713739542	52355.11	120514.19	677580.63	0.16	11080.11	62296.97
05162019_PTID1031	05162019_PTID1031_P2	assay1	5/16/2019	polLate	775	47900	47125	19.1904219396408	75.0483119981819	05162019_PTID1031_05162019_PTID1031_P2	643.299286796957	114.416926544912	29831.2501404931	167723.63	116661.58	655919.66	0.16	NA	NA
05162019_PTID1031	05162019_PTID1031_P2	assay1	5/16/2019	polLate env	88	47900	47812	2.16335341310009	75.0483119981819	05162019_PTID1031_05162019_PTID1031_P2	643.299286796957	114.416926544912	3362.90348442887	18907.63	116661.58	655919.66	0.16	NA	NA
05162019_PTID1031	05162019_PTID1031_P2	assay1	5/16/2019	env	399	47900	47501	9.84087172505722	75.0483119981819	05162019_PTID1031_05162019_PTID1031_P2	643.299286796957	114.416926544912	15297.5013761569	86008.88	116661.58	655919.66	0.16	NA	NA
05162019_PTID1031	05162019_PTID1031_P2	assay1	5/16/2019	polLate tat env	367	47900	47533	9.04858559069778	75.0483119981819	05162019_PTID1031_05162019_PTID1031_P2	643.299286796957	114.416926544912	14065.9033460949	79084.33	116661.58	655919.66	0.16	16736.92	94101.87
05162019_PTID1031	05162019_PTID1031_P2	assay1	5/16/2019	tat	808	47900	47092	20.0145520010814	75.0483119981819	05162019_PTID1031_05162019_PTID1031_P2	643.299286796957	114.416926544912	31112.3491224989	174926.5	116661.58	655919.66	0.16	NA	NA
05162019_PTID1031	05162019_PTID1031_P2	assay1	5/16/2019	tat env	179	47900	47721	4.40464921474868	75.0483119981819	05162019_PTID1031_05162019_PTID1031_P2	643.299286796957	114.416926544912	6846.96735275398	38496.48	116661.58	655919.66	0.16	NA	NA
05162019_PTID1031	05162019_PTID1031_P2	assay1	5/16/2019	polLate tat	421	47900	47479	10.3858781138559	75.0483119981819	05162019_PTID1031_05162019_PTID1031_P2	643.299286796957	114.416926544912	16144.7064018492	90772.22	116661.58	655919.66	0.16	NA	NA
05162019_PTID1031	05162019_PTID1031_Pos C	assay2	4/30/2019	env	40	51984	51944	0.905604377128062	5.38934767789647	05162019_PTID1031_05162019_PTID1031_Pos C	2827.30060839711	2820.50118291828	320.30707114709	321.08	1906.18	1910.78	0.26	NA	NA
05162019_PTID1031	05162019_PTID1031_Pos C	assay2	4/30/2019	gag	30	51984	51954	0.679137921206303	5.38934767789647	05162019_PTID1031_05162019_PTID1031_Pos C	2827.30060839711	2820.50118291828	240.207185323434	240.79	1906.18	1910.78	0.26	NA	NA
05162019_PTID1031	05162019_PTID1031_Pos C	assay2	4/30/2019	gag env	3	51984	51981	0.0678961528531005	5.38934767789647	05162019_PTID1031_05162019_PTID1031_Pos C	2827.30060839711	2820.50118291828	24.0144796246456	24.07	1906.18	1910.78	0.26	NA	NA
05162019_PTID1031	05162019_PTID1031_Pos C	assay1	4/30/2019	env	21	48020	47999	0.514604041842948	5.14847746493583	05162019_PTID1031_05162019_PTID1031_Pos C	2827.30060839711	2820.50118291828	182.012496412504	182.45	1820.99	1825.38	0.26	NA	NA
05162019_PTID1031	05162019_PTID1031_Pos C	assay1	4/30/2019	polLate	30	48020	47990	0.735217556415328	5.14847746493583	05162019_PTID1031_05162019_PTID1031_Pos C	2827.30060839711	2820.50118291828	260.042230469489	260.67	1820.99	1825.38	0.26	NA	NA
05162019_PTID1031	05162019_PTID1031_Pos C	assay1	4/30/2019	polLate env	4	48020	48016	0.0980024648186378	5.14847746493583	05162019_PTID1031_05162019_PTID1031_Pos C	2827.30060839711	2820.50118291828	34.6629093940594	34.75	1820.99	1825.38	0.26	NA	NA
05162019_PTID1031	05162019_PTID1031_Pos C	assay1	4/30/2019	polLate tat	16	48020	48004	0.392058851661489	5.14847746493583	05162019_PTID1031_05162019_PTID1031_Pos C	2827.30060839711	2820.50118291828	138.668965902342	139	1820.99	1825.38	0.26	NA	NA
05162019_PTID1031	05162019_PTID1031_Pos C	assay2	4/30/2019	polEarly	17	51984	51967	0.384796686483083	5.38934767789647	05162019_PTID1031_05162019_PTID1031_Pos C	2827.30060839711	2820.50118291828	136.100379754538	136.43	1906.18	1910.78	0.26	NA	NA
05162019_PTID1031	05162019_PTID1031_Pos C	assay2	4/30/2019	polEarly env	12	51984	51972	0.271608125005428	5.38934767789647	05162019_PTID1031_05162019_PTID1031_Pos C	2827.30060839711	2820.50118291828	96.0662351214969	96.3	1906.18	1910.78	0.26	NA	NA
05162019_PTID1031	05162019_PTID1031_Pos C	assay2	4/30/2019	polEarly gag	37	51984	51947	0.837659862864311	5.38934767789647	05162019_PTID1031_05162019_PTID1031_Pos C	2827.30060839711	2820.50118291828	296.275486369031	296.99	1906.18	1910.78	0.26	NA	NA
05162019_PTID1031	05162019_PTID1031_Pos C	assay2	4/30/2019	polEarly gag env	99	51984	51885	2.24264455235618	5.38934767789647	05162019_PTID1031_05162019_PTID1031_Pos C	2827.30060839711	2820.50118291828	793.210508177131	795.12	1906.18	1910.78	0.26	1073.92	1076.51
05162019_PTID1031	05162019_PTID1031_Pos C	assay1	4/30/2019	polLate tat env	109	48020	47911	2.67349134904742	5.14847746493583	05162019_PTID1031_05162019_PTID1031_Pos C	2827.30060839711	2820.50118291828	945.598547641919	947.88	1820.99	1825.38	0.26	1280.24	1283.32
05162019_PTID1031	05162019_PTID1031_Pos C	assay1	4/30/2019	tat	14	48020	48006	0.343044349488517	5.14847746493583	05162019_PTID1031_05162019_PTID1031_Pos C	2827.30060839711	2820.50118291828	121.33281776606	121.63	1820.99	1825.38	0.26	NA	NA
05162019_PTID1031	05162019_PTID1031_Pos C	assay1	4/30/2019	tat env	16	48020	48004	0.392058851661489	5.14847746493583	05162019_PTID1031_05162019_PTID1031_Pos C	2827.30060839711	2820.50118291828	138.668965902342	139	1820.99	1825.38	0.26	NA	NA
05162019_PTID1031	1031_1	assay2	10/28/2004	env	30	45440	45410	0.776975650630757	3.15965940858303	05162019_PTID1031_1031_1	5165.83666116721	3608.47892133374	150.406546237023	215.32	611.65	875.62	0.09	NA	NA
05162019_PTID1031	1031_1	assay2	10/28/2004	gag	30	45440	45410	0.776975650630757	3.15965940858303	05162019_PTID1031_1031_1	5165.83666116721	3608.47892133374	150.406546237023	215.32	611.65	875.62	0.09	NA	NA
05162019_PTID1031	1031_1	assay2	10/28/2004	gag env	3	45440	45437	0.077674477942461	3.15965940858303	05162019_PTID1031_1031_1	5165.83666116721	3608.47892133374	15.0361854307857	21.53	611.65	875.62	0.09	NA	NA
05162019_PTID1031	1031_1	assay2	10/28/2004	polEarly gag env	6	45440	45434	0.15535408454938	3.15965940858303	05162019_PTID1031_1031_1	5165.83666116721	3608.47892133374	30.0733636657955	43.05	611.65	875.62	0.09	33.15	47.46
05162019_PTID1031	1031_1	assay2	10/28/2004	polEarly	2	45440	45438	0.0517824154768112	3.15965940858303	05162019_PTID1031_1031_1	5165.83666116721	3608.47892133374	10.0240133154173	14.35	611.65	875.62	0.09	NA	NA
05162019_PTID1031	1031_1	assay2	10/28/2004	polEarly env	12	45440	45428	0.310728686465977	3.15965940858303	05162019_PTID1031_1031_1	5165.83666116721	3608.47892133374	60.1506990729685	86.11	611.65	875.62	0.09	NA	NA
05162019_PTID1031	1031_1	assay2	10/28/2004	polEarly gag	39	45440	45401	1.01016844288689	3.15965940858303	05162019_PTID1031_1031_1	5165.83666116721	3608.47892133374	195.547886846783	279.94	611.65	875.62	0.09	NA	NA
05162019_PTID1031	1031_1	assay1	10/28/2004	env	11	41885	41874	0.309009814944931	2.13519229834993	05162019_PTID1031_1031_1	5165.83666116721	3608.47892133374	59.8179608092973	85.63	413.33	591.72	0.09	NA	NA
05162019_PTID1031	1031_1	assay1	10/28/2004	polLate	27	41885	41858	0.758623574102135	2.13519229834993	05162019_PTID1031_1031_1	5165.83666116721	3608.47892133374	146.853960715577	210.23	413.33	591.72	0.09	NA	NA
05162019_PTID1031	1031_1	assay1	10/28/2004	polLate env	0	41885	41885	0	2.13519229834993	05162019_PTID1031_1031_1	5165.83666116721	3608.47892133374	0	0	413.33	591.72	0.09	NA	NA
05162019_PTID1031	1031_1	assay1	10/28/2004	polLate tat	3	41885	41882	0.084267355073375	2.13519229834993	05162019_PTID1031_1031_1	5165.83666116721	3608.47892133374	16.3124311898656	23.35	413.33	591.72	0.09	NA	NA
05162019_PTID1031	1031_1	assay1	10/28/2004	polLate tat env	23	41885	41862	0.646204024256862	2.13519229834993	05162019_PTID1031_1031_1	5165.83666116721	3608.47892133374	125.09184216267	179.08	413.33	591.72	0.09	137.89	197.39
05162019_PTID1031	1031_1	assay1	10/28/2004	tat	9	41885	41876	0.252820174899248	2.13519229834993	05162019_PTID1031_1031_1	5165.83666116721	3608.47892133374	48.9407992319533	70.06	413.33	591.72	0.09	NA	NA
05162019_PTID1031	1031_1	assay1	10/28/2004	tat env	3	41885	41882	0.084267355073375	2.13519229834993	05162019_PTID1031_1031_1	5165.83666116721	3608.47892133374	16.3124311898656	23.35	413.33	591.72	0.09	NA	NA
05162019_PTID1031	1031_2	assay1	1/8/2008	env	24	47227	47203	0.598015349477989	3.21484340235418	05162019_PTID1031_1031_2	5969.27301898697	4901.62222135584	100.182274721868	122	538.57	655.87	0.07	NA	NA
05162019_PTID1031	1031_2	assay1	1/8/2008	polLate	40	47227	47187	0.996861193149012	3.21484340235418	05162019_PTID1031_1031_2	5969.27301898697	4901.62222135584	166.998760146874	203.37	538.57	655.87	0.07	NA	NA
05162019_PTID1031	1031_2	assay1	1/8/2008	polLate env	1	47227	47226	0.0249112381455261	3.21484340235418	05162019_PTID1031_1031_2	5969.27301898697	4901.62222135584	4.17324489368954	5.08	538.57	655.87	0.07	NA	NA
05162019_PTID1031	1031_2	assay1	1/8/2008	polLate tat	4	47227	47223	0.0996481176443908	3.21484340235418	05162019_PTID1031_1031_2	5969.27301898697	4901.62222135584	16.693509800512	20.33	538.57	655.87	0.07	NA	NA
05162019_PTID1031	1031_2	assay1	1/8/2008	polLate tat env	53	47227	47174	1.32102303424481	3.21484340235418	05162019_PTID1031_1031_2	5969.27301898697	4901.62222135584	221.303838849877	269.51	538.57	655.87	0.07	238.99	291.05
05162019_PTID1031	1031_2	assay1	1/8/2008	tat	5	47227	47222	0.124561465905912	3.21484340235418	05162019_PTID1031_1031_2	5969.27301898697	4901.62222135584	20.8671081905132	25.41	538.57	655.87	0.07	NA	NA
05162019_PTID1031	1031_2	assay1	1/8/2008	tat env	2	47227	47225	0.0498230037865398	3.21484340235418	05162019_PTID1031_1031_2	5969.27301898697	4901.62222135584	8.34657815584302	10.16	538.57	655.87	0.07	NA	NA
05162019_PTID1031	1031_2	assay2	1/8/2008	polEarly env	23	44869	44846	0.60321739112122	4.11828897039491	05162019_PTID1031_1031_2	5969.27301898697	4901.62222135584	101.053744602151	123.06	689.91	840.19	0.07	NA	NA
05162019_PTID1031	1031_2	assay2	1/8/2008	polEarly gag	59	44869	44810	1.54800510087089	4.11828897039491	05162019_PTID1031_1031_2	5969.27301898697	4901.62222135584	259.328915924437	315.81	689.91	840.19	0.07	NA	NA
05162019_PTID1031	1031_2	assay2	1/8/2008	polEarly gag env	3	44869	44866	0.0786629913862263	4.11828897039491	05162019_PTID1031_1031_2	5969.27301898697	4901.62222135584	13.1779851811127	16.05	689.91	840.19	0.07	14.23	17.33
05162019_PTID1031	1031_2	assay2	1/8/2008	env	32	44869	44837	0.839343197119189	4.11828897039491	05162019_PTID1031_1031_2	5969.27301898697	4901.62222135584	140.610622842919	171.24	689.91	840.19	0.07	NA	NA
05162019_PTID1031	1031_2	assay2	1/8/2008	gag	28	44869	44841	0.734392543535011	4.11828897039491	05162019_PTID1031_1031_2	5969.27301898697	4901.62222135584	123.028807896551	149.83	689.91	840.19	0.07	NA	NA
05162019_PTID1031	1031_2	assay2	1/8/2008	gag env	3	44869	44866	0.0786629913862263	4.11828897039491	05162019_PTID1031_1031_2	5969.27301898697	4901.62222135584	13.1779851811127	16.05	689.91	840.19	0.07	NA	NA
05162019_PTID1031	1031_2	assay2	1/8/2008	polEarly	9	44869	44860	0.236004754976148	4.11828897039491	05162019_PTID1031_1031_2	5969.27301898697	4901.62222135584	39.5365992182746	48.15	689.91	840.19	0.07	NA	NA
05162019_PTID1031	1031_3	assay1	4/8/2009	polLate env	1	49778	49777	0.0236345856717184	3.19181969935294	05162019_PTID1031_1031_3	5595.45037431443	4582.8892107245	4.22389335811314	5.16	570.43	696.46	0.1	NA	NA
05162019_PTID1031	1031_3	assay1	4/8/2009	polLate tat env	48	49778	49730	1.13499603278592	3.19181969935294	05162019_PTID1031_1031_3	5595.45037431443	4582.8892107245	202.842659099624	247.66	570.43	696.46	0.1	225.26	275.03
05162019_PTID1031	1031_3	assay1	4/8/2009	tat	10	49778	49768	0.236367225642912	3.19181969935294	05162019_PTID1031_1031_3	5595.45037431443	4582.8892107245	42.2427525633935	51.58	570.43	696.46	0.1	NA	NA
05162019_PTID1031	1031_3	assay1	4/8/2009	tat env	1	49778	49777	0.0236345856717184	3.19181969935294	05162019_PTID1031_1031_3	5595.45037431443	4582.8892107245	4.22389335811314	5.16	570.43	696.46	0.1	NA	NA
05162019_PTID1031	1031_3	assay1	4/8/2009	polLate tat	8	49778	49770	0.189089981238053	3.19181969935294	05162019_PTID1031_1031_3	5595.45037431443	4582.8892107245	33.7935230568855	41.26	570.43	696.46	0.1	NA	NA
05162019_PTID1031	1031_3	assay1	4/8/2009	env	22	49778	49756	0.520070596231719	3.19181969935294	05162019_PTID1031_1031_3	5595.45037431443	4582.8892107245	92.945261139134	113.48	570.43	696.46	0.1	NA	NA
05162019_PTID1031	1031_3	assay1	4/8/2009	polLate	45	49778	49733	1.0640266921109	3.19181969935294	05162019_PTID1031_1031_3	5595.45037431443	4582.8892107245	190.159258135011	232.17	570.43	696.46	0.1	NA	NA
05162019_PTID1031	1031_3	assay2	4/8/2009	env	52	54871	54819	1.11544306994416	5.79218694298947	05162019_PTID1031_1031_3	5595.45037431443	4582.8892107245	199.348219593643	243.39	1035.16	1263.87	0.1	NA	NA
05162019_PTID1031	1031_3	assay2	4/8/2009	gag	57	54871	54814	1.22275296651283	5.79218694298947	05162019_PTID1031_1031_3	5595.45037431443	4582.8892107245	218.526282017584	266.81	1035.16	1263.87	0.1	NA	NA
05162019_PTID1031	1031_3	assay2	4/8/2009	gag env	4	54871	54867	0.0857657758484106	5.79218694298947	05162019_PTID1031_1031_3	5595.45037431443	4582.8892107245	15.3277699042982	18.71	1035.16	1263.87	0.1	NA	NA
05162019_PTID1031	1031_3	assay2	4/8/2009	polEarly	18	54871	54853	0.385995238565828	5.79218694298947	05162019_PTID1031_1031_3	5595.45037431443	4582.8892107245	68.9837658712362	84.23	1035.16	1263.87	0.1	NA	NA
05162019_PTID1031	1031_3	assay2	4/8/2009	polEarly env	40	54871	54831	0.857939246593706	5.79218694298947	05162019_PTID1031_1031_3	5595.45037431443	4582.8892107245	153.328005647592	187.2	1035.16	1263.87	0.1	NA	NA
05162019_PTID1031	1031_3	assay2	4/8/2009	polEarly gag	92	54871	54779	1.97419643440102	5.79218694298947	05162019_PTID1031_1031_3	5595.45037431443	4582.8892107245	352.82172163718	430.78	1035.16	1263.87	0.1	NA	NA
05162019_PTID1031	1031_3	assay2	4/8/2009	polEarly gag env	7	54871	54864	0.150094211123512	5.79218694298947	05162019_PTID1031_1031_3	5595.45037431443	4582.8892107245	26.8243306763135	32.75	1035.16	1263.87	0.1	29.79	36.37
05162019_PTID1031	1031_4	assay2	12/16/2009	env	38	48100	48062	0.92980355400219	3.42556415880194	05162019_PTID1031_1031_4	4467.03521014761	3469.47807179207	208.147800556841	268	766.85	987.34	0.1	NA	NA
05162019_PTID1031	1031_4	assay2	12/16/2009	gag	27	48100	48073	0.660574313308071	3.42556415880194	05162019_PTID1031_1031_4	4467.03521014761	3469.47807179207	147.877570297066	190.4	766.85	987.34	0.1	NA	NA
05162019_PTID1031	1031_4	assay2	12/16/2009	gag env	0	48100	48100	0	3.42556415880194	05162019_PTID1031_1031_4	4467.03521014761	3469.47807179207	0	0	766.85	987.34	0.1	NA	NA
05162019_PTID1031	1031_4	assay2	12/16/2009	polEarly	4	48100	48096	0.0978394601782878	3.42556415880194	05162019_PTID1031_1031_4	4467.03521014761	3469.47807179207	21.9025495827813	28.2	766.85	987.34	0.1	NA	NA
05162019_PTID1031	1031_4	assay2	12/16/2009	polEarly env	14	48100	48086	0.34247371450326	3.42556415880194	05162019_PTID1031_1031_4	4467.03521014761	3469.47807179207	76.6668938998452	98.71	766.85	987.34	0.1	NA	NA
05162019_PTID1031	1031_4	assay2	12/16/2009	polEarly gag	53	48100	48047	1.29703365663185	3.42556415880194	05162019_PTID1031_1031_4	4467.03521014761	3469.47807179207	290.356712139949	373.84	766.85	987.34	0.1	NA	NA
05162019_PTID1031	1031_4	assay2	12/16/2009	polEarly gag env	4	48100	48096	0.0978394601782878	3.42556415880194	05162019_PTID1031_1031_4	4467.03521014761	3469.47807179207	21.9025495827813	28.2	766.85	987.34	0.1	24.28	31.27
05162019_PTID1031	1031_4	assay1	12/16/2009	polLate	9	41187	41178	0.257105210617562	1.3427847527559	05162019_PTID1031_1031_4	4467.03521014761	3469.47807179207	57.5561191085991	74.1	300.6	387.03	0.1	NA	NA
05162019_PTID1031	1031_4	assay1	12/16/2009	polLate env	0	41187	41187	0	1.3427847527559	05162019_PTID1031_1031_4	4467.03521014761	3469.47807179207	0	0	300.6	387.03	0.1	NA	NA
05162019_PTID1031	1031_4	assay1	12/16/2009	env	11	41187	41176	0.314247333087174	1.3427847527559	05162019_PTID1031_1031_4	4467.03521014761	3469.47807179207	70.3480761408169	90.57	300.6	387.03	0.1	NA	NA
05162019_PTID1031	1031_4	assay1	12/16/2009	polLate tat env	24	41187	41163	0.685738795799623	1.3427847527559	05162019_PTID1031_1031_4	4467.03521014761	3469.47807179207	153.510944852607	197.65	300.6	387.03	0.1	170.2	219.13
05162019_PTID1031	1031_4	assay1	12/16/2009	tat	1	41187	41186	0.0285644710838458	1.3427847527559	05162019_PTID1031_1031_4	4467.03521014761	3469.47807179207	6.39450323090286	8.23	300.6	387.03	0.1	NA	NA
05162019_PTID1031	1031_4	assay1	12/16/2009	tat env	1	41187	41186	0.0285644710838458	1.3427847527559	05162019_PTID1031_1031_4	4467.03521014761	3469.47807179207	6.39450323090286	8.23	300.6	387.03	0.1	NA	NA
05162019_PTID1031	1031_4	assay1	12/16/2009	polLate tat	1	41187	41186	0.0285644710838458	1.3427847527559	05162019_PTID1031_1031_4	4467.03521014761	3469.47807179207	6.39450323090286	8.23	300.6	387.03	0.1	NA	NA
05162019_PTID1031	1031_5	assay2	9/16/2010	env	0	49897	49897	0	0.0707346560344064	05162019_PTID1031_1031_5	99.496146925755	69.3097452369727	0	0	710.93	1020.56	0.38	NA	NA
05162019_PTID1031	1031_5	assay2	9/16/2010	gag	1	49897	49896	0.0235782186781355	0.0707346560344064	05162019_PTID1031_1031_5	99.496146925755	69.3097452369727	236.976198643449	340.19	710.93	1020.56	0.38	NA	NA
05162019_PTID1031	1031_5	assay2	9/16/2010	gag env	0	49897	49897	0	0.0707346560344064	05162019_PTID1031_1031_5	99.496146925755	69.3097452369727	0	0	710.93	1020.56	0.38	NA	NA
05162019_PTID1031	1031_5	assay1	9/16/2010	env	0	48460	48460	0	0.0242773984105062	05162019_PTID1031_1031_5	99.496146925755	69.3097452369727	0	0	244	350.27	0.38	NA	NA
05162019_PTID1031	1031_5	assay1	9/16/2010	polLate	1	48460	48459	0.0242773984105062	0.0242773984105062	05162019_PTID1031_1031_5	99.496146925755	69.3097452369727	244.003402751086	350.27	244	350.27	0.38	NA	NA
05162019_PTID1031	1031_5	assay1	9/16/2010	polLate env	0	48460	48460	0	0.0242773984105062	05162019_PTID1031_1031_5	99.496146925755	69.3097452369727	0	0	244	350.27	0.38	NA	NA
05162019_PTID1031	1031_5	assay1	9/16/2010	polLate tat	0	48460	48460	0	0.0242773984105062	05162019_PTID1031_1031_5	99.496146925755	69.3097452369727	0	0	244	350.27	0.38	NA	NA
05162019_PTID1031	1031_5	assay2	9/16/2010	polEarly	0	49897	49897	0	0.0707346560344064	05162019_PTID1031_1031_5	99.496146925755	69.3097452369727	0	0	710.93	1020.56	0.38	NA	NA
05162019_PTID1031	1031_5	assay2	9/16/2010	polEarly env	1	49897	49896	0.0235782186781355	0.0707346560344064	05162019_PTID1031_1031_5	99.496146925755	69.3097452369727	236.976198643449	340.19	710.93	1020.56	0.38	NA	NA
05162019_PTID1031	1031_5	assay2	9/16/2010	polEarly gag	1	49897	49896	0.0235782186781355	0.0707346560344064	05162019_PTID1031_1031_5	99.496146925755	69.3097452369727	236.976198643449	340.19	710.93	1020.56	0.38	NA	NA
05162019_PTID1031	1031_5	assay2	9/16/2010	polEarly gag env	0	49897	49897	0	0.0707346560344064	05162019_PTID1031_1031_5	99.496146925755	69.3097452369727	0	0	710.93	1020.56	0.38	0	0
05162019_PTID1031	1031_5	assay1	9/16/2010	polLate tat env	0	48460	48460	0	0.0242773984105062	05162019_PTID1031_1031_5	99.496146925755	69.3097452369727	0	0	244	350.27	0.38	0	0
05162019_PTID1031	1031_5	assay1	9/16/2010	tat	0	48460	48460	0	0.0242773984105062	05162019_PTID1031_1031_5	99.496146925755	69.3097452369727	0	0	244	350.27	0.38	NA	NA
05162019_PTID1031	1031_5	assay1	9/16/2010	tat env	0	48460	48460	0	0.0242773984105062	05162019_PTID1031_1031_5	99.496146925755	69.3097452369727	0	0	244	350.27	0.38	NA	NA
05162019_PTID1031	1031_6	assay2	6/20/2011	env	11	47225	47214	0.274064243143398	1.47007963440462	05162019_PTID1031_1031_6	3443.31711040392	2583.82930467798	79.5930883958721	106.07	426.94	568.95	0.1	NA	NA
05162019_PTID1031	1031_6	assay2	6/20/2011	gag	22	47225	47203	0.548192345691523	1.47007963440462	05162019_PTID1031_1031_6	3443.31711040392	2583.82930467798	159.204722688819	212.16	426.94	568.95	0.1	NA	NA
05162019_PTID1031	1031_6	assay2	6/20/2011	gag env	0	47225	47225	0	1.47007963440462	05162019_PTID1031_1031_6	3443.31711040392	2583.82930467798	0	0	426.94	568.95	0.1	NA	NA
05162019_PTID1031	1031_6	assay2	6/20/2011	polEarly gag env	1	47225	47224	0.0249122931588623	1.47007963440462	05162019_PTID1031_1031_6	3443.31711040392	2583.82930467798	7.23496917655078	9.64	426.94	568.95	0.1	8.08	10.77
05162019_PTID1031	1031_6	assay2	6/20/2011	polEarly	1	47225	47224	0.0249122931588623	1.47007963440462	05162019_PTID1031_1031_6	3443.31711040392	2583.82930467798	7.23496917655078	9.64	426.94	568.95	0.1	NA	NA
05162019_PTID1031	1031_6	assay2	6/20/2011	polEarly env	4	47225	47221	0.0996523379657037	1.47007963440462	05162019_PTID1031_1031_6	3443.31711040392	2583.82930467798	28.9407959739188	38.57	426.94	568.95	0.1	NA	NA
05162019_PTID1031	1031_6	assay2	6/20/2011	polEarly gag	20	47225	47205	0.498346121286272	1.47007963440462	05162019_PTID1031_1031_6	3443.31711040392	2583.82930467798	144.728500253586	192.87	426.94	568.95	0.1	NA	NA
05162019_PTID1031	1031_6	assay1	6/20/2011	env	7	44973	44966	0.18313065820777	0.706360529024757	05162019_PTID1031_1031_6	3443.31711040392	2583.82930467798	53.1843720273232	70.88	205.14	273.38	0.1	NA	NA
05162019_PTID1031	1031_6	assay1	6/20/2011	polLate	7	44973	44966	0.18313065820777	0.706360529024757	05162019_PTID1031_1031_6	3443.31711040392	2583.82930467798	53.1843720273232	70.88	205.14	273.38	0.1	NA	NA
05162019_PTID1031	1031_6	assay1	6/20/2011	polLate env	0	44973	44973	0	0.706360529024757	05162019_PTID1031_1031_6	3443.31711040392	2583.82930467798	0	0	205.14	273.38	0.1	NA	NA
05162019_PTID1031	1031_6	assay1	6/20/2011	polLate tat	2	44973	44971	0.0523201364595111	0.706360529024757	05162019_PTID1031_1031_6	3443.31711040392	2583.82930467798	15.1946901147811	20.25	205.14	273.38	0.1	NA	NA
05162019_PTID1031	1031_6	assay1	6/20/2011	polLate tat env	9	44973	44964	0.235458939690195	0.706360529024757	05162019_PTID1031_1031_6	3443.31711040392	2583.82930467798	68.3814276003682	91.13	205.14	273.38	0.1	76.37	101.78
05162019_PTID1031	1031_6	assay1	6/20/2011	tat	2	44973	44971	0.0523201364595111	0.706360529024757	05162019_PTID1031_1031_6	3443.31711040392	2583.82930467798	15.1946901147811	20.25	205.14	273.38	0.1	NA	NA
05162019_PTID1031	1031_6	assay1	6/20/2011	tat env	0	44973	44973	0	0.706360529024757	05162019_PTID1031_1031_6	3443.31711040392	2583.82930467798	0	0	205.14	273.38	0.1	NA	NA
05162019_PTID1031	1031_7	assay1	2/22/2012	env	3	48414	48411	0.0729029024701099	0.80199166954207	05162019_PTID1031_1031_7	4020.27725374537	2959.55614411854	18.1337997030409	24.63	199.49	270.98	0.09	NA	NA
05162019_PTID1031	1031_7	assay1	2/22/2012	polLate	14	48414	48400	0.340252202162955	0.80199166954207	05162019_PTID1031_1031_7	4020.27725374537	2959.55614411854	84.6340141954065	114.97	199.49	270.98	0.09	NA	NA
05162019_PTID1031	1031_7	assay1	2/22/2012	polLate env	0	48414	48414	0	0.80199166954207	05162019_PTID1031_1031_7	4020.27725374537	2959.55614411854	0	0	199.49	270.98	0.09	NA	NA
05162019_PTID1031	1031_7	assay1	2/22/2012	polLate tat	3	48414	48411	0.0729029024701099	0.80199166954207	05162019_PTID1031_1031_7	4020.27725374537	2959.55614411854	18.1337997030409	24.63	199.49	270.98	0.09	NA	NA
05162019_PTID1031	1031_7	assay1	2/22/2012	polLate tat env	11	48414	48403	0.267332731364845	0.80199166954207	05162019_PTID1031_1031_7	4020.27725374537	2959.55614411854	66.4960933019714	90.33	199.49	270.98	0.09	72.76	98.83
05162019_PTID1031	1031_7	assay1	2/22/2012	tat	1	48414	48413	0.024300465537025	0.80199166954207	05162019_PTID1031_1031_7	4020.27725374537	2959.55614411854	6.04447504569149	8.21	199.49	270.98	0.09	NA	NA
05162019_PTID1031	1031_7	assay1	2/22/2012	tat env	1	48414	48413	0.024300465537025	0.80199166954207	05162019_PTID1031_1031_7	4020.27725374537	2959.55614411854	6.04447504569149	8.21	199.49	270.98	0.09	NA	NA
05162019_PTID1031	1031_7	assay2	2/22/2012	polEarly env	11	50946	50935	0.254044945001971	2.35598972112744	05162019_PTID1031_1031_7	4020.27725374537	2959.55614411854	63.1909017631303	85.84	586.03	796.06	0.09	NA	NA
05162019_PTID1031	1031_7	assay2	2/22/2012	polEarly gag	28	50946	50918	0.646767794318541	2.35598972112744	05162019_PTID1031_1031_7	4020.27725374537	2959.55614411854	160.876415604421	218.54	586.03	796.06	0.09	NA	NA
05162019_PTID1031	1031_7	assay2	2/22/2012	polEarly gag env	6	50946	50940	0.138563169377023	2.35598972112744	05162019_PTID1031_1031_7	4020.27725374537	2959.55614411854	34.4660730172116	46.82	586.03	796.06	0.09	37.71	51.23
05162019_PTID1031	1031_7	assay2	2/22/2012	env	20	50946	50926	0.461940711225953	2.35598972112744	05162019_PTID1031_1031_7	4020.27725374537	2959.55614411854	114.902700005478	156.08	586.03	796.06	0.09	NA	NA
05162019_PTID1031	1031_7	assay2	2/22/2012	gag	33	50946	50913	0.762299468286321	2.35598972112744	05162019_PTID1031_1031_7	4020.27725374537	2959.55614411854	189.613656017417	257.57	586.03	796.06	0.09	NA	NA
05162019_PTID1031	1031_7	assay2	2/22/2012	gag env	0	50946	50946	0	2.35598972112744	05162019_PTID1031_1031_7	4020.27725374537	2959.55614411854	0	0	586.03	796.06	0.09	NA	NA
05162019_PTID1031	1031_7	assay2	2/22/2012	polEarly	4	50946	50942	0.0923736329176299	2.35598972112744	05162019_PTID1031_1031_7	4020.27725374537	2959.55614411854	22.976930964543	31.21	586.03	796.06	0.09	NA	NA
05162019_PTID1031	1031_8	assay1	11/5/2012	polLate env	0	43112	43112	0	0.900620596107895	05162019_PTID1031_1031_8	4207.61785125022	2962.20351714156	0	0	214.05	304.04	0.13	NA	NA
05162019_PTID1031	1031_8	assay1	11/5/2012	polLate tat env	13	43112	43099	0.354806643304939	0.900620596107895	05162019_PTID1031_1031_8	4207.61785125022	2962.20351714156	84.3248260294158	119.78	214.05	304.04	0.13	96.4	136.93
05162019_PTID1031	1031_8	assay1	11/5/2012	tat	5	43112	43107	0.136451430607468	0.900620596107895	05162019_PTID1031_1031_8	4207.61785125022	2962.20351714156	32.4296158613654	46.06	214.05	304.04	0.13	NA	NA
05162019_PTID1031	1031_8	assay1	11/5/2012	tat env	0	43112	43112	0	0.900620596107895	05162019_PTID1031_1031_8	4207.61785125022	2962.20351714156	0	0	214.05	304.04	0.13	NA	NA
05162019_PTID1031	1031_8	assay1	11/5/2012	polLate tat	1	43112	43111	0.0272890200593968	0.900620596107895	05162019_PTID1031_1031_8	4207.61785125022	2962.20351714156	6.48562227467696	9.21	214.05	304.04	0.13	NA	NA
05162019_PTID1031	1031_8	assay1	11/5/2012	env	8	43112	43104	0.218329886167134	0.900620596107895	05162019_PTID1031_1031_8	4207.61785125022	2962.20351714156	51.8891909592648	73.71	214.05	304.04	0.13	NA	NA
05162019_PTID1031	1031_8	assay1	11/5/2012	polLate	6	43112	43106	0.163743615968958	0.900620596107895	05162019_PTID1031_1031_8	4207.61785125022	2962.20351714156	38.9159904149339	55.28	214.05	304.04	0.13	NA	NA
05162019_PTID1031	1031_8	assay2	11/5/2012	env	19	45836	45817	0.48777326430507	1.72001344573105	05162019_PTID1031_1031_8	4207.61785125022	2962.20351714156	115.926227511402	164.67	408.79	580.65	0.13	NA	NA
05162019_PTID1031	1031_8	assay2	11/5/2012	gag	25	45836	45811	0.641848951638688	1.72001344573105	05162019_PTID1031_1031_8	4207.61785125022	2962.20351714156	152.544497701466	216.68	408.79	580.65	0.13	NA	NA
05162019_PTID1031	1031_8	assay2	11/5/2012	gag env	1	45836	45835	0.0256672358385791	1.72001344573105	05162019_PTID1031_1031_8	4207.61785125022	2962.20351714156	6.10018227557253	8.66	408.79	580.65	0.13	NA	NA
05162019_PTID1031	1031_8	assay2	11/5/2012	polEarly	2	45836	45834	0.0513350316754527	1.72001344573105	05162019_PTID1031_1031_8	4207.61785125022	2962.20351714156	12.2004976426743	17.33	408.79	580.65	0.13	NA	NA
05162019_PTID1031	1031_8	assay2	11/5/2012	polEarly env	5	45836	45831	0.128341779419165	1.72001344573105	05162019_PTID1031_1031_8	4207.61785125022	2962.20351714156	30.5022423509851	43.33	408.79	580.65	0.13	NA	NA
05162019_PTID1031	1031_8	assay2	11/5/2012	polEarly gag	12	45836	45824	0.308043795319302	1.72001344573105	05162019_PTID1031_1031_8	4207.61785125022	2962.20351714156	73.2109726238024	103.99	408.79	580.65	0.13	NA	NA
05162019_PTID1031	1031_8	assay2	11/5/2012	polEarly gag env	3	45836	45833	0.0770033875347958	1.72001344573105	05162019_PTID1031_1031_8	4207.61785125022	2962.20351714156	18.300946107051	26	408.79	580.65	0.13	20.92	29.72
05302019_PTID1308	05302019_PTID1308_Neg C	assay1	5/21/2019	env	0	33069	33069	0	0.249060021726645	05302019_PTID1308_05302019_PTID1308_Neg C	5497.57481547043	3828.9281182358	0	0	45.3	65.05	0.09	NA	NA
05302019_PTID1308	05302019_PTID1308_Neg C	assay1	5/21/2019	polLate	7	33069	33062	0.249060021726645	0.249060021726645	05302019_PTID1308_05302019_PTID1308_Neg C	5497.57481547043	3828.9281182358	45.3036166103239	65.05	45.3	65.05	0.09	NA	NA
05302019_PTID1308	05302019_PTID1308_Neg C	assay1	5/21/2019	polLate env	0	33069	33069	0	0.249060021726645	05302019_PTID1308_05302019_PTID1308_Neg C	5497.57481547043	3828.9281182358	0	0	45.3	65.05	0.09	NA	NA
05302019_PTID1308	05302019_PTID1308_Neg C	assay1	5/21/2019	polLate tat	0	33069	33069	0	0.249060021726645	05302019_PTID1308_05302019_PTID1308_Neg C	5497.57481547043	3828.9281182358	0	0	45.3	65.05	0.09	NA	NA
05302019_PTID1308	05302019_PTID1308_Neg C	assay1	5/21/2019	polLate tat env	0	33069	33069	0	0.249060021726645	05302019_PTID1308_05302019_PTID1308_Neg C	5497.57481547043	3828.9281182358	0	0	45.3	65.05	0.09	0	0
05302019_PTID1308	05302019_PTID1308_Neg C	assay1	5/21/2019	tat	0	33069	33069	0	0.249060021726645	05302019_PTID1308_05302019_PTID1308_Neg C	5497.57481547043	3828.9281182358	0	0	45.3	65.05	0.09	NA	NA
05302019_PTID1308	05302019_PTID1308_Neg C	assay1	5/21/2019	tat env	0	33069	33069	0	0.249060021726645	05302019_PTID1308_05302019_PTID1308_Neg C	5497.57481547043	3828.9281182358	0	0	45.3	65.05	0.09	NA	NA
05302019_PTID1308	05302019_PTID1308_Neg C	assay2	5/21/2019	polEarly env	0	49655	49655	0	0.165861940349941	05302019_PTID1308_05302019_PTID1308_Neg C	5497.57481547043	3828.9281182358	0	0	30.17	43.32	0.09	NA	NA
05302019_PTID1308	05302019_PTID1308_Neg C	assay2	5/21/2019	polEarly gag	0	49655	49655	0	0.165861940349941	05302019_PTID1308_05302019_PTID1308_Neg C	5497.57481547043	3828.9281182358	0	0	30.17	43.32	0.09	NA	NA
05302019_PTID1308	05302019_PTID1308_Neg C	assay2	5/21/2019	polEarly gag env	0	49655	49655	0	0.165861940349941	05302019_PTID1308_05302019_PTID1308_Neg C	5497.57481547043	3828.9281182358	0	0	30.17	43.32	0.09	0	0
05302019_PTID1308	05302019_PTID1308_Neg C	assay2	5/21/2019	env	0	49655	49655	0	0.165861940349941	05302019_PTID1308_05302019_PTID1308_Neg C	5497.57481547043	3828.9281182358	0	0	30.17	43.32	0.09	NA	NA
05302019_PTID1308	05302019_PTID1308_Neg C	assay2	5/21/2019	gag	7	49655	49648	0.165861940349941	0.165861940349941	05302019_PTID1308_05302019_PTID1308_Neg C	5497.57481547043	3828.9281182358	30.170019675439	43.32	30.17	43.32	0.09	NA	NA
05302019_PTID1308	05302019_PTID1308_Neg C	assay2	5/21/2019	gag env	0	49655	49655	0	0.165861940349941	05302019_PTID1308_05302019_PTID1308_Neg C	5497.57481547043	3828.9281182358	0	0	30.17	43.32	0.09	NA	NA
05302019_PTID1308	05302019_PTID1308_Neg C	assay2	5/21/2019	polEarly	0	49655	49655	0	0.165861940349941	05302019_PTID1308_05302019_PTID1308_Neg C	5497.57481547043	3828.9281182358	0	0	30.17	43.32	0.09	NA	NA
05302019_PTID1308	05302019_PTID1308_P1	assay1	5/30/2019	polLate env	1613	46172	44559	41.8345882790122	594.905644746329	05302019_PTID1308_05302019_PTID1308_P1	931.519877029813	203.348154717041	44910.0328512618	205728.88	638639.78	2925552.22	0.1	NA	NA
05302019_PTID1308	05302019_PTID1308_P1	assay1	5/30/2019	polLate tat env	4683	46172	41489	125.817908107825	594.905644746329	05302019_PTID1308_05302019_PTID1308_P1	931.519877029813	203.348154717041	135067.335878007	618731.5	638639.78	2925552.22	0.1	150631.62	690030.12
05302019_PTID1308	05302019_PTID1308_P1	assay1	5/30/2019	tat	4657	46172	41515	125.080877692555	594.905644746329	05302019_PTID1308_05302019_PTID1308_P1	931.519877029813	203.348154717041	134276.123115462	615107.02	638639.78	2925552.22	0.1	NA	NA
05302019_PTID1308	05302019_PTID1308_P1	assay1	5/30/2019	tat env	3112	46172	43060	82.0930139017045	594.905644746329	05302019_PTID1308_05302019_PTID1308_P1	931.519877029813	203.348154717041	88128.032397399	403706.71	638639.78	2925552.22	0.1	NA	NA
05302019_PTID1308	05302019_PTID1308_P1	assay1	5/30/2019	polLate tat	2344	46172	43828	61.2949073053164	594.905644746329	05302019_PTID1308_05302019_PTID1308_P1	931.519877029813	203.348154717041	65800.9655153657	301428.39	638639.78	2925552.22	0.1	NA	NA
05302019_PTID1308	05302019_PTID1308_P1	assay1	5/30/2019	env	2798	46172	43374	73.5451417722949	594.905644746329	05302019_PTID1308_05302019_PTID1308_P1	931.519877029813	203.348154717041	78951.7685943498	361671.06	638639.78	2925552.22	0.1	NA	NA
05302019_PTID1308	05302019_PTID1308_P1	assay1	5/30/2019	polLate	3227	46172	42945	85.2392076876208	594.905644746329	05302019_PTID1308_05302019_PTID1308_P1	931.519877029813	203.348154717041	91505.5167254287	419178.66	638639.78	2925552.22	0.1	NA	NA
05302019_PTID1308	05302019_PTID1308_P1	assay2	5/30/2019	env	4227	49503	45276	105.007274151299	616.431539648877	05302019_PTID1308_05302019_PTID1308_P1	931.519877029813	203.348154717041	112726.820694496	516391.58	661748.13	3031409.56	0.1	NA	NA
05302019_PTID1308	05302019_PTID1308_P1	assay2	5/30/2019	gag	6304	49503	43199	160.254031723275	616.431539648877	05302019_PTID1308_05302019_PTID1308_P1	931.519877029813	203.348154717041	172035.010389957	788077.14	661748.13	3031409.56	0.1	NA	NA
05302019_PTID1308	05302019_PTID1308_P1	assay2	5/30/2019	gag env	3578	49503	45925	88.2631090559861	616.431539648877	05302019_PTID1308_05302019_PTID1308_P1	931.519877029813	203.348154717041	94751.7183824531	434049.23	661748.13	3031409.56	0.1	NA	NA
05302019_PTID1308	05302019_PTID1308_P1	assay2	5/30/2019	polEarly	2420	49503	47083	58.9662024840182	616.431539648877	05302019_PTID1308_05302019_PTID1308_P1	931.519877029813	203.348154717041	63301.0673610468	289976.58	661748.13	3031409.56	0.1	NA	NA
05302019_PTID1308	05302019_PTID1308_P1	assay2	5/30/2019	polEarly env	1430	49503	48073	34.4853939451459	616.431539648877	05302019_PTID1308_05302019_PTID1308_P1	931.519877029813	203.348154717041	37020.5669202722	169587.94	661748.13	3031409.56	0.1	NA	NA
05302019_PTID1308	05302019_PTID1308_P1	assay2	5/30/2019	polEarly gag	2456	49503	47047	59.8660844183947	616.431539648877	05302019_PTID1308_05302019_PTID1308_P1	931.519877029813	203.348154717041	64267.1035740859	294401.91	661748.13	3031409.56	0.1	NA	NA
05302019_PTID1308	05302019_PTID1308_P1	assay2	5/30/2019	polEarly gag env	4403	49503	45100	109.589443870759	616.431539648877	05302019_PTID1308_05302019_PTID1308_P1	931.519877029813	203.348154717041	117645.845862344	538925.19	661748.13	3031409.56	0.1	131202.59	601027.46
05302019_PTID1308	05302019_PTID1308_P2	assay2	5/30/2019	env	456	47077	46621	11.4511478086704	55.4386693768776	05302019_PTID1308_05302019_PTID1308_P2	1047.86547466071	235.864584331406	10928.070525826	48549.67	52906.28	235044.48	0.09	NA	NA
05302019_PTID1308	05302019_PTID1308_P2	assay2	5/30/2019	gag	1002	47077	46075	25.3106535064653	55.4386693768776	05302019_PTID1308_05302019_PTID1308_P2	1047.86547466071	235.864584331406	24154.4874972244	107310.11	52906.28	235044.48	0.09	NA	NA
05302019_PTID1308	05302019_PTID1308_P2	assay2	5/30/2019	gag env	182	47077	46895	4.5570577358596	55.4386693768776	05302019_PTID1308_05302019_PTID1308_P2	1047.86547466071	235.864584331406	4348.89577532377	19320.65	52906.28	235044.48	0.09	NA	NA
05302019_PTID1308	05302019_PTID1308_P2	assay2	5/30/2019	polEarly	151	47077	46926	3.77960728100371	55.4386693768776	05302019_PTID1308_05302019_PTID1308_P2	1047.86547466071	235.864584331406	3606.95850030512	16024.48	52906.28	235044.48	0.09	NA	NA
05302019_PTID1308	05302019_PTID1308_P2	assay2	5/30/2019	polEarly env	39	47077	47038	0.975027478455639	55.4386693768776	05302019_PTID1308_05302019_PTID1308_P2	1047.86547466071	235.864584331406	930.489172545116	4133.84	52906.28	235044.48	0.09	NA	NA
05302019_PTID1308	05302019_PTID1308_P2	assay2	5/30/2019	polEarly gag	169	47077	46908	4.23096757360527	55.4386693768776	05302019_PTID1308_05302019_PTID1308_P2	1047.86547466071	235.864584331406	4037.70109419363	17938.12	52906.28	235044.48	0.09	NA	NA
05302019_PTID1308	05302019_PTID1308_P2	assay2	5/30/2019	polEarly gag env	205	47077	46872	5.13420799281764	55.4386693768776	05302019_PTID1308_05302019_PTID1308_P2	1047.86547466071	235.864584331406	4899.68237046845	21767.61	52906.28	235044.48	0.09	5406.7	24020.1
05302019_PTID1308	05302019_PTID1308_P2	assay1	5/30/2019	polLate	618	49733	49115	14.7108347522211	53.793439508641	05302019_PTID1308_05302019_PTID1308_P2	1047.86547466071	235.864584331406	14038.8581434886	62369.83	51336.21	228069.17	0.09	NA	NA
05302019_PTID1308	05302019_PTID1308_P2	assay1	5/30/2019	polLate env	79	49733	49654	1.87028879118393	53.793439508641	05302019_PTID1308_05302019_PTID1308_P2	1047.86547466071	235.864584331406	1784.85582015145	7929.5	51336.21	228069.17	0.09	NA	NA
05302019_PTID1308	05302019_PTID1308_P2	assay1	5/30/2019	env	286	49733	49447	6.78506797480656	53.793439508641	05302019_PTID1308_05302019_PTID1308_P2	1047.86547466071	235.864584331406	6475.13267578885	28766.79	51336.21	228069.17	0.09	NA	NA
05302019_PTID1308	05302019_PTID1308_P2	assay1	5/30/2019	polLate tat env	290	49733	49443	6.88024205419786	53.793439508641	05302019_PTID1308_05302019_PTID1308_P2	1047.86547466071	235.864584331406	6565.95929589686	29170.31	51336.21	228069.17	0.09	7245.4	32188.83
05302019_PTID1308	05302019_PTID1308_P2	assay1	5/30/2019	tat	592	49733	49141	14.0882114822314	53.793439508641	05302019_PTID1308_05302019_PTID1308_P2	1047.86547466071	235.864584331406	13444.6756982741	59730.08	51336.21	228069.17	0.09	NA	NA
05302019_PTID1308	05302019_PTID1308_P2	assay1	5/30/2019	tat env	150	49733	49583	3.55372190619341	53.793439508641	05302019_PTID1308_05302019_PTID1308_P2	1047.86547466071	235.864584331406	3391.39134948985	15066.79	51336.21	228069.17	0.09	NA	NA
05302019_PTID1308	05302019_PTID1308_P2	assay1	5/30/2019	polLate tat	249	49733	49484	5.90507254780679	53.793439508641	05302019_PTID1308_05302019_PTID1308_P2	1047.86547466071	235.864584331406	5635.33458311412	25035.86	51336.21	228069.17	0.09	NA	NA
05302019_PTID1308	05302019_PTID1308_Pos C	assay2	5/21/2019	env	19	48221	48202	0.463643352017173	3.78481708152511	05302019_PTID1308_05302019_PTID1308_Pos C	2434.92076387963	2432.17247171219	190.414143611982	190.63	1554.39	1556.15	0.12	NA	NA
05302019_PTID1308	05302019_PTID1308_Pos C	assay2	5/21/2019	gag	10	48221	48211	0.244000039914646	3.78481708152511	05302019_PTID1308_05302019_PTID1308_Pos C	2434.92076387963	2432.17247171219	100.208616039675	100.32	1554.39	1556.15	0.12	NA	NA
05302019_PTID1308	05302019_PTID1308_Pos C	assay2	5/21/2019	gag env	0	48221	48221	0	3.78481708152511	05302019_PTID1308_05302019_PTID1308_Pos C	2434.92076387963	2432.17247171219	0	0	1554.39	1556.15	0.12	NA	NA
05302019_PTID1308	05302019_PTID1308_Pos C	assay1	5/21/2019	env	7	44790	44783	0.183878939734309	2.68121743933662	05302019_PTID1308_05302019_PTID1308_Pos C	2434.92076387963	2432.17247171219	75.5174223580605	75.6	1101.15	1102.4	0.12	NA	NA
05302019_PTID1308	05302019_PTID1308_Pos C	assay1	5/21/2019	polLate	3	44790	44787	0.0788017407599401	2.68121743933662	05302019_PTID1308_05302019_PTID1308_Pos C	2434.92076387963	2432.17247171219	32.3631643086336	32.4	1101.15	1102.4	0.12	NA	NA
05302019_PTID1308	05302019_PTID1308_Pos C	assay1	5/21/2019	polLate env	0	44790	44790	0	2.68121743933662	05302019_PTID1308_05302019_PTID1308_Pos C	2434.92076387963	2432.17247171219	0	0	1101.15	1102.4	0.12	NA	NA
05302019_PTID1308	05302019_PTID1308_Pos C	assay1	5/21/2019	polLate tat	4	44790	44786	0.105070160669526	2.68121743933662	05302019_PTID1308_05302019_PTID1308_Pos C	2434.92076387963	2432.17247171219	43.1513674810979	43.2	1101.15	1102.4	0.12	NA	NA
05302019_PTID1308	05302019_PTID1308_Pos C	assay2	5/21/2019	polEarly	6	48221	48215	0.146393951190898	3.78481708152511	05302019_PTID1308_05302019_PTID1308_Pos C	2434.92076387963	2432.17247171219	60.1226755969029	60.19	1554.39	1556.15	0.12	NA	NA
05302019_PTID1308	05302019_PTID1308_Pos C	assay2	5/21/2019	polEarly env	2	48221	48219	0.0487959597015077	3.78481708152511	05302019_PTID1308_05302019_PTID1308_Pos C	2434.92076387963	2432.17247171219	20.040060615262	20.06	1554.39	1556.15	0.12	NA	NA
05302019_PTID1308	05302019_PTID1308_Pos C	assay2	5/21/2019	polEarly gag	8	48221	48213	0.195195983314488	3.78481708152511	05302019_PTID1308_05302019_PTID1308_Pos C	2434.92076387963	2432.17247171219	80.1652301011541	80.26	1554.39	1556.15	0.12	NA	NA
05302019_PTID1308	05302019_PTID1308_Pos C	assay2	5/21/2019	polEarly gag env	110	48221	48111	2.68678779538639	3.78481708152511	05302019_PTID1308_05302019_PTID1308_Pos C	2434.92076387963	2432.17247171219	1103.43951854329	1104.69	1554.39	1556.15	0.12	1250.76	1252.17
05302019_PTID1308	05302019_PTID1308_Pos C	assay1	5/21/2019	polLate tat env	83	44790	44707	2.18213095005038	2.68121743933662	05302019_PTID1308_05302019_PTID1308_Pos C	2434.92076387963	2432.17247171219	896.181503078368	897.19	1101.15	1102.4	0.12	1015.83	1016.98
05302019_PTID1308	05302019_PTID1308_Pos C	assay1	5/21/2019	tat	2	44790	44788	0.0525339073625302	2.68121743933662	05302019_PTID1308_05302019_PTID1308_Pos C	2434.92076387963	2432.17247171219	21.5752020114307	21.6	1101.15	1102.4	0.12	NA	NA
05302019_PTID1308	05302019_PTID1308_Pos C	assay1	5/21/2019	tat env	3	44790	44787	0.0788017407599401	2.68121743933662	05302019_PTID1308_05302019_PTID1308_Pos C	2434.92076387963	2432.17247171219	32.3631643086336	32.4	1101.15	1102.4	0.12	NA	NA
05302019_PTID1308	1308_1	assay2	10/18/2004	env	30	49550	49520	0.712508705478081	4.94057085798897	05302019_PTID1308_1308_1	3413.10106640258	2631.34435020603	208.756990084992	270.78	1447.53	1877.58	0.1	NA	NA
05302019_PTID1308	1308_1	assay2	10/18/2004	gag	63	49550	49487	1.49676700740563	4.94057085798897	05302019_PTID1308_1308_1	3413.10106640258	2631.34435020603	438.535800225577	568.82	1447.53	1877.58	0.1	NA	NA
05302019_PTID1308	1308_1	assay2	10/18/2004	gag env	3	49550	49547	0.0712314553575255	4.94057085798897	05302019_PTID1308_1308_1	3413.10106640258	2631.34435020603	20.8700105773907	27.07	1447.53	1877.58	0.1	NA	NA
05302019_PTID1308	1308_1	assay2	10/18/2004	polEarly gag env	33	49550	49517	0.783783315286206	4.94057085798897	05302019_PTID1308_1308_1	3413.10106640258	2631.34435020603	229.639644428202	297.86	1447.53	1877.58	0.1	255.82	331.83
05302019_PTID1308	1308_1	assay2	10/18/2004	polEarly	36	49550	49514	0.855062243415454	4.94057085798897	05302019_PTID1308_1308_1	3413.10106640258	2631.34435020603	250.523563990647	324.95	1447.53	1877.58	0.1	NA	NA
05302019_PTID1308	1308_1	assay2	10/18/2004	polEarly env	31	49550	49519	0.736266428966296	4.94057085798897	05302019_PTID1308_1308_1	3413.10106640258	2631.34435020603	215.71773429561	279.81	1447.53	1877.58	0.1	NA	NA
05302019_PTID1308	1308_1	assay2	10/18/2004	polEarly gag	12	49550	49538	0.284951702079785	4.94057085798897	05302019_PTID1308_1308_1	3413.10106640258	2631.34435020603	83.487625047132	108.29	1447.53	1877.58	0.1	NA	NA
05302019_PTID1308	1308_1	assay1	10/18/2004	env	10	46615	46605	0.252407335925321	3.13160270288248	05302019_PTID1308_1308_1	3413.10106640258	2631.34435020603	73.9524939387041	95.92	917.52	1190.12	0.1	NA	NA
05302019_PTID1308	1308_1	assay1	10/18/2004	polLate	9	46615	46606	0.227164165306436	3.13160270288248	05302019_PTID1308_1308_1	3413.10106640258	2631.34435020603	66.5565305236822	86.33	917.52	1190.12	0.1	NA	NA
05302019_PTID1308	1308_1	assay1	10/18/2004	polLate env	0	46615	46615	0	3.13160270288248	05302019_PTID1308_1308_1	3413.10106640258	2631.34435020603	0	0	917.52	1190.12	0.1	NA	NA
05302019_PTID1308	1308_1	assay1	10/18/2004	polLate tat	8	46615	46607	0.201921536310942	3.13160270288248	05302019_PTID1308_1308_1	3413.10106640258	2631.34435020603	59.1607257981867	76.74	917.52	1190.12	0.1	NA	NA
05302019_PTID1308	1308_1	assay1	10/18/2004	polLate tat env	86	46615	46529	2.17247486341048	3.13160270288248	05302019_PTID1308_1308_1	3413.10106640258	2631.34435020603	636.510557743393	825.61	917.52	1190.12	0.1	709.09	919.75
05302019_PTID1308	1308_1	assay1	10/18/2004	tat	5	46615	46610	0.126196898832271	3.13160270288248	05302019_PTID1308_1308_1	3413.10106640258	2631.34435020603	36.9742636907271	47.96	917.52	1190.12	0.1	NA	NA
05302019_PTID1308	1308_1	assay1	10/18/2004	tat env	6	46615	46609	0.151437903097034	3.13160270288248	05302019_PTID1308_1308_1	3413.10106640258	2631.34435020603	44.369592388499	57.55	917.52	1190.12	0.1	NA	NA
05302019_PTID1308	1308_2	assay1	6/16/2005	env	10	52406	52396	0.224513003913186	2.98702956708167	05302019_PTID1308_1308_2	3540.6344103434	2902.4339594375	63.410388617731	77.35	843.64	1029.15	0.11	NA	NA
05302019_PTID1308	1308_2	assay1	6/16/2005	polLate	18	52406	52388	0.404154260673162	2.98702956708167	05302019_PTID1308_1308_2	3540.6344103434	2902.4339594375	114.147413664763	139.25	843.64	1029.15	0.11	NA	NA
05302019_PTID1308	1308_2	assay1	6/16/2005	polLate env	1	52406	52405	0.0224493724565182	2.98702956708167	05302019_PTID1308_1308_2	3540.6344103434	2902.4339594375	6.34049434500665	7.73	843.64	1029.15	0.11	NA	NA
05302019_PTID1308	1308_2	assay1	6/16/2005	polLate tat	16	52406	52390	0.359241374823947	2.98702956708167	05302019_PTID1308_1308_2	3540.6344103434	2902.4339594375	101.462431075765	123.77	843.64	1029.15	0.11	NA	NA
05302019_PTID1308	1308_2	assay1	6/16/2005	polLate tat env	72	52406	52334	1.61745074843024	2.98702956708167	05302019_PTID1308_1308_2	3540.6344103434	2902.4339594375	456.825122555755	557.27	843.64	1029.15	0.11	511.02	623.38
05302019_PTID1308	1308_2	assay1	6/16/2005	tat	12	52406	52394	0.269420746574914	2.98702956708167	05302019_PTID1308_1308_2	3540.6344103434	2902.4339594375	76.093918589235	92.83	843.64	1029.15	0.11	NA	NA
05302019_PTID1308	1308_2	assay1	6/16/2005	tat env	4	52406	52402	0.0898000602097003	2.98702956708167	05302019_PTID1308_1308_2	3540.6344103434	2902.4339594375	25.3627033469945	30.94	843.64	1029.15	0.11	NA	NA
05302019_PTID1308	1308_2	assay2	6/16/2005	polEarly env	28	53210	53182	0.619241620255634	4.0695054684495	05302019_PTID1308_1308_2	3540.6344103434	2902.4339594375	174.895667975948	213.35	1149.37	1402.1	0.11	NA	NA
05302019_PTID1308	1308_2	assay2	6/16/2005	polEarly gag	11	53210	53199	0.243234623324889	4.0695054684495	05302019_PTID1308_1308_2	3540.6344103434	2902.4339594375	68.698034062573	83.8	1149.37	1402.1	0.11	NA	NA
05302019_PTID1308	1308_2	assay2	6/16/2005	polEarly gag env	22	53210	53188	0.486519545668806	4.0695054684495	05302019_PTID1308_1308_2	3540.6344103434	2902.4339594375	137.41027434166	167.62	1149.37	1402.1	0.11	153.71	187.51
05302019_PTID1308	1308_2	assay2	6/16/2005	env	41	53210	53169	0.906857490783072	4.0695054684495	05302019_PTID1308_1308_2	3540.6344103434	2902.4339594375	256.12853112816	312.45	1149.37	1402.1	0.11	NA	NA
05302019_PTID1308	1308_2	assay2	6/16/2005	gag	40	53210	53170	0.884730696506814	4.0695054684495	05302019_PTID1308_1308_2	3540.6344103434	2902.4339594375	249.879144235343	304.82	1149.37	1402.1	0.11	NA	NA
05302019_PTID1308	1308_2	assay2	6/16/2005	gag env	4	53210	53206	0.0884431355276768	4.0695054684495	05302019_PTID1308_1308_2	3540.6344103434	2902.4339594375	24.9794599717227	30.47	1149.37	1402.1	0.11	NA	NA
05302019_PTID1308	1308_2	assay2	6/16/2005	polEarly	38	53210	53172	0.840478356382609	4.0695054684495	05302019_PTID1308_1308_2	3540.6344103434	2902.4339594375	237.380723049882	289.58	1149.37	1402.1	0.11	NA	NA
05302019_PTID1308	1308_3	assay1	7/13/2006	polLate env	0	47216	47216	0	1.59499423386948	05302019_PTID1308_1308_3	3299.92967172163	2562.78730257646	0	0	483.34	622.37	0.09	NA	NA
05302019_PTID1308	1308_3	assay1	7/13/2006	polLate tat env	31	47216	47185	0.772673796808508	1.59499423386948	05302019_PTID1308_1308_3	3299.92967172163	2562.78730257646	234.148564870897	301.5	483.34	622.37	0.09	256.49	330.26
05302019_PTID1308	1308_3	assay1	7/13/2006	tat	4	47216	47212	0.0996713338365434	1.59499423386948	05302019_PTID1308_1308_3	3299.92967172163	2562.78730257646	30.2040781931402	38.89	483.34	622.37	0.09	NA	NA
05302019_PTID1308	1308_3	assay1	7/13/2006	tat env	3	47216	47213	0.0747527087206732	1.59499423386948	05302019_PTID1308_1308_3	3299.92967172163	2562.78730257646	22.6528187437624	29.17	483.34	622.37	0.09	NA	NA
05302019_PTID1308	1308_3	assay1	7/13/2006	polLate tat	8	47216	47208	0.199351112606992	1.59499423386948	05302019_PTID1308_1308_3	3299.92967172163	2562.78730257646	60.4107155116997	77.79	483.34	622.37	0.09	NA	NA
05302019_PTID1308	1308_3	assay1	7/13/2006	env	8	47216	47208	0.199351112606992	1.59499423386948	05302019_PTID1308_1308_3	3299.92967172163	2562.78730257646	60.4107155116997	77.79	483.34	622.37	0.09	NA	NA
05302019_PTID1308	1308_3	assay1	7/13/2006	polLate	10	47216	47206	0.249194169289769	1.59499423386948	05302019_PTID1308_1308_3	3299.92967172163	2562.78730257646	75.5149939785718	97.24	483.34	622.37	0.09	NA	NA
05302019_PTID1308	1308_3	assay2	7/13/2006	env	28	50872	50844	0.647708861981379	3.16923960084797	05302019_PTID1308_1308_3	3299.92967172163	2562.78730257646	196.279595753766	252.74	960.4	1236.64	0.09	NA	NA
05302019_PTID1308	1308_3	assay2	7/13/2006	gag	49	50872	50823	1.13372463316187	3.16923960084797	05302019_PTID1308_1308_3	3299.92967172163	2562.78730257646	343.560240958222	442.38	960.4	1236.64	0.09	NA	NA
05302019_PTID1308	1308_3	assay2	7/13/2006	gag env	1	50872	50871	0.023126320007733	3.16923960084797	05302019_PTID1308_1308_3	3299.92967172163	2562.78730257646	7.00812511427483	9.02	960.4	1236.64	0.09	NA	NA
05302019_PTID1308	1308_3	assay2	7/13/2006	polEarly	23	50872	50849	0.532020408579126	3.16923960084797	05302019_PTID1308_1308_3	3299.92967172163	2562.78730257646	161.221741523225	207.59	960.4	1236.64	0.09	NA	NA
05302019_PTID1308	1308_3	assay2	7/13/2006	polEarly env	20	50872	50852	0.462612796741873	3.16923960084797	05302019_PTID1308_1308_3	3299.92967172163	2562.78730257646	140.188683627467	180.51	960.4	1236.64	0.09	NA	NA
05302019_PTID1308	1308_3	assay2	7/13/2006	polEarly gag	8	50872	50864	0.185023290187998	3.16923960084797	05302019_PTID1308_1308_3	3299.92967172163	2562.78730257646	56.0688586103924	72.2	960.4	1236.64	0.09	NA	NA
05302019_PTID1308	1308_3	assay2	7/13/2006	polEarly gag env	8	50872	50864	0.185023290187998	3.16923960084797	05302019_PTID1308_1308_3	3299.92967172163	2562.78730257646	56.0688586103924	72.2	960.4	1236.64	0.09	61.42	79.08
05302019_PTID1308	1308_4	assay2	8/11/2009	env	42	45494	45452	1.08661773400874	4.37228910596433	05302019_PTID1308_1308_4	6406.07435256613	4451.81181211015	169.623028738882	244.08	682.52	982.14	0.11	NA	NA
05302019_PTID1308	1308_4	assay2	8/11/2009	gag	47	45494	45447	1.21604386514561	4.37228910596433	05302019_PTID1308_1308_4	6406.07435256613	4451.81181211015	189.826686082482	273.16	682.52	982.14	0.11	NA	NA
05302019_PTID1308	1308_4	assay2	8/11/2009	gag env	1	45494	45493	0.0258601907587204	4.37228910596433	05302019_PTID1308_1308_4	6406.07435256613	4451.81181211015	4.03682338597293	5.81	682.52	982.14	0.11	NA	NA
05302019_PTID1308	1308_4	assay2	8/11/2009	polEarly	22	45494	45472	0.569055547035208	4.37228910596433	05302019_PTID1308_1308_4	6406.07435256613	4451.81181211015	88.8306185218186	127.83	682.52	982.14	0.11	NA	NA
05302019_PTID1308	1308_4	assay2	8/11/2009	polEarly env	49	45494	45445	1.26781830463103	4.37228910596433	05302019_PTID1308_1308_4	6406.07435256613	4451.81181211015	197.90877140275	284.79	682.52	982.14	0.11	NA	NA
05302019_PTID1308	1308_4	assay2	8/11/2009	polEarly gag	7	45494	45487	0.181033273626301	4.37228910596433	05302019_PTID1308_1308_4	6406.07435256613	4451.81181211015	28.2596272948008	40.67	682.52	982.14	0.11	NA	NA
05302019_PTID1308	1308_4	assay2	8/11/2009	polEarly gag env	1	45494	45493	0.0258601907587204	4.37228910596433	05302019_PTID1308_1308_4	6406.07435256613	4451.81181211015	4.03682338597293	5.81	682.52	982.14	0.11	4.55	6.54
05302019_PTID1308	1308_4	assay1	8/11/2009	polLate	13	44809	44796	0.341367507491038	2.57404571530215	05302019_PTID1308_1308_4	6406.07435256613	4451.81181211015	53.2880963759488	76.68	401.81	578.2	0.11	NA	NA
05302019_PTID1308	1308_4	assay1	8/11/2009	polLate env	0	44809	44809	0	2.57404571530215	05302019_PTID1308_1308_4	6406.07435256613	4451.81181211015	0	0	401.81	578.2	0.11	NA	NA
05302019_PTID1308	1308_4	assay1	8/11/2009	env	7	44809	44802	0.183800964935032	2.57404571530215	05302019_PTID1308_1308_4	6406.07435256613	4451.81181211015	28.6916690034053	41.29	401.81	578.2	0.11	NA	NA
05302019_PTID1308	1308_4	assay1	8/11/2009	polLate tat env	56	44809	44753	1.47121237861802	2.57404571530215	05302019_PTID1308_1308_4	6406.07435256613	4451.81181211015	229.658960800023	330.47	401.81	578.2	0.11	258.66	372.21
05302019_PTID1308	1308_4	assay1	8/11/2009	tat	9	44809	44800	0.236320801029413	2.57404571530215	05302019_PTID1308_1308_4	6406.07435256613	4451.81181211015	36.8901121066052	53.08	401.81	578.2	0.11	NA	NA
05302019_PTID1308	1308_4	assay1	8/11/2009	tat env	5	44809	44804	0.131283473319325	2.57404571530215	05302019_PTID1308_1308_4	6406.07435256613	4451.81181211015	20.4935918776428	29.49	401.81	578.2	0.11	NA	NA
05302019_PTID1308	1308_4	assay1	8/11/2009	polLate tat	8	44809	44801	0.210060589909321	2.57404571530215	05302019_PTID1308_1308_4	6406.07435256613	4451.81181211015	32.7908448057859	47.19	401.81	578.2	0.11	NA	NA
05302019_PTID1308	1308_5	assay2	3/18/2010	env	56	50844	50788	1.29648849985585	3.37951251632346	05302019_PTID1308_1308_5	3399.31806330841	2676.86436886919	381.396643594461	484.33	994.17	1262.49	0.09	NA	NA
05302019_PTID1308	1308_5	assay2	3/18/2010	gag	27	50844	50817	0.624914305962277	3.37951251632346	05302019_PTID1308_1308_5	3399.31806330841	2676.86436886919	183.835197037748	233.45	994.17	1262.49	0.09	NA	NA
05302019_PTID1308	1308_5	assay2	3/18/2010	gag env	1	50844	50843	0.0231390558925307	3.37951251632346	05302019_PTID1308_1308_5	3399.31806330841	2676.86436886919	6.80696994561623	8.64	994.17	1262.49	0.09	NA	NA
05302019_PTID1308	1308_5	assay1	3/18/2010	env	5	48332	48327	0.12171350720417	2.41096440860687	05302019_PTID1308_1308_5	3399.31806330841	2676.86436886919	35.8052718037544	45.47	709.25	900.67	0.09	NA	NA
05302019_PTID1308	1308_5	assay1	3/18/2010	polLate	12	48332	48320	0.292133574708538	2.41096440860687	05302019_PTID1308_1308_5	3399.31806330841	2676.86436886919	85.9388763475157	109.13	709.25	900.67	0.09	NA	NA
05302019_PTID1308	1308_5	assay1	3/18/2010	polLate env	1	48332	48331	0.0243416940976369	2.41096440860687	05302019_PTID1308_1308_5	3399.31806330841	2676.86436886919	7.16075802390384	9.09	709.25	900.67	0.09	NA	NA
05302019_PTID1308	1308_5	assay1	3/18/2010	polLate tat	5	48332	48327	0.12171350720417	2.41096440860687	05302019_PTID1308_1308_5	3399.31806330841	2676.86436886919	35.8052718037544	45.47	709.25	900.67	0.09	NA	NA
05302019_PTID1308	1308_5	assay2	3/18/2010	polEarly	29	50844	50815	0.671217461991447	3.37951251632346	05302019_PTID1308_1308_5	3399.31806330841	2676.86436886919	197.456504360813	250.75	994.17	1262.49	0.09	NA	NA
05302019_PTID1308	1308_5	assay2	3/18/2010	polEarly env	27	50844	50817	0.624914305962277	3.37951251632346	05302019_PTID1308_1308_5	3399.31806330841	2676.86436886919	183.835197037748	233.45	994.17	1262.49	0.09	NA	NA
05302019_PTID1308	1308_5	assay2	3/18/2010	polEarly gag	1	50844	50843	0.0231390558925307	3.37951251632346	05302019_PTID1308_1308_5	3399.31806330841	2676.86436886919	6.80696994561623	8.64	994.17	1262.49	0.09	NA	NA
05302019_PTID1308	1308_5	assay2	3/18/2010	polEarly gag env	5	50844	50839	0.115699830766548	3.37951251632346	05302019_PTID1308_1308_5	3399.31806330841	2676.86436886919	34.0361886154139	43.22	994.17	1262.49	0.09	37.34	47.42
05302019_PTID1308	1308_5	assay1	3/18/2010	polLate tat env	66	48332	48266	1.60763309604738	2.41096440860687	05302019_PTID1308_1308_5	3399.31806330841	2676.86436886919	472.928118554091	600.57	709.25	900.67	0.09	518.82	658.84
05302019_PTID1308	1308_5	assay1	3/18/2010	tat	7	48332	48325	0.170402436079008	2.41096440860687	05302019_PTID1308_1308_5	3399.31806330841	2676.86436886919	50.128417790115	63.66	709.25	900.67	0.09	NA	NA
05302019_PTID1308	1308_5	assay1	3/18/2010	tat env	3	48332	48329	0.0730265932659673	2.41096440860687	05302019_PTID1308_1308_5	3399.31806330841	2676.86436886919	21.4827185647035	27.28	709.25	900.67	0.09	NA	NA
05302019_PTID1308	1308_6	assay2	11/10/2010	env	26	50748	50722	0.602902059003538	2.45796751264404	05302019_PTID1308_1308_6	3845.66783862237	3020.78757268795	156.77434565423	199.58	639.15	813.68	0.08	NA	NA
05302019_PTID1308	1308_6	assay2	11/10/2010	gag	34	50748	50714	0.788472561101438	2.45796751264404	05302019_PTID1308_1308_6	3845.66783862237	3020.78757268795	205.028773723706	261.02	639.15	813.68	0.08	NA	NA
05302019_PTID1308	1308_6	assay2	11/10/2010	gag env	0	50748	50748	0	2.45796751264404	05302019_PTID1308_1308_6	3845.66783862237	3020.78757268795	0	0	639.15	813.68	0.08	NA	NA
05302019_PTID1308	1308_6	assay2	11/10/2010	polEarly gag env	3	50748	50745	0.0695498559650713	2.45796751264404	05302019_PTID1308_1308_6	3845.66783862237	3020.78757268795	18.0852478382496	23.02	639.15	813.68	0.08	19.6	24.95
05302019_PTID1308	1308_6	assay2	11/10/2010	polEarly	25	50748	50723	0.579707804219799	2.45796751264404	05302019_PTID1308_1308_6	3845.66783862237	3020.78757268795	150.743077287577	191.91	639.15	813.68	0.08	NA	NA
05302019_PTID1308	1308_6	assay2	11/10/2010	polEarly env	14	50748	50734	0.324601177347359	2.45796751264404	05302019_PTID1308_1308_6	3845.66783862237	3020.78757268795	84.4069719405722	107.46	639.15	813.68	0.08	NA	NA
05302019_PTID1308	1308_6	assay2	11/10/2010	polEarly gag	4	50748	50744	0.0927340550068357	2.45796751264404	05302019_PTID1308_1308_6	3845.66783862237	3020.78757268795	24.1139013815753	30.7	639.15	813.68	0.08	NA	NA
05302019_PTID1308	1308_6	assay1	11/10/2010	env	6	47937	47931	0.147261308019969	2.0865555481592	05302019_PTID1308_1308_6	3845.66783862237	3020.78757268795	38.2927788357098	48.75	542.57	690.73	0.08	NA	NA
05302019_PTID1308	1308_6	assay1	11/10/2010	polLate	26	47937	47911	0.638265504640324	2.0865555481592	05302019_PTID1308_1308_6	3845.66783862237	3020.78757268795	165.970003501127	211.29	542.57	690.73	0.08	NA	NA
05302019_PTID1308	1308_6	assay1	11/10/2010	polLate env	0	47937	47937	0	2.0865555481592	05302019_PTID1308_1308_6	3845.66783862237	3020.78757268795	0	0	542.57	690.73	0.08	NA	NA
05302019_PTID1308	1308_6	assay1	11/10/2010	polLate tat	9	47937	47928	0.22089887498517	2.0865555481592	05302019_PTID1308_1308_6	3845.66783862237	3020.78757268795	57.4409658490688	73.13	542.57	690.73	0.08	NA	NA
05302019_PTID1308	1308_6	assay1	11/10/2010	polLate tat env	32	47937	47905	0.785606732381811	2.0865555481592	05302019_PTID1308_1308_6	3845.66783862237	3020.78757268795	204.283564090454	260.07	542.57	690.73	0.08	221.4	281.86
05302019_PTID1308	1308_6	assay1	11/10/2010	tat	7	47937	47930	0.171806651554335	2.0865555481592	05302019_PTID1308_1308_6	3845.66783862237	3020.78757268795	44.6753746719532	56.87	542.57	690.73	0.08	NA	NA
05302019_PTID1308	1308_6	assay1	11/10/2010	tat env	5	47937	47932	0.122716476577593	2.0865555481592	05302019_PTID1308_1308_6	3845.66783862237	3020.78757268795	31.9103161602106	40.62	542.57	690.73	0.08	NA	NA
05302019_PTID1308	1308_7	assay1	6/21/2011	env	2	49189	49187	0.0478356748962043	1.10040195096563	05302019_PTID1308_1308_7	3395.35852143003	2402.11863043491	14.0885489983713	19.91	324.09	458.1	0.07	NA	NA
05302019_PTID1308	1308_7	assay1	6/21/2011	polLate	12	49189	49177	0.287043228937981	1.10040195096563	05302019_PTID1308_1308_7	3395.35852143003	2402.11863043491	84.5398879459382	119.5	324.09	458.1	0.07	NA	NA
05302019_PTID1308	1308_7	assay1	6/21/2011	polLate env	0	49189	49189	0	1.10040195096563	05302019_PTID1308_1308_7	3395.35852143003	2402.11863043491	0	0	324.09	458.1	0.07	NA	NA
05302019_PTID1308	1308_7	assay1	6/21/2011	polLate tat	3	49189	49186	0.0717542417444025	1.10040195096563	05302019_PTID1308_1308_7	3395.35852143003	2402.11863043491	21.1330383202601	29.87	324.09	458.1	0.07	NA	NA
05302019_PTID1308	1308_7	assay1	6/21/2011	polLate tat env	26	49189	49163	0.622015536169425	1.10040195096563	05302019_PTID1308_1308_7	3395.35852143003	2402.11863043491	183.195834031527	258.94	324.09	458.1	0.07	196.78	278.14
05302019_PTID1308	1308_7	assay1	6/21/2011	tat	2	49189	49187	0.0478356748962043	1.10040195096563	05302019_PTID1308_1308_7	3395.35852143003	2402.11863043491	14.0885489983713	19.91	324.09	458.1	0.07	NA	NA
05302019_PTID1308	1308_7	assay1	6/21/2011	tat env	1	49189	49188	0.0239175943214145	1.10040195096563	05302019_PTID1308_1308_7	3395.35852143003	2402.11863043491	7.04420289358459	9.96	324.09	458.1	0.07	NA	NA
05302019_PTID1308	1308_7	assay2	6/21/2011	polEarly env	9	45791	45782	0.231252341371513	1.90159787647308	05302019_PTID1308_1308_7	3395.35852143003	2402.11863043491	68.1083720355151	96.27	560.06	791.63	0.07	NA	NA
05302019_PTID1308	1308_7	assay2	6/21/2011	polEarly gag	3	45791	45788	0.0770790632343097	1.90159787647308	05302019_PTID1308_1308_7	3395.35852143003	2402.11863043491	22.7013031901698	32.09	560.06	791.63	0.07	NA	NA
05302019_PTID1308	1308_7	assay2	6/21/2011	polEarly gag env	3	45791	45788	0.0770790632343097	1.90159787647308	05302019_PTID1308_1308_7	3395.35852143003	2402.11863043491	22.7013031901698	32.09	560.06	791.63	0.07	24.38	34.47
05302019_PTID1308	1308_7	assay2	6/21/2011	env	17	45791	45774	0.43684814568447	1.90159787647308	05302019_PTID1308_1308_7	3395.35852143003	2402.11863043491	128.660388270421	181.86	560.06	791.63	0.07	NA	NA
05302019_PTID1308	1308_7	assay2	6/21/2011	gag	27	45791	45764	0.693893436801841	1.90159787647308	05302019_PTID1308_1308_7	3395.35852143003	2402.11863043491	204.365292331366	288.87	560.06	791.63	0.07	NA	NA
05302019_PTID1308	1308_7	assay2	6/21/2011	gag env	0	45791	45791	0	1.90159787647308	05302019_PTID1308_1308_7	3395.35852143003	2402.11863043491	0	0	560.06	791.63	0.07	NA	NA
05302019_PTID1308	1308_7	assay2	6/21/2011	polEarly	15	45791	45776	0.385445826146638	1.90159787647308	05302019_PTID1308_1308_7	3395.35852143003	2402.11863043491	113.521392133959	160.46	560.06	791.63	0.07	NA	NA
05302019_PTID1308	1308_8	assay1	7/2/2012	polLate env	0	49432	49432	0	1.14258291290659	05302019_PTID1308_1308_8	3012.98646157849	2023.36778568665	0	0	379.22	564.69	0.08	NA	NA
05302019_PTID1308	1308_8	assay1	7/2/2012	polLate tat env	25	49432	49407	0.595144939408628	1.14258291290659	05302019_PTID1308_1308_8	3012.98646157849	2023.36778568665	197.526589315251	294.14	379.22	564.69	0.08	215.77	321.3
05302019_PTID1308	1308_8	assay1	7/2/2012	tat	4	49432	49428	0.095202960864047	1.14258291290659	05302019_PTID1308_1308_8	3012.98646157849	2023.36778568665	31.5975402073896	47.05	379.22	564.69	0.08	NA	NA
05302019_PTID1308	1308_8	assay1	7/2/2012	tat env	3	49432	49429	0.0714014983823698	1.14258291290659	05302019_PTID1308_1308_8	3012.98646157849	2023.36778568665	23.6979154380145	35.29	379.22	564.69	0.08	NA	NA
05302019_PTID1308	1308_8	assay1	7/2/2012	polLate tat	1	49432	49431	0.0238000179698285	1.14258291290659	05302019_PTID1308_1308_8	3012.98646157849	2023.36778568665	7.89914534078583	11.76	379.22	564.69	0.08	NA	NA
05302019_PTID1308	1308_8	assay1	7/2/2012	env	3	49432	49429	0.0714014983823698	1.14258291290659	05302019_PTID1308_1308_8	3012.98646157849	2023.36778568665	23.6979154380145	35.29	379.22	564.69	0.08	NA	NA
05302019_PTID1308	1308_8	assay1	7/2/2012	polLate	12	49432	49420	0.28563199789935	1.14258291290659	05302019_PTID1308_1308_8	3012.98646157849	2023.36778568665	94.8002925143275	141.17	379.22	564.69	0.08	NA	NA
05302019_PTID1308	1308_8	assay2	7/2/2012	env	13	50893	50880	0.300553540334614	1.34093163770926	05302019_PTID1308_1308_8	3012.98646157849	2023.36778568665	99.7527019013403	148.54	445.05	662.72	0.08	NA	NA
05302019_PTID1308	1308_8	assay2	7/2/2012	gag	18	50893	50875	0.416171503990727	1.34093163770926	05302019_PTID1308_1308_8	3012.98646157849	2023.36778568665	138.125912378875	205.68	445.05	662.72	0.08	NA	NA
05302019_PTID1308	1308_8	assay2	7/2/2012	gag env	0	50893	50893	0	1.34093163770926	05302019_PTID1308_1308_8	3012.98646157849	2023.36778568665	0	0	445.05	662.72	0.08	NA	NA
05302019_PTID1308	1308_8	assay2	7/2/2012	polEarly	13	50893	50880	0.300553540334614	1.34093163770926	05302019_PTID1308_1308_8	3012.98646157849	2023.36778568665	99.7527019013403	148.54	445.05	662.72	0.08	NA	NA
05302019_PTID1308	1308_8	assay2	7/2/2012	polEarly env	9	50893	50884	0.208067349631381	1.34093163770926	05302019_PTID1308_1308_8	3012.98646157849	2023.36778568665	69.0568485071704	102.83	445.05	662.72	0.08	NA	NA
05302019_PTID1308	1308_8	assay2	7/2/2012	polEarly gag	2	50893	50891	0.0462340088181244	1.34093163770926	05302019_PTID1308_1308_8	3012.98646157849	2023.36778568665	15.3449109074	22.85	445.05	662.72	0.08	NA	NA
05302019_PTID1308	1308_8	assay2	7/2/2012	polEarly gag env	3	50893	50890	0.0693516945998015	1.34093163770926	05302019_PTID1308_1308_8	3012.98646157849	2023.36778568665	23.0175925063627	34.28	445.05	662.72	0.08	25.14	37.44
07262019_PTID1444	07262019_PTID1444_Neg C	assay1	6/25/2019	env	0	42216	42216	0	0	07262019_PTID1444_07262019_PTID1444_Neg C	2281.86762251511	2022.33345593207	0	0	0	0	0.13	NA	NA
07262019_PTID1444	07262019_PTID1444_Neg C	assay1	6/25/2019	No positive droplets in merged wells	42216	42216	0	0	0	07262019_PTID1444_07262019_PTID1444_Neg C	2281.86762251511	2022.33345593207	0	0	0	0	0.13	NA	NA
07262019_PTID1444	07262019_PTID1444_Neg C	assay1	6/25/2019	polLate	0	42216	42216	0	0	07262019_PTID1444_07262019_PTID1444_Neg C	2281.86762251511	2022.33345593207	0	0	0	0	0.13	NA	NA
07262019_PTID1444	07262019_PTID1444_Neg C	assay1	6/25/2019	polLate env	0	42216	42216	0	0	07262019_PTID1444_07262019_PTID1444_Neg C	2281.86762251511	2022.33345593207	0	0	0	0	0.13	NA	NA
07262019_PTID1444	07262019_PTID1444_Neg C	assay1	6/25/2019	polLate tat	0	42216	42216	0	0	07262019_PTID1444_07262019_PTID1444_Neg C	2281.86762251511	2022.33345593207	0	0	0	0	0.13	NA	NA
07262019_PTID1444	07262019_PTID1444_Neg C	assay1	6/25/2019	polLate tat env	0	42216	42216	0	0	07262019_PTID1444_07262019_PTID1444_Neg C	2281.86762251511	2022.33345593207	0	0	0	0	0.13	0	0
07262019_PTID1444	07262019_PTID1444_Neg C	assay1	6/25/2019	tat	0	42216	42216	0	0	07262019_PTID1444_07262019_PTID1444_Neg C	2281.86762251511	2022.33345593207	0	0	0	0	0.13	NA	NA
07262019_PTID1444	07262019_PTID1444_Neg C	assay1	6/25/2019	tat env	0	42216	42216	0	0	07262019_PTID1444_07262019_PTID1444_Neg C	2281.86762251511	2022.33345593207	0	0	0	0	0.13	NA	NA
07262019_PTID1444	07262019_PTID1444_Neg C	assay2	6/25/2019	polEarly env	0	49641	49641	0	0.0236998134239658	07262019_PTID1444_07262019_PTID1444_Neg C	2281.86762251511	2022.33345593207	0	0	10.39	11.72	0.13	NA	NA
07262019_PTID1444	07262019_PTID1444_Neg C	assay2	6/25/2019	polEarly gag	0	49641	49641	0	0.0236998134239658	07262019_PTID1444_07262019_PTID1444_Neg C	2281.86762251511	2022.33345593207	0	0	10.39	11.72	0.13	NA	NA
07262019_PTID1444	07262019_PTID1444_Neg C	assay2	6/25/2019	polEarly gag env	0	49641	49641	0	0.0236998134239658	07262019_PTID1444_07262019_PTID1444_Neg C	2281.86762251511	2022.33345593207	0	0	10.39	11.72	0.13	0	0
07262019_PTID1444	07262019_PTID1444_Neg C	assay2	6/25/2019	env	0	49641	49641	0	0.0236998134239658	07262019_PTID1444_07262019_PTID1444_Neg C	2281.86762251511	2022.33345593207	0	0	10.39	11.72	0.13	NA	NA
07262019_PTID1444	07262019_PTID1444_Neg C	assay2	6/25/2019	gag	1	49641	49640	0.0236998134239658	0.0236998134239658	07262019_PTID1444_07262019_PTID1444_Neg C	2281.86762251511	2022.33345593207	10.3861473777534	11.72	10.39	11.72	0.13	NA	NA
07262019_PTID1444	07262019_PTID1444_Neg C	assay2	6/25/2019	gag env	0	49641	49641	0	0.0236998134239658	07262019_PTID1444_07262019_PTID1444_Neg C	2281.86762251511	2022.33345593207	0	0	10.39	11.72	0.13	NA	NA
07262019_PTID1444	07262019_PTID1444_Neg C	assay2	6/25/2019	polEarly	0	49641	49641	0	0.0236998134239658	07262019_PTID1444_07262019_PTID1444_Neg C	2281.86762251511	2022.33345593207	0	0	10.39	11.72	0.13	NA	NA
07262019_PTID1444	07262019_PTID1444_P1	assay1	7/26/2019	polLate env	971	36393	35422	31.815708732296	504.15884790959	07262019_PTID1444_07262019_PTID1444_P1	1530.49461350158	398.6567607099	20787.8606377488	79807.27	329409.1	1264643.92	0.1	NA	NA
07262019_PTID1444	07262019_PTID1444_P1	assay1	7/26/2019	polLate tat env	2615	36393	33778	87.7255828954852	504.15884790959	07262019_PTID1444_07262019_PTID1444_P1	1530.49461350158	398.6567607099	57318.4525587974	220052.92	329409.1	1264643.92	0.1	63567.31	244043.08
07262019_PTID1444	07262019_PTID1444_P1	assay1	7/26/2019	tat	3670	36393	32723	125.056769275036	504.15884790959	07262019_PTID1444_07262019_PTID1444_P1	1530.49461350158	398.6567607099	81710.0355478693	313695.34	329409.1	1264643.92	0.1	NA	NA
07262019_PTID1444	07262019_PTID1444_P1	assay1	7/26/2019	tat env	1866	36393	34527	61.9233197675628	504.15884790959	07262019_PTID1444_07262019_PTID1444_P1	1530.49461350158	398.6567607099	40459.6783427353	155329.91	329409.1	1264643.92	0.1	NA	NA
07262019_PTID1444	07262019_PTID1444_P1	assay1	7/26/2019	polLate tat	1441	36393	34952	47.5303021267733	504.15884790959	07262019_PTID1444_07262019_PTID1444_P1	1530.49461350158	398.6567607099	31055.5174173596	119226.13	329409.1	1264643.92	0.1	NA	NA
07262019_PTID1444	07262019_PTID1444_P1	assay1	7/26/2019	env	2131	36393	34262	70.9877413513239	504.15884790959	07262019_PTID1444_07262019_PTID1444_P1	1530.49461350158	398.6567607099	46382.2222731728	178067.32	329409.1	1264643.92	0.1	NA	NA
07262019_PTID1444	07262019_PTID1444_P1	assay1	7/26/2019	polLate	2367	36393	34026	79.119423761113	504.15884790959	07262019_PTID1444_07262019_PTID1444_P1	1530.49461350158	398.6567607099	51695.3297732279	198465.02	329409.1	1264643.92	0.1	NA	NA
07262019_PTID1444	07262019_PTID1444_P1	assay2	7/26/2019	env	3585	44265	40680	99.3620304501803	504.430036422626	07262019_PTID1444_07262019_PTID1444_P1	1530.49461350158	398.6567607099	64921.5159423871	249242.06	329586.29	1265324.17	0.1	NA	NA
07262019_PTID1444	07262019_PTID1444_P1	assay2	7/26/2019	gag	5171	44265	39094	146.147405331979	504.430036422626	07262019_PTID1444_07262019_PTID1444_P1	1530.49461350158	398.6567607099	95490.3101537956	366599.59	329586.29	1265324.17	0.1	NA	NA
07262019_PTID1444	07262019_PTID1444_P1	assay2	7/26/2019	gag env	2348	44265	41917	64.1209699960123	504.430036422626	07262019_PTID1444_07262019_PTID1444_P1	1530.49461350158	398.6567607099	41895.5868451649	160842.55	329586.29	1265324.17	0.1	NA	NA
07262019_PTID1444	07262019_PTID1444_P1	assay2	7/26/2019	polEarly	1939	44265	42326	52.6973442644123	504.430036422626	07262019_PTID1444_07262019_PTID1444_P1	1530.49461350158	398.6567607099	34431.5777393345	132187.26	329586.29	1265324.17	0.1	NA	NA
07262019_PTID1444	07262019_PTID1444_P1	assay2	7/26/2019	polEarly env	797	44265	43468	21.3756021910674	504.430036422626	07262019_PTID1444_07262019_PTID1444_P1	1530.49461350158	398.6567607099	13966.4667895581	53619.06	329586.29	1265324.17	0.1	NA	NA
07262019_PTID1444	07262019_PTID1444_P1	assay2	7/26/2019	polEarly gag	1637	44265	42628	44.3329208285914	504.430036422626	07262019_PTID1444_07262019_PTID1444_P1	1530.49461350158	398.6567607099	28966.4010820419	111205.74	329586.29	1265324.17	0.1	NA	NA
07262019_PTID1444	07262019_PTID1444_P1	assay2	7/26/2019	polEarly gag env	2783	44265	41482	76.3937633603831	504.430036422626	07262019_PTID1444_07262019_PTID1444_P1	1530.49461350158	398.6567607099	49914.4281113175	191627.91	329586.29	1265324.17	0.1	55356.1	212519.18
07262019_PTID1444	07262019_PTID1444_P2	assay2	7/26/2019	env	683	48284	47601	16.7605569633158	81.1672761403713	07262019_PTID1444_07262019_PTID1444_P2	1677.95227342524	523.482730374727	9988.69707366708	32017.4	48372.82	155052.44	0.09	NA	NA
07262019_PTID1444	07262019_PTID1444_P2	assay2	7/26/2019	gag	1439	48284	46845	35.5952511008577	81.1672761403713	07262019_PTID1444_07262019_PTID1444_P2	1677.95227342524	523.482730374727	21213.5062865622	67996.99	48372.82	155052.44	0.09	NA	NA
07262019_PTID1444	07262019_PTID1444_P2	assay2	7/26/2019	gag env	295	48284	47989	7.20991160041107	81.1672761403713	07262019_PTID1444_07262019_PTID1444_P2	1677.95227342524	523.482730374727	4296.85141502464	13772.97	48372.82	155052.44	0.09	NA	NA
07262019_PTID1444	07262019_PTID1444_P2	assay2	7/26/2019	polEarly	251	48284	48033	6.13172723629825	81.1672761403713	07262019_PTID1444_07262019_PTID1444_P2	1677.95227342524	523.482730374727	3654.2918016264	11713.33	48372.82	155052.44	0.09	NA	NA
07262019_PTID1444	07262019_PTID1444_P2	assay2	7/26/2019	polEarly env	37	48284	48247	0.901874297301991	81.1672761403713	07262019_PTID1444_07262019_PTID1444_P2	1677.95227342524	523.482730374727	537.485071289288	1722.83	48372.82	155052.44	0.09	NA	NA
07262019_PTID1444	07262019_PTID1444_P2	assay2	7/26/2019	polEarly gag	253	48284	48031	6.1807141861819	81.1672761403713	07262019_PTID1444_07262019_PTID1444_P2	1677.95227342524	523.482730374727	3683.48628508072	11806.91	48372.82	155052.44	0.09	NA	NA
07262019_PTID1444	07262019_PTID1444_P2	assay2	7/26/2019	polEarly gag env	343	48284	47941	8.38724075600459	81.1672761403713	07262019_PTID1444_07262019_PTID1444_P2	1677.95227342524	523.482730374727	4998.49780523466	16022	48372.82	155052.44	0.09	5468.12	17527.31
07262019_PTID1444	07262019_PTID1444_P2	assay1	7/26/2019	polLate	932	50925	49993	21.7305488066332	81.9995952497755	07262019_PTID1444_07262019_PTID1444_P2	1677.95227342524	523.482730374727	12950.6358141368	41511.49	48868.85	156642.41	0.09	NA	NA
07262019_PTID1444	07262019_PTID1444_P2	assay1	7/26/2019	polLate env	90	50925	50835	2.08102163028842	81.9995952497755	07262019_PTID1444_07262019_PTID1444_P2	1677.95227342524	523.482730374727	1240.21503069356	3975.34	48868.85	156642.41	0.09	NA	NA
07262019_PTID1444	07262019_PTID1444_P2	assay1	7/26/2019	env	474	50925	50451	11.0016398872317	81.9995952497755	07262019_PTID1444_07262019_PTID1444_P2	1677.95227342524	523.482730374727	6556.5868955103	21016.24	48868.85	156642.41	0.09	NA	NA
07262019_PTID1444	07262019_PTID1444_P2	assay1	7/26/2019	polLate tat env	442	50925	50483	10.2556660808855	81.9995952497755	07262019_PTID1444_07262019_PTID1444_P2	1677.95227342524	523.482730374727	6112.01298351015	19591.22	48868.85	156642.41	0.09	6686.25	21431.87
07262019_PTID1444	07262019_PTID1444_P2	assay1	7/26/2019	tat	989	50925	49936	23.0726783346422	81.9995952497755	07262019_PTID1444_07262019_PTID1444_P2	1677.95227342524	523.482730374727	13750.4973771056	44075.34	48868.85	156642.41	0.09	NA	NA
07262019_PTID1444	07262019_PTID1444_P2	assay1	7/26/2019	tat env	228	50925	50697	5.27908807538029	81.9995952497755	07262019_PTID1444_07262019_PTID1444_P2	1677.95227342524	523.482730374727	3146.14912413686	10084.55	48868.85	156642.41	0.09	NA	NA
07262019_PTID1444	07262019_PTID1444_P2	assay1	7/26/2019	polLate tat	370	50925	50555	8.57895243471423	81.9995952497755	07262019_PTID1444_07262019_PTID1444_P2	1677.95227342524	523.482730374727	5112.75116139138	16388.22	48868.85	156642.41	0.09	NA	NA
07262019_PTID1444	07262019_PTID1444_Pos C	assay2	6/25/2019	env	13	50542	50529	0.302641068781299	5.50133370122403	07262019_PTID1444_07262019_PTID1444_Pos C	2106.34670524084	2104.47406009148	143.680557444932	143.81	2611.79	2614.11	0.23	NA	NA
07262019_PTID1444	07262019_PTID1444_Pos C	assay2	6/25/2019	gag	12	50542	50530	0.279358222359536	5.50133370122403	07262019_PTID1444_07262019_PTID1444_Pos C	2106.34670524084	2104.47406009148	132.626894548965	132.74	2611.79	2614.11	0.23	NA	NA
07262019_PTID1444	07262019_PTID1444_Pos C	assay2	6/25/2019	gag env	8	50542	50534	0.186231444171381	5.50133370122403	07262019_PTID1444_07262019_PTID1444_Pos C	2106.34670524084	2104.47406009148	88.4144304012322	88.49	2611.79	2614.11	0.23	NA	NA
07262019_PTID1444	07262019_PTID1444_Pos C	assay1	6/25/2019	env	6	47054	47048	0.150024941849913	4.38132506274562	07262019_PTID1444_07262019_PTID1444_Pos C	2106.34670524084	2104.47406009148	71.2251888431443	71.29	2080.06	2081.91	0.23	NA	NA
07262019_PTID1444	07262019_PTID1444_Pos C	assay1	6/25/2019	polLate	3	47054	47051	0.0750100795048708	4.38132506274562	07262019_PTID1444_07262019_PTID1444_Pos C	2106.34670524084	2104.47406009148	35.6114590813739	35.64	2080.06	2081.91	0.23	NA	NA
07262019_PTID1444	07262019_PTID1444_Pos C	assay1	6/25/2019	polLate env	2	47054	47052	0.0500061882733903	4.38132506274562	07262019_PTID1444_07262019_PTID1444_Pos C	2106.34670524084	2104.47406009148	23.7407204374138	23.76	2080.06	2081.91	0.23	NA	NA
07262019_PTID1444	07262019_PTID1444_Pos C	assay1	6/25/2019	polLate tat	10	47054	47044	0.250052199337817	4.38132506274562	07262019_PTID1444_07262019_PTID1444_Pos C	2106.34670524084	2104.47406009148	118.713694528853	118.82	2080.06	2081.91	0.23	NA	NA
07262019_PTID1444	07262019_PTID1444_Pos C	assay2	6/25/2019	polEarly	3	50542	50539	0.0698333369424454	5.50133370122403	07262019_PTID1444_07262019_PTID1444_Pos C	2106.34670524084	2104.47406009148	33.1537712992319	33.18	2611.79	2614.11	0.23	NA	NA
07262019_PTID1444	07262019_PTID1444_Pos C	assay2	6/25/2019	polEarly env	4	50542	50538	0.093112037107172	5.50133370122403	07262019_PTID1444_07262019_PTID1444_Pos C	2106.34670524084	2104.47406009148	44.2054657362429	44.24	2611.79	2614.11	0.23	NA	NA
07262019_PTID1444	07262019_PTID1444_Pos C	assay2	6/25/2019	polEarly gag	12	50542	50530	0.279358222359536	5.50133370122403	07262019_PTID1444_07262019_PTID1444_Pos C	2106.34670524084	2104.47406009148	132.626894548965	132.74	2611.79	2614.11	0.23	NA	NA
07262019_PTID1444	07262019_PTID1444_Pos C	assay2	6/25/2019	polEarly gag env	184	50542	50358	4.29079936950266	5.50133370122403	07262019_PTID1444_07262019_PTID1444_Pos C	2106.34670524084	2104.47406009148	2037.08124537458	2038.89	2611.79	2614.11	0.23	2649.66	2652.01
07262019_PTID1444	07262019_PTID1444_Pos C	assay1	6/25/2019	polLate tat env	148	47054	46906	3.7062109633432	4.38132506274562	07262019_PTID1444_07262019_PTID1444_Pos C	2106.34670524084	2104.47406009148	1759.54459639608	1761.11	2080.06	2081.91	0.23	2288.66	2290.7
07262019_PTID1444	07262019_PTID1444_Pos C	assay1	6/25/2019	tat	2	47054	47052	0.0500061882733903	4.38132506274562	07262019_PTID1444_07262019_PTID1444_Pos C	2106.34670524084	2104.47406009148	23.7407204374138	23.76	2080.06	2081.91	0.23	NA	NA
07262019_PTID1444	07262019_PTID1444_Pos C	assay1	6/25/2019	tat env	4	47054	47050	0.100014502163036	4.38132506274562	07262019_PTID1444_07262019_PTID1444_Pos C	2106.34670524084	2104.47406009148	47.4824500231553	47.52	2080.06	2081.91	0.23	NA	NA
07262019_PTID1444	1444_1	assay2	8/1/2006	env	123	49571	49448	2.92279172242317	5.96136911594284	07262019_PTID1444_1444_1	3391.9121618386	3016.69454568125	861.694402144792	968.87	1757.52	1976.13	0.14	NA	NA
07262019_PTID1444	1444_1	assay2	8/1/2006	gag	36	49571	49535	0.854699877692033	5.96136911594284	07262019_PTID1444_1444_1	3391.9121618386	3016.69454568125	251.981725030503	283.32	1757.52	1976.13	0.14	NA	NA
07262019_PTID1444	1444_1	assay2	8/1/2006	gag env	12	49571	49559	0.284830972012147	5.96136911594284	07262019_PTID1444_1444_1	3391.9121618386	3016.69454568125	83.9735696038051	94.42	1757.52	1976.13	0.14	NA	NA
07262019_PTID1444	1444_1	assay2	8/1/2006	polEarly gag env	17	49571	49554	0.403530899290419	5.96136911594284	07262019_PTID1444_1444_1	3391.9121618386	3016.69454568125	118.968558157379	133.77	1757.52	1976.13	0.14	137.68	154.81
07262019_PTID1444	1444_1	assay2	8/1/2006	polEarly	15	49571	49556	0.356049491222799	5.96136911594284	07262019_PTID1444_1444_1	3391.9121618386	3016.69454568125	104.970139035027	118.03	1757.52	1976.13	0.14	NA	NA
07262019_PTID1444	1444_1	assay2	8/1/2006	polEarly env	27	49571	49544	0.640966688555398	5.96136911594284	07262019_PTID1444_1444_1	3391.9121618386	3016.69454568125	188.969129497728	212.47	1757.52	1976.13	0.14	NA	NA
07262019_PTID1444	1444_1	assay2	8/1/2006	polEarly gag	21	49571	49550	0.498499464746877	5.96136911594284	07262019_PTID1444_1444_1	3391.9121618386	3016.69454568125	146.967091410959	165.25	1757.52	1976.13	0.14	NA	NA
07262019_PTID1444	1444_1	assay1	8/1/2006	env	32	48975	48943	0.768950758058336	4.92773999696791	07262019_PTID1444_1444_1	3391.9121618386	3016.69454568125	226.701259162773	254.9	1452.79	1633.49	0.14	NA	NA
07262019_PTID1444	1444_1	assay1	8/1/2006	polLate	18	48975	48957	0.432472957290825	4.92773999696791	07262019_PTID1444_1444_1	3391.9121618386	3016.69454568125	127.501225461098	143.36	1452.79	1633.49	0.14	NA	NA
07262019_PTID1444	1444_1	assay1	8/1/2006	polLate env	0	48975	48975	0	4.92773999696791	07262019_PTID1444_1444_1	3391.9121618386	3016.69454568125	0	0	1452.79	1633.49	0.14	NA	NA
07262019_PTID1444	1444_1	assay1	8/1/2006	polLate tat	15	48975	48960	0.360383090039802	4.92773999696791	07262019_PTID1444_1444_1	3391.9121618386	3016.69454568125	106.247766110917	119.46	1452.79	1633.49	0.14	NA	NA
07262019_PTID1444	1444_1	assay1	8/1/2006	polLate tat env	105	48975	48870	2.52500299828359	4.92773999696791	07262019_PTID1444_1444_1	3391.9121618386	3016.69454568125	744.418746066496	837.01	1452.79	1633.49	0.14	861.52	968.67
07262019_PTID1444	1444_1	assay1	8/1/2006	tat	12	48975	48963	0.28829763992473	4.92773999696791	07262019_PTID1444_1444_1	3391.9121618386	3016.69454568125	84.9956090161417	95.57	1452.79	1633.49	0.14	NA	NA
07262019_PTID1444	1444_1	assay1	8/1/2006	tat env	23	48975	48952	0.552632553370621	4.92773999696791	07262019_PTID1444_1444_1	3391.9121618386	3016.69454568125	162.926552045812	183.19	1452.79	1633.49	0.14	NA	NA
07262019_PTID1444	1444_2	assay1	1/4/2007	env	38	50864	50826	0.879258224679982	4.4667873762022	07262019_PTID1444_1444_2	3091.66568789042	2834.95669854005	284.396281306838	310.15	1444.78	1575.61	0.09	NA	NA
07262019_PTID1444	1444_2	assay1	1/4/2007	polLate	17	50864	50847	0.393271134611611	4.4667873762022	07262019_PTID1444_1444_2	3091.66568789042	2834.95669854005	127.20364176243	138.72	1444.78	1575.61	0.09	NA	NA
07262019_PTID1444	1444_2	assay1	1/4/2007	polLate env	0	50864	50864	0	4.4667873762022	07262019_PTID1444_1444_2	3091.66568789042	2834.95669854005	0	0	1444.78	1575.61	0.09	NA	NA
07262019_PTID1444	1444_2	assay1	1/4/2007	polLate tat	8	50864	50856	0.185052393340359	4.4667873762022	07262019_PTID1444_1444_2	3091.66568789042	2834.95669854005	59.8552405149046	65.28	1444.78	1575.61	0.09	NA	NA
07262019_PTID1444	1444_2	assay1	1/4/2007	polLate tat env	99	50864	50765	2.29207460618921	4.4667873762022	07262019_PTID1444_1444_2	3091.66568789042	2834.95669854005	741.37207498434	808.5	1444.78	1575.61	0.09	812.25	885.8
07262019_PTID1444	1444_2	assay1	1/4/2007	tat	15	50864	50849	0.346997118391149	4.4667873762022	07262019_PTID1444_1444_2	3091.66568789042	2834.95669854005	112.236300241091	122.4	1444.78	1575.61	0.09	NA	NA
07262019_PTID1444	1444_2	assay1	1/4/2007	tat env	16	50864	50848	0.370133898989894	4.4667873762022	07262019_PTID1444_1444_2	3091.66568789042	2834.95669854005	119.719897413117	130.56	1444.78	1575.61	0.09	NA	NA
07262019_PTID1444	1444_2	assay2	1/4/2007	polEarly env	22	52038	52016	0.497479257440192	4.54700136809042	07262019_PTID1444_1444_2	3091.66568789042	2834.95669854005	160.909783806425	175.48	1470.73	1603.91	0.09	NA	NA
07262019_PTID1444	1444_2	assay2	1/4/2007	polEarly gag	20	52038	52018	0.452245176721224	4.54700136809042	07262019_PTID1444_1444_2	3091.66568789042	2834.95669854005	146.278809669687	159.52	1470.73	1603.91	0.09	NA	NA
07262019_PTID1444	1444_2	assay2	1/4/2007	polEarly gag env	4	52038	52034	0.0904351286659502	4.54700136809042	07262019_PTID1444_1444_2	3091.66568789042	2834.95669854005	29.2512638155447	31.9	1470.73	1603.91	0.09	32.05	34.95
07262019_PTID1444	1444_2	assay2	1/4/2007	env	102	52038	51936	2.30827011552112	4.54700136809042	07262019_PTID1444_1444_2	3091.66568789042	2834.95669854005	746.610516318842	814.22	1470.73	1603.91	0.09	NA	NA
07262019_PTID1444	1444_2	assay2	1/4/2007	gag	39	52038	51999	0.882039180106805	4.54700136809042	07262019_PTID1444_1444_2	3091.66568789042	2834.95669854005	285.295781999204	311.13	1470.73	1603.91	0.09	NA	NA
07262019_PTID1444	1444_2	assay2	1/4/2007	gag env	8	52038	52030	0.180877209601815	4.54700136809042	07262019_PTID1444_1444_2	3091.66568789042	2834.95669854005	58.5047763444423	63.8	1470.73	1603.91	0.09	NA	NA
07262019_PTID1444	1444_2	assay2	1/4/2007	polEarly	6	52038	52032	0.13565530003332	4.54700136809042	07262019_PTID1444_1444_2	3091.66568789042	2834.95669854005	43.8777389692104	47.85	1470.73	1603.91	0.09	NA	NA
07262019_PTID1444	1444_3	assay1	3/14/2008	polLate env	1	47742	47741	0.0246425141287956	3.87053240371917	07262019_PTID1444_1444_3	4094.85315817943	3267.8455080191	6.01792376353531	7.54	945.22	1184.43	0.07	NA	NA
07262019_PTID1444	1444_3	assay1	3/14/2008	polLate tat env	69	47742	47673	1.70154555863967	3.87053240371917	07262019_PTID1444_1444_3	4094.85315817943	3267.8455080191	415.532741446626	520.69	945.22	1184.43	0.07	448.34	561.81
07262019_PTID1444	1444_3	assay1	3/14/2008	tat	13	47742	47729	0.320392951610139	3.87053240371917	07262019_PTID1444_1444_3	4094.85315817943	3267.8455080191	78.2428427183421	98.04	945.22	1184.43	0.07	NA	NA
07262019_PTID1444	1444_3	assay1	3/14/2008	tat env	14	47742	47728	0.345042177717679	3.87053240371917	07262019_PTID1444_1444_3	4094.85315817943	3267.8455080191	84.2624056075027	105.59	945.22	1184.43	0.07	NA	NA
07262019_PTID1444	1444_3	assay1	3/14/2008	polLate tat	10	47742	47732	0.246448371815824	3.87053240371917	07262019_PTID1444_1444_3	4094.85315817943	3267.8455080191	60.1849107393622	75.42	945.22	1184.43	0.07	NA	NA
07262019_PTID1444	1444_3	assay1	3/14/2008	env	32	47742	47710	0.788816582867241	3.87053240371917	07262019_PTID1444_1444_3	4094.85315817943	3267.8455080191	192.636109866745	241.39	945.22	1184.43	0.07	NA	NA
07262019_PTID1444	1444_3	assay1	3/14/2008	polLate	18	47742	47724	0.443644246939821	3.87053240371917	07262019_PTID1444_1444_3	4094.85315817943	3267.8455080191	108.341918452838	135.76	945.22	1184.43	0.07	NA	NA
07262019_PTID1444	1444_3	assay2	3/14/2008	env	110	52035	51925	2.48964626781965	4.86415712837672	07262019_PTID1444_1444_3	4094.85315817943	3267.8455080191	607.994028515187	761.86	1187.87	1488.49	0.07	NA	NA
07262019_PTID1444	1444_3	assay2	3/14/2008	gag	38	52035	51997	0.859464094532834	4.86415712837672	07262019_PTID1444_1444_3	4094.85315817943	3267.8455080191	209.888868130976	263.01	1187.87	1488.49	0.07	NA	NA
07262019_PTID1444	1444_3	assay2	3/14/2008	gag env	13	52035	52022	0.293956537794296	4.86415712837672	07262019_PTID1444_1444_3	4094.85315817943	3267.8455080191	71.7868325039007	89.95	1187.87	1488.49	0.07	NA	NA
07262019_PTID1444	1444_3	assay2	3/14/2008	polEarly	7	52035	52028	0.158275162739259	4.86415712837672	07262019_PTID1444_1444_3	4094.85315817943	3267.8455080191	38.6522194142922	48.43	1187.87	1488.49	0.07	NA	NA
07262019_PTID1444	1444_3	assay2	3/14/2008	polEarly env	22	52035	52013	0.49750794492712	4.86415712837672	07262019_PTID1444_1444_3	4094.85315817943	3267.8455080191	121.495918341627	152.24	1187.87	1488.49	0.07	NA	NA
07262019_PTID1444	1444_3	assay2	3/14/2008	polEarly gag	17	52035	52018	0.384419481955286	4.86415712837672	07262019_PTID1444_1444_3	4094.85315817943	3267.8455080191	93.8786977470516	117.64	1187.87	1488.49	0.07	NA	NA
07262019_PTID1444	1444_3	assay2	3/14/2008	polEarly gag env	8	52035	52027	0.180887638608277	4.86415712837672	07262019_PTID1444_1444_3	4094.85315817943	3267.8455080191	44.17438956192	55.35	1187.87	1488.49	0.07	47.66	59.72
07262019_PTID1444	1444_4	assay2	11/24/2008	env	92	46150	46058	2.3476342623962	4.46388445985647	07262019_PTID1444_1444_4	3677.36623995253	3379.0785003786	638.400993866334	694.76	1213.88	1321.04	0.07	NA	NA
07262019_PTID1444	1444_4	assay2	11/24/2008	gag	24	46150	46126	0.611974831035613	4.46388445985647	07262019_PTID1444_1444_4	3677.36623995253	3379.0785003786	166.416612081453	181.11	1213.88	1321.04	0.07	NA	NA
07262019_PTID1444	1444_4	assay2	11/24/2008	gag env	5	46150	46145	0.127468507436652	4.46388445985647	07262019_PTID1444_1444_4	3677.36623995253	3379.0785003786	34.6629895199933	37.72	1213.88	1321.04	0.07	NA	NA
07262019_PTID1444	1444_4	assay2	11/24/2008	polEarly	11	46150	46139	0.280448949102714	4.46388445985647	07262019_PTID1444_1444_4	3677.36623995253	3379.0785003786	76.2635350419527	83	1213.88	1321.04	0.07	NA	NA
07262019_PTID1444	1444_4	assay2	11/24/2008	polEarly env	19	46150	46131	0.484453820230197	4.46388445985647	07262019_PTID1444_1444_4	3677.36623995253	3379.0785003786	131.739345123386	143.37	1213.88	1321.04	0.07	NA	NA
07262019_PTID1444	1444_4	assay2	11/24/2008	polEarly gag	16	46150	46134	0.407947847955805	4.46388445985647	07262019_PTID1444_1444_4	3677.36623995253	3379.0785003786	110.934789013854	120.73	1213.88	1321.04	0.07	NA	NA
07262019_PTID1444	1444_4	assay2	11/24/2008	polEarly gag env	8	46150	46142	0.203956241699284	4.46388445985647	07262019_PTID1444_1444_4	3677.36623995253	3379.0785003786	55.4625860985543	60.36	1213.88	1321.04	0.07	59.9	65.18
07262019_PTID1444	1444_4	assay1	11/24/2008	polLate	12	47050	47038	0.300094531404095	3.77796935395229	07262019_PTID1444_1444_4	3677.36623995253	3379.0785003786	81.605831952155	88.81	1027.36	1118.05	0.07	NA	NA
07262019_PTID1444	1444_4	assay1	11/24/2008	polLate env	0	47050	47050	0	3.77796935395229	07262019_PTID1444_1444_4	3677.36623995253	3379.0785003786	0	0	1027.36	1118.05	0.07	NA	NA
07262019_PTID1444	1444_4	assay1	11/24/2008	env	26	47050	47024	0.6503015939142	3.77796935395229	07262019_PTID1444_1444_4	3677.36623995253	3379.0785003786	176.838952522334	192.45	1027.36	1118.05	0.07	NA	NA
07262019_PTID1444	1444_4	assay1	11/24/2008	polLate tat env	86	47050	46964	2.15237089814494	3.77796935395229	07262019_PTID1444_1444_4	3677.36623995253	3379.0785003786	585.302294550004	636.97	1027.36	1118.05	0.07	632.09	687.89
07262019_PTID1444	1444_4	assay1	11/24/2008	tat	8	47050	47042	0.200054515337307	3.77796935395229	07262019_PTID1444_1444_4	3677.36623995253	3379.0785003786	54.4015750087184	59.2	1027.36	1118.05	0.07	NA	NA
07262019_PTID1444	1444_4	assay1	11/24/2008	tat env	14	47050	47036	0.35011772966981	3.77796935395229	07262019_PTID1444_1444_4	3677.36623995253	3379.0785003786	95.2088279557191	103.61	1027.36	1118.05	0.07	NA	NA
07262019_PTID1444	1444_4	assay1	11/24/2008	polLate tat	5	47050	47045	0.125030085481938	3.77796935395229	07262019_PTID1444_1444_4	3677.36623995253	3379.0785003786	33.9999002882975	37	1027.36	1118.05	0.07	NA	NA
07262019_PTID1444	1444_5	assay2	7/10/2009	env	77	53357	53280	1.69900224196407	3.30886132979124	07262019_PTID1444_1444_5	5415.14790193133	3176.43215657655	313.749923867845	534.88	611.04	1041.69	0.07	NA	NA
07262019_PTID1444	1444_5	assay2	7/10/2009	gag	29	53357	53328	0.639595967552138	3.30886132979124	07262019_PTID1444_1444_5	5415.14790193133	3176.43215657655	118.112372761605	201.36	611.04	1041.69	0.07	NA	NA
07262019_PTID1444	1444_5	assay2	7/10/2009	gag env	7	53357	53350	0.154353400047927	3.30886132979124	07262019_PTID1444_1444_5	5415.14790193133	3176.43215657655	28.5040044784145	48.59	611.04	1041.69	0.07	NA	NA
07262019_PTID1444	1444_5	assay1	7/10/2009	env	18	46670	46652	0.453836626965589	3.07711860371994	07262019_PTID1444_1444_5	5415.14790193133	3176.43215657655	83.8087223441721	142.88	568.24	968.73	0.07	NA	NA
07262019_PTID1444	1444_5	assay1	7/10/2009	polLate	8	46670	46662	0.201683553956406	3.07711860371994	07262019_PTID1444_1444_5	5415.14790193133	3176.43215657655	37.2443297226425	63.49	568.24	968.73	0.07	NA	NA
07262019_PTID1444	1444_5	assay1	7/10/2009	polLate env	0	46670	46670	0	3.07711860371994	07262019_PTID1444_1444_5	5415.14790193133	3176.43215657655	0	0	568.24	968.73	0.07	NA	NA
07262019_PTID1444	1444_5	assay1	7/10/2009	polLate tat	3	46670	46667	0.0756272810550753	3.07711860371994	07262019_PTID1444_1444_5	5415.14790193133	3176.43215657655	13.9658754340029	23.81	568.24	968.73	0.07	NA	NA
07262019_PTID1444	1444_5	assay2	7/10/2009	polEarly	2	53357	53355	0.044098905029372	3.30886132979124	07262019_PTID1444_1444_5	5415.14790193133	3176.43215657655	8.14361968094057	13.88	611.04	1041.69	0.07	NA	NA
07262019_PTID1444	1444_5	assay2	7/10/2009	polEarly env	14	53357	53343	0.308727053979622	3.30886132979124	07262019_PTID1444_1444_5	5415.14790193133	3176.43215657655	57.0117491840831	97.19	611.04	1041.69	0.07	NA	NA
07262019_PTID1444	1444_5	assay2	7/10/2009	polEarly gag	15	53357	53342	0.330782086800924	3.30886132979124	07262019_PTID1444_1444_5	5415.14790193133	3176.43215657655	61.0845895239445	104.14	611.04	1041.69	0.07	NA	NA
07262019_PTID1444	1444_5	assay2	7/10/2009	polEarly gag env	6	53357	53351	0.132301674417178	3.30886132979124	07262019_PTID1444_1444_5	5415.14790193133	3176.43215657655	24.4317748680497	41.65	611.04	1041.69	0.07	26.2	44.67
07262019_PTID1444	1444_5	assay1	7/10/2009	polLate tat env	76	46670	46594	1.91739115836996	3.07711860371994	07262019_PTID1444_1444_5	5415.14790193133	3176.43215657655	354.079185480071	603.63	568.24	968.73	0.07	379.77	647.43
07262019_PTID1444	1444_5	assay1	7/10/2009	tat	9	46670	46661	0.226896429416508	3.07711860371994	07262019_PTID1444_1444_5	5415.14790193133	3176.43215657655	41.9003199036511	71.43	568.24	968.73	0.07	NA	NA
07262019_PTID1444	1444_5	assay1	7/10/2009	tat env	8	46670	46662	0.201683553956406	3.07711860371994	07262019_PTID1444_1444_5	5415.14790193133	3176.43215657655	37.2443297226425	63.49	568.24	968.73	0.07	NA	NA
07262019_PTID1444	1444_6	assay2	4/22/2010	env	97	48082	47985	2.37579368233675	4.72522555431864	07262019_PTID1444_1444_6	3249.80874351554	2969.89744863981	731.056462038654	799.96	1454	1591.04	0.08	NA	NA
07262019_PTID1444	1444_6	assay2	4/22/2010	gag	29	48082	48053	0.709786198444	4.72522555431864	07262019_PTID1444_1444_6	3249.80874351554	2969.89744863981	218.408606309606	238.99	1454	1591.04	0.08	NA	NA
07262019_PTID1444	1444_6	assay2	4/22/2010	gag env	6	48082	48076	0.14681718709977	4.72522555431864	07262019_PTID1444_1444_6	3249.80874351554	2969.89744863981	45.1771777009092	49.44	1454	1591.04	0.08	NA	NA
07262019_PTID1444	1444_6	assay2	4/22/2010	polEarly gag env	8	48082	48074	0.195760321302895	4.72522555431864	07262019_PTID1444_1444_6	3249.80874351554	2969.89744863981	60.2374898810593	65.91	1454	1591.04	0.08	65.74	71.93
07262019_PTID1444	1444_6	assay2	4/22/2010	polEarly	10	48082	48072	0.244705491706427	4.72522555431864	07262019_PTID1444_1444_6	3249.80874351554	2969.89744863981	75.2984286212834	82.4	1454	1591.04	0.08	NA	NA
07262019_PTID1444	1444_6	assay2	4/22/2010	polEarly env	19	48082	48063	0.464983961047449	4.72522555431864	07262019_PTID1444_1444_6	3249.80874351554	2969.89744863981	143.08040803178	156.57	1454	1591.04	0.08	NA	NA
07262019_PTID1444	1444_6	assay2	4/22/2010	polEarly gag	24	48082	48058	0.587378712381347	4.72522555431864	07262019_PTID1444_1444_6	3249.80874351554	2969.89744863981	180.742547866352	197.78	1454	1591.04	0.08	NA	NA
07262019_PTID1444	1444_6	assay1	4/22/2010	env	26	49841	49815	0.613876454767247	3.96808597954916	07262019_PTID1444_1444_6	3249.80874351554	2969.89744863981	188.896179195818	206.7	1221.02	1336.1	0.08	NA	NA
07262019_PTID1444	1444_6	assay1	4/22/2010	polLate	7	49841	49834	0.165242922120567	3.96808597954916	07262019_PTID1444_1444_6	3249.80874351554	2969.89744863981	50.8469682870667	55.64	1221.02	1336.1	0.08	NA	NA
07262019_PTID1444	1444_6	assay1	4/22/2010	polLate env	1	49841	49840	0.0236047107929371	3.96808597954916	07262019_PTID1444_1444_6	3249.80874351554	2969.89744863981	7.26341537483904	7.95	1221.02	1336.1	0.08	NA	NA
07262019_PTID1444	1444_6	assay1	4/22/2010	polLate tat	5	49841	49836	0.118028290299936	3.96808597954916	07262019_PTID1444_1444_6	3249.80874351554	2969.89744863981	36.3185342938849	39.74	1221.02	1336.1	0.08	NA	NA
07262019_PTID1444	1444_6	assay1	4/22/2010	polLate tat env	97	49841	49744	2.29186490232202	3.96808597954916	07262019_PTID1444_1444_6	3249.80874351554	2969.89744863981	705.230702235959	771.7	1221.02	1336.1	0.08	769.61	842.15
07262019_PTID1444	1444_6	assay1	4/22/2010	tat	19	49841	49822	0.448570511569427	3.96808597954916	07262019_PTID1444_1444_6	3249.80874351554	2969.89744863981	138.02981866686	151.04	1221.02	1336.1	0.08	NA	NA
07262019_PTID1444	1444_6	assay1	4/22/2010	tat env	13	49841	49828	0.30689818767702	3.96808597954916	07262019_PTID1444_1444_6	3249.80874351554	2969.89744863981	94.4357689631383	103.34	1221.02	1336.1	0.08	NA	NA
07262019_PTID1444	1444_7	assay1	4/25/2011	env	6	49653	49647	0.142171672467351	0.781998378754825	07262019_PTID1444_1444_7	462.889259729403	414.423247954585	307.139708859224	343.06	1689.39	1886.96	0.13	NA	NA
07262019_PTID1444	1444_7	assay1	4/25/2011	polLate	1	49653	49652	0.0236940856608282	0.781998378754825	07262019_PTID1444_1444_7	462.889259729403	414.423247954585	51.1873740053493	57.17	1689.39	1886.96	0.13	NA	NA
07262019_PTID1444	1444_7	assay1	4/25/2011	polLate env	0	49653	49653	0	0.781998378754825	07262019_PTID1444_1444_7	462.889259729403	414.423247954585	0	0	1689.39	1886.96	0.13	NA	NA
07262019_PTID1444	1444_7	assay1	4/25/2011	polLate tat	1	49653	49652	0.0236940856608282	0.781998378754825	07262019_PTID1444_1444_7	462.889259729403	414.423247954585	51.1873740053493	57.17	1689.39	1886.96	0.13	NA	NA
07262019_PTID1444	1444_7	assay1	4/25/2011	polLate tat env	19	49653	49634	0.450269248729966	0.781998378754825	07262019_PTID1444_1444_7	462.889259729403	414.423247954585	972.736435909499	1086.5	1689.39	1886.96	0.13	1115.19	1245.61
07262019_PTID1444	1444_7	assay1	4/25/2011	tat	5	49653	49648	0.118475200575024	0.781998378754825	07262019_PTID1444_1444_7	462.889259729403	414.423247954585	255.947179773155	285.88	1689.39	1886.96	0.13	NA	NA
07262019_PTID1444	1444_7	assay1	4/25/2011	tat env	1	49653	49652	0.0236940856608282	0.781998378754825	07262019_PTID1444_1444_7	462.889259729403	414.423247954585	51.1873740053493	57.17	1689.39	1886.96	0.13	NA	NA
07262019_PTID1444	1444_7	assay2	4/25/2011	polEarly env	0	51850	51850	0	0.703459778822628	07262019_PTID1444_1444_7	462.889259729403	414.423247954585	0	0	1519.72	1697.44	0.13	NA	NA
07262019_PTID1444	1444_7	assay2	4/25/2011	polEarly gag	2	51850	51848	0.0453806472017863	0.703459778822628	07262019_PTID1444_1444_7	462.889259729403	414.423247954585	98.0378054749315	109.5	1519.72	1697.44	0.13	NA	NA
07262019_PTID1444	1444_7	assay2	4/25/2011	polEarly gag env	4	51850	51846	0.0907630449636368	0.703459778822628	07262019_PTID1444_1444_7	462.889259729403	414.423247954585	196.079392761663	219.01	1519.72	1697.44	0.13	224.79	251.08
07262019_PTID1444	1444_7	assay2	4/25/2011	env	17	51850	51833	0.385791309650078	0.703459778822628	07262019_PTID1444_1444_7	462.889259729403	414.423247954585	833.441911950183	930.91	1519.72	1697.44	0.13	NA	NA
07262019_PTID1444	1444_7	assay2	4/25/2011	gag	4	51850	51846	0.0907630449636368	0.703459778822628	07262019_PTID1444_1444_7	462.889259729403	414.423247954585	196.079392761663	219.01	1519.72	1697.44	0.13	NA	NA
07262019_PTID1444	1444_7	assay2	4/25/2011	gag env	1	51850	51849	0.0226901047892442	0.703459778822628	07262019_PTID1444_1444_7	462.889259729403	414.423247954585	49.0184300290493	54.75	1519.72	1697.44	0.13	NA	NA
07262019_PTID1444	1444_7	assay2	4/25/2011	polEarly	3	51850	51847	0.0680716272542462	0.703459778822628	07262019_PTID1444_1444_7	462.889259729403	414.423247954585	147.058126373551	164.26	1519.72	1697.44	0.13	NA	NA
07262019_PTID1444	1444_8	assay1	6/28/2012	polLate env	0	46295	46295	0	3.20328595746615	07262019_PTID1444_1444_8	2534.0642053081	2313.45064172971	0	0	1264.09	1384.64	0.08	NA	NA
07262019_PTID1444	1444_8	assay1	6/28/2012	polLate tat env	58	46295	46237	1.47484768629218	3.20328595746615	07262019_PTID1444_1444_8	2534.0642053081	2313.45064172971	582.008807512777	637.51	1264.09	1384.64	0.08	632.51	692.82
07262019_PTID1444	1444_8	assay1	6/28/2012	tat	11	46295	46284	0.279570454022841	3.20328595746615	07262019_PTID1444_1444_8	2534.0642053081	2313.45064172971	110.324929193674	120.85	1264.09	1384.64	0.08	NA	NA
07262019_PTID1444	1444_8	assay1	6/28/2012	tat env	5	46295	46290	0.127069243330853	3.20328595746615	07262019_PTID1444_1444_8	2534.0642053081	2313.45064172971	50.1444450636576	54.93	1264.09	1384.64	0.08	NA	NA
07262019_PTID1444	1444_8	assay1	6/28/2012	polLate tat	5	46295	46290	0.127069243330853	3.20328595746615	07262019_PTID1444_1444_8	2534.0642053081	2313.45064172971	50.1444450636576	54.93	1264.09	1384.64	0.08	NA	NA
07262019_PTID1444	1444_8	assay1	6/28/2012	env	32	46295	46263	0.813480419272225	3.20328595746615	07262019_PTID1444_1444_8	2534.0642053081	2313.45064172971	321.018077430014	351.63	1264.09	1384.64	0.08	NA	NA
07262019_PTID1444	1444_8	assay1	6/28/2012	polLate	15	46295	46280	0.381248911217198	3.20328595746615	07262019_PTID1444_1444_8	2534.0642053081	2313.45064172971	150.449586249076	164.8	1264.09	1384.64	0.08	NA	NA
07262019_PTID1444	1444_8	assay2	6/28/2012	env	91	52104	52013	2.05651047937143	4.08903846790534	07262019_PTID1444_1444_8	2534.0642053081	2313.45064172971	811.546319569828	888.94	1613.63	1767.51	0.08	NA	NA
07262019_PTID1444	1444_8	assay2	6/28/2012	gag	29	52104	52075	0.654981290664416	4.08903846790534	07262019_PTID1444_1444_8	2534.0642053081	2313.45064172971	258.470676983017	283.12	1613.63	1767.51	0.08	NA	NA
07262019_PTID1444	1444_8	assay2	6/28/2012	gag env	7	52104	52097	0.158065548891755	4.08903846790534	07262019_PTID1444_1444_8	2534.0642053081	2313.45064172971	62.3762999219416	68.32	1613.63	1767.51	0.08	NA	NA
07262019_PTID1444	1444_8	assay2	6/28/2012	polEarly	2	52104	52102	0.0451594183974118	4.08903846790534	07262019_PTID1444_1444_8	2534.0642053081	2313.45064172971	17.820944829581	19.52	1613.63	1767.51	0.08	NA	NA
07262019_PTID1444	1444_8	assay2	6/28/2012	polEarly env	20	52104	52084	0.451672208963001	4.08903846790534	07262019_PTID1444_1444_8	2534.0642053081	2313.45064172971	178.240238750417	195.24	1613.63	1767.51	0.08	NA	NA
07262019_PTID1444	1444_8	assay2	6/28/2012	polEarly gag	18	52104	52086	0.406497183969998	4.08903846790534	07262019_PTID1444_1444_8	2534.0642053081	2313.45064172971	160.41313519938	175.71	1613.63	1767.51	0.08	NA	NA
07262019_PTID1444	1444_8	assay2	6/28/2012	polEarly gag env	14	52104	52090	0.316152337647323	4.08903846790534	07262019_PTID1444_1444_8	2534.0642053081	2313.45064172971	124.760981582503	136.66	1613.63	1767.51	0.08	135.59	148.52
